# Supplementary material for: Mobile- and Web-Based Interventions for Promoting Healthy Diets, Preventing Obesity, and Improving Health Behaviors in Children and Adolescents: Systematic Review of Randomized Controlled Trials
Source: J Med Internet Res. 2025 May 20;27:e60602. doi: 10.2196/60602 (PMC12134700; doi:10.2196/60602)
Supplement: Multimedia Appendix 2 [file jmir_v27i1e60602_app2.zip]

Archive with 4 entries (4 files):
- S2.4. Articles included in relevant SystemReviews.ris
- S2.1 Query resuts_PubMed_Covi_290924.txt
- S2.2 Query results_Scopus_Covi_290924.ris
- S2.3 Query results_WoS_Covi_290924.ris
