# Supplementary material for: Mobile- and Web-Based Interventions for Promoting Healthy Diets, Preventing Obesity, and Improving Health Behaviors in Children and Adolescents: Systematic Review of Randomized Controlled Trials
Source: J Med Internet Res. 2025 May 20;27:e60602. doi: 10.2196/60602 (PMC12134700; doi:10.2196/60602)
Supplement: Multimedia Appendix 2 [file jmir_v27i1e60602_app2.zip › S2.4. Articles included in relevant SystemReviews.ris]

TY  - JOUR
TI  - “Alien Health”: A Nutrition Instruction Exergame Using the Kinect Sensor
AU  - Johnson-Glenberg, Mina C.
AU  - Savio-Ramos, Caroline
AU  - Henry, Hue
T2  - Games for Health Journal
AB  - Abstract Objective: A feasibility study was run on an embodied exergame designed to teach 4th?12th grade students about nutrition and several U.S. Department of Agriculture (USDA) MyPlate guidelines. The study assessed efficacy on a new version of a game that was first implemented on an immersive platform and published in this journal in 2013. The earlier ?Alien Health? game was redesigned for use with the Microsoft? (Redmond, WA) Kinect? sensor. Players learned about the amount of nutrients and optimizers in common food items and practiced making food choices while engaging in short cardio exercises. Subjects and Methods: Twenty 6th and 7th graders were randomly assigned to either the ?Alien Health? game or a treated control condition. All engaged in ?front of the classroom? performative activities. The ?Alien Health? experimental group experienced the full game narrative of feeding the Alien and automated feedback on the quality of performed exercises. The control group experienced the same performative food choices at the interactive whiteboard but did no exercises. Two-week follow-up data were collected. Results: Both groups displayed statistically significant learning gains on the immediate nutrition knowledge posttest. The effect sizes from pretest to 2-week follow-up were 0.83 for the control group and 1.14 for the experimental group. Of interest is the crossover interaction from posttest to follow-up that approached significance (F19=3.96, P<0.058). Here, the experimental group outperformed the control group for knowledge retention. Conclusions: Results suggest acceptability, feasibility, and limited efficacy in a Kinect-based game to instruct in nutrition and the USDA MyPlate icon. The follow-up test revealed that nutrition knowledge continued to increase for the experimental group that performed short cardio exercises, suggesting that short exercises and perhaps a game narrative may have helped to consolidate content memory.
DA  - 2014/08/01/
PY  - 2014
DO  - 10.1089/g4h.2013.0094
VL  - 3
IS  - 4
SP  - 241
EP  - 251
SN  - 2161-783X
UR  - https://doi.org/10.1089/g4h.2013.0094
Y2  - 2023/12/13/
L1  - https://europepmc.org/articles/pmc4103200?pdf=render
N1  - <p>doi: 10.1089/g4h.2013.0094</p>
ER  - 

TY  - JOUR
TI  - "Alien Health Game": An Embodied Exergame to Instruct in Nutrition and MyPlate
AU  - Johnson-Glenberg, Mina C.
AU  - Hekler, Eric B.
T2  - Games for Health Journal
AB  - Abstract Objective: A feasibility study was run on an immersive, embodied exergame (?Alien Health Game?) designed to teach 4th?12th-grade students about nutrition and several U.S. Department of Agriculture MyPlate guidelines. This study assessed acceptability and limited efficacy. Students learned about the amount of nutrients and optimizers in common food items and practiced making rapid food choices while engaging in short cardiovascular activities. Subjects and Methods: Nineteen 4th graders played a ?mixed reality? game that included both digital components (projected graphics on the floor) and tangible, physical components (hand-held motion-tracking wands). Players made food choices and experienced immediate feedback on how each item affected the Alien avatar's alertness/health state. One member of the playing dyad had to run short distances to make the game work. The final level included a digital projection of the MyPlate icon, and each food item filled the appropriate quadrant dynamically. Results: All students remained engaged with the game after approximately 1 hour of play. Significant learning gains were seen on a pretest and posttest that assessed nutrition knowledge (paired t18=4.13, P<0.001). In addition, significant learning gains were also seen in knowledge regarding MyPlate (paired t18=3.29, P<0.004). Conclusions: Results suggest preliminary feasibility via demonstrated acceptability and improved within-group content knowledge. Future research should explore improved measures of knowledge gains, alternative mechanisms for supporting the game mechanics to increase the scalability of the system (i.e., via Kinect? [Microsoft?, Redmond, WA] sensors), and the formal evaluation of the system via a randomized controlled trial.
DA  - 2013/12/01/
PY  - 2013
DO  - 10.1089/g4h.2013.0057
VL  - 2
IS  - 6
SP  - 354
EP  - 361
SN  - 2161-783X
UR  - https://doi.org/10.1089/g4h.2013.0057
Y2  - 2023/12/13/
N1  - <p>doi: 10.1089/g4h.2013.0057</p>
ER  - 

TY  - JOUR
TI  - Short-Term Effects of the Serious Game “Fit, Food, Fun” on Nutritional Knowledge: A Pilot Study among Children and Adolescents
AU  - Holzmann, Sophie Laura
AU  - Schäfer, Hanna
AU  - Groh, Georg
AU  - Plecher, David Alexander
AU  - Klinker, Gudrun
AU  - Schauberger, Gunther
AU  - Hauner, Hans
AU  - Holzapfel, Christina
T2  - Nutrients
AB  - “Serious games” are a novel and entertaining approach for nutritional education. The aim of this pilot study was to evaluate the short-term effectiveness of “Fit, Food, Fun” (FFF), a serious game to impart nutritional knowledge among children and adolescents. Data collection was conducted at two secondary schools in Bavaria, Germany. The gameplay intervention (gameplay group; GG) consisted of a 15-minute FFF gameplay session during each of three consecutive days. The teaching intervention (teaching group; TG) was performed in a classic lecture format. Nutritional knowledge was evaluated via questionnaires at baseline and post-intervention. Statistical analyses were performed using R (R Core Team, 2018). In total, baseline data were available for 39 participants in the GG and 44 participants in the TG. The mean age was 13.5 ± 0.7 years in the GG and 12.8 ± 0.9 years in the TG. There was a significant (p-value < 0.001) improvement in nutritional knowledge in both intervention groups. Moreover, a between-group difference with a significantly (p-value = 0.01) higher increase in nutritional knowledge was detected for the TG. This pilot study provides evidence for the short-term effectiveness of both educational interventions on the improvement in nutritional knowledge. Finally, the FFF game might be an adequate educational tool for the transfer of nutritional knowledge among children and adolescents.
DA  - 2019/09//
PY  - 2019
DO  - 10.3390/nu11092031
DP  - www.mdpi.com
VL  - 11
IS  - 9
SP  - 2031
LA  - en
SN  - 2072-6643
ST  - Short-Term Effects of the Serious Game “Fit, Food, Fun” on Nutritional Knowledge
UR  - https://www.mdpi.com/2072-6643/11/9/2031
Y2  - 2023/12/13/14:45:05
L1  - https://www.mdpi.com/2072-6643/11/9/2031/pdf?version=1567151123
KW  - adolescents
KW  - children
KW  - gamification
KW  - Germany
KW  - nutritional knowledge
KW  - serious game
ER  - 

TY  - JOUR
TI  - Feed the Alien! The Effects of a Nutrition Instruction Game on Children's Nutritional Knowledge and Food Intake
AU  - Hermans, Roel C.J.
AU  - van den Broek, Nina
AU  - Nederkoorn, Chantal
AU  - Otten, Roy
AU  - Ruiter, Emilie L.M.
AU  - Johnson-Glenberg, Mina C.
T2  - Games for Health Journal
AB  - Abstract Objective: Serious games are a promising venue to increase children's nutritional knowledge in an entertaining format. The aim of this study was to test the short-term effectiveness of the Alien Health Game, a videogame designed to teach elementary school children about nutrition and healthy food choices. Materials and Methods: To examine the effects of the Alien Health Game, an experimental design with a single between-subjects factor (experimental condition vs. active control condition) was used. A total of 108 Dutch children (10?13 years; 58 boys) were randomly assigned to either play Alien Health using the Kinect sensor for two consecutive days, for 1 hour of gameplay (experimental condition; n?=?50), or a web-based nutrition game for the same period (active control condition; n?=?58). Participants' nutritional knowledge was assessed at pretest, immediate, and at 2-week follow-up. Food intake was assessed at immediate and 2-week follow-up. Results: Participants who played Alien Health had better knowledge of the five most important macronutrients of foods at immediate posttest, but not at follow-up. Participants were better able to distinguish the healthier food item out of two options over time, but this effect did not differ for those in the experimental versus the active control condition. No differences in food intake, neither in the consumption of nutrient-dense or energy-dense foods, were found between children playing both games. Conclusion: A brief game-based intervention like the Alien Health Game has the potential to improve children's nutritional knowledge in the short term, but may not be strong enough to increase nutritional knowledge and actual eating behavior in the long term. Further investigation is warranted before this game is applied in future nutrition education programs.
DA  - 2018/06/01/
PY  - 2018
DO  - 10.1089/g4h.2017.0055
VL  - 7
IS  - 3
SP  - 164
EP  - 174
SN  - 2161-783X
UR  - https://doi.org/10.1089/g4h.2017.0055
Y2  - 2023/12/13/
L1  - https://cris.maastrichtuniversity.nl/files/64144291/Nederkoorn_2018_Feed_the_Alien.pdf
N1  - <p>doi: 10.1089/g4h.2017.0055</p>
ER  - 

TY  - JOUR
TI  - Nutritional Education and Promotion of Healthy Eating Behaviors Among Mexican Children Through Video Games: Design and Pilot Test of FoodRateMaster
AU  - Espinosa-Curiel, Ismael Edrein
AU  - Pozas-Bogarin, Edgar Efrén
AU  - Lozano-Salas, Jorge Luis
AU  - Martínez-Miranda, Juan
AU  - Delgado-Pérez, Edwin Emeth
AU  - Estrada-Zamarron, Lizeth Stefania
T2  - JMIR Serious Games
AB  - Background: Childhood obesity has risen dramatically in recent decades, reaching epidemic levels. Children need guidance on and support for maintaining a healthy diet and physical activity to ensure that they grow appropriately and develop healthy eating habits. Serious video games have shown positive effects on promoting the nutritional knowledge, and eating attitudes and behaviors of children; however, research about the usefulness of such games with younger children (8-10 years old) is sparse.
Objective: The objective of this study was to design and test the serious video game FoodRateMaster targeting children between 8 and 10 years old. The game includes nutritional information and behavior change techniques to help children improve their knowledge of healthy and unhealthy foods, increase their intake of healthy food, and reduce their intake of ultraprocessed food. In addition, FoodRateMaster was designed as an active game to promote physical activity.
Methods: An interdisciplinary team developed FoodRateMaster following an iterative methodology based on a user-centered design. A total of 60 participants (mean age 9 years, SD 0.8; 53% male) completed 12 individual gaming sessions in 6 weeks. A food knowledge questionnaire and a food frequency questionnaire were completed before and after game play. In addition, 39 of the participants’ parents answered a parent perception questionnaire after the game play.
Results: Participants showed increased food knowledge from pregame (mean 56.9, SD 10.7) to postgame play (mean 67.8, SD 10.7; P&lt;.001). In addition, there was a greater self-reported frequency in the consumption of cauliflower and broccoli (P&lt;.001) and corn quesadillas (P&lt;.001). They also indicated a lower self-reported intake of 10 unhealthy foods, including french fries (P=.003), candy and chocolate (P&lt;.001), sweet soft cakes (P=.009), and soft drinks (P=.03). Moreover, most of the parents who answered the parent perception questionnaire agreed that their children showed greater interest in explaining why they should avoid some unhealthy foods (67%, 26/39), in distinguishing between healthy and unhealthy foods (64%, 25/39), and in the intake of fruits (64%, 25/39) and vegetables (59%, 23/39). Finally, 14 parents stated that they introduced some changes in their children's diet based on the comments and suggestions they received from their children.
Conclusions: In an initial evaluation, children between 8 and 10 years old indicated an increased level in nutritional knowledge and their self-reported frequency intake of two healthy foods, and a decreased level in their self-reported intake of 10 unhealthy foods after playing FoodRateMaster. Moreover, the participants’ parents agreed that FoodRateMaster positively influenced their children’s attitudes toward several healthy eating behaviors. These results support that health games such as FoodRateMaster are viable tools to help young children increase their food knowledge and improve dietary behaviors. A follow-up randomized controlled trial will be conducted to assess the medium- and long-term effects of FoodRateMaster.
DA  - 2020/04/13/
PY  - 2020
DO  - 10.2196/16431
DP  - games.jmir.org
VL  - 8
IS  - 2
SP  - e16431
LA  - EN
ST  - Nutritional Education and Promotion of Healthy Eating Behaviors Among Mexican Children Through Video Games
UR  - https://games.jmir.org/2020/2/e16431
Y2  - 2023/12/13/14:42:39
L1  - https://games.jmir.org/2020/2/e16431/PDF
L2  - https://games.jmir.org/2020/2/e16431
ER  - 

TY  - JOUR
TI  - Relationship Between Children’s Enjoyment, User Experience Satisfaction, and Learning in a Serious Video Game for Nutrition Education: Empirical Pilot Study
AU  - Espinosa-Curiel, Ismael Edrein
AU  - Pozas-Bogarin, Edgar Efrén
AU  - Martínez-Miranda, Juan
AU  - Pérez-Espinosa, Humberto
T2  - JMIR Serious Games
AB  - Background: The design and use of serious video games for children have increased in recent years. To maximize the effects of these games, it is essential to understand the children’s experiences through playing. Previous studies identified that enjoyment and user experience satisfaction of the players are principal factors that can influence the success of serious video games and the learning of their players. However, research about the relationship between enjoyment and user experience satisfaction with learning in children 8 to 10 years old is sparse.
Objective: We examined the relationship of enjoyment and user experience satisfaction with the learning of children aged 8 to 10 years while playing a serious video game for health, FoodRateMaster. This serious video game teaches children about the characteristics of healthy and unhealthy foods and how to identify them in their environment.
Methods: Children aged 8 to 10 years were recruited from a primary school in Mexico. Participants completed 12 individual gaming sessions with FoodRateMaster in 6 weeks. A food knowledge questionnaire was administered before and after game play to assess the players’ food knowledge. In addition, after the gaming sessions, the children’s enjoyment and user experience satisfaction were evaluated using the EGameFlow questionnaire and the Game User Experience Satisfaction Scale (GUESS) questionnaire.
Results: We found significant positive associations for children’s (n=60) posttest knowledge with enjoyment (r58=0.36, P=.005) and user experience satisfaction (r58=0.27, P=.04). The children’s posttest knowledge scores were also positively correlated with challenge (r58=0.38, P=.003), knowledge improvement (r58=0.38, P=.003), and goal clarity (r58=0.29, P=.02) EGameFlow subscales and with narrative (r58=0.35, P=.006), creative freedom (r58=0.26, P=.04), and visual esthetics (r58=0.32, P=.01) GUESS subscales. Regression analysis indicated that the EGameFlow (F7,52=2.74, P=.02, R2=0.27) and the GUESS (F8,51=2.20, P=.04, R2=0.26) ratings significantly predicted the children’s posttest knowledge scores. EGameFlow challenge (β=0.40, t52=2.17, P=.04) and knowledge improvement (β=0.29, t52=2.06, P=.04) subscales significantly contributed to predicting children’s learning. None of the GUESS subscales significantly contributed to predicting children’s learning.
Conclusions: The findings of this study suggest that both enjoyment and user experience satisfaction for children aged 8 to 10 years were positively correlated with their learning and that were significant predictors of it. Challenge, knowledge improvement, narrative, creative freedom, and visual esthetics subscales correlated positively with children’s learning. In addition, challenge and knowledge improvement contributed to predicting their learning. These results are relevant to consider during the design stages of serious games developed for young children’s learning purposes.
DA  - 2020/09/17/
PY  - 2020
DO  - 10.2196/21813
DP  - games.jmir.org
VL  - 8
IS  - 3
SP  - e21813
LA  - EN
ST  - Relationship Between Children’s Enjoyment, User Experience Satisfaction, and Learning in a Serious Video Game for Nutrition Education
UR  - https://games.jmir.org/2020/3/e21813
Y2  - 2023/12/13/14:42:20
L1  - https://games.jmir.org/2020/3/e21813/PDF
L2  - https://games.jmir.org/2020/3/e21813
ER  - 

TY  - JOUR
TI  - The effectiveness of asking behaviors among 9–11 year-old children in increasing home availability and children’s intake of fruit and vegetables: results from the Squire’s Quest II self-regulation game intervention
AU  - DeSmet, Ann
AU  - Liu, Yan
AU  - De Bourdeaudhuij, Ilse
AU  - Baranowski, Tom
AU  - Thompson, Debbe
T2  - International Journal of Behavioral Nutrition and Physical Activity
AB  - Home environment has an important influence on children’s fruit and vegetable (FV) consumption, but children may in turn also impact their home FV environment, e.g. by asking for FV. The Squire’s Quest II serious game intervention aimed to increase asking behaviors to improve home FV availability and children’s FV intake. This study’s aims were to assess: 1) did asking behaviors at baseline predict home FV availability at baseline (T0) (RQ1); 2) were asking behaviors and home FV availability influenced by the intervention (RQ2); 3) did increases in asking behaviors predict increased home FV availability (RQ3); and 4) did increases in asking behaviors and increases in home FV availability mediate increases in FV intake among children (RQ4)?
DA  - 2017/04/21/
PY  - 2017
DO  - 10.1186/s12966-017-0506-y
DP  - Springer Link
VL  - 14
IS  - 1
SP  - 51
J2  - Int J Behav Nutr Phys Act
LA  - en
SN  - 1479-5868
ST  - The effectiveness of asking behaviors among 9–11 year-old children in increasing home availability and children’s intake of fruit and vegetables
UR  - https://doi.org/10.1186/s12966-017-0506-y
Y2  - 2023/12/13/14:41:34
L1  - https://link.springer.com/content/pdf/10.1186%2Fs12966-017-0506-y.pdf
KW  - Fruit
KW  - serious game
KW  - asking behaviors
KW  - child
KW  - consumption
KW  - diet
KW  - goal setting
KW  - home availability
KW  - intervention
KW  - vegetable
ER  - 

TY  - JOUR
TI  - Meal-Specific Dietary Changes From Squires Quest! II: A Serious Video Game Intervention
AU  - Cullen, Karen W.
AU  - Liu, Yan
AU  - Thompson, Debbe I.
T2  - Journal of Nutrition Education and Behavior
AB  - Objective
Squire's Quest! II: Saving the Kingdom of Fivealot, an online video game, promotes fruit and vegetable (FV) consumption. An evaluation study varied the type of implementation intentions used during the goal-setting process (none, action, coping, or both action and coping plans). Participants who created action plans reported higher FV consumption 6 months after baseline. This study assessed changes by specific meal in that study.
Methods
A total of 400 fourth- and fifth-grade children completed 3 24-hour recalls at baseline and 6 months later. These were averaged to obtain FV intake. Analyses used repeated-measures ANCOVA.
Results
There was a significant group by time effect for vegetables at 6 months (P = .01); Action (P = .01) and coping (P = .04) group participants reported higher vegetable intake at dinner. There were significant increases in fruit intake at breakfast (P = .009), lunch (P = .01), and snack (P < .001).
Conclusions and Implications
Setting meal-specific goals and action or coping plans may enable children to overcome barriers and consume FV.
DA  - 2016/05/01/
PY  - 2016
DO  - 10.1016/j.jneb.2016.02.004
DP  - ScienceDirect
VL  - 48
IS  - 5
SP  - 326
EP  - 330.e1
J2  - Journal of Nutrition Education and Behavior
SN  - 1499-4046
ST  - Meal-Specific Dietary Changes From Squires Quest! II
UR  - https://www.sciencedirect.com/science/article/pii/S1499404616000555
Y2  - 2023/12/13/14:41:19
L1  - https://europepmc.org/articles/pmc4867052?pdf=render
L2  - https://www.sciencedirect.com/science/article/abs/pii/S1499404616000555
KW  - children
KW  - fruit
KW  - implementation intentions
KW  - vegetables
KW  - video game
ER  - 

TY  - JOUR
TI  - Squire's quest: intervention changes occurred at lunch and snack meals
AU  - Cullen, Karen W.
AU  - Watson, Kathy
AU  - Baranowski, Tom
AU  - Baranowski, Janice H.
AU  - Zakeri, Issa
T2  - Appetite
AB  - This study identified fruit, 100% juice and vegetables (FJV) consumption changes by meal among fourth grade students participating in Squire's Quest!, a 10-session individually focused psychoeducational multimedia game with many meal/environment specific behavioral change techniques incorporated into the programming. Participants in 26 elementary schools were randomly assigned to treatment or control groups. Four days of dietary intake were assessed before and after the intervention to determine FJV servings consumed by meal. Overall, students receiving the intervention consumed 1.0 serving FJV more per day compared with control condition students. Using mixed model analysis of covariance, significant increases were found for servings of fruit and 100% fruit juice at snacks, and regular vegetables at lunch for intervention school children compared with children in control condition schools. These meals and snacks were targeted by the intervention activities and appear to represent eating occasions for which the children might have had more control. Interventions need to incorporate new procedures to more directly target intake at breakfast and dinner.
DA  - 2005/10/01/
PY  - 2005
DO  - 10.1016/j.appet.2005.04.001
DP  - ScienceDirect
VL  - 45
IS  - 2
SP  - 148
EP  - 151
J2  - Appetite
SN  - 0195-6663
ST  - Squire's quest
UR  - https://www.sciencedirect.com/science/article/pii/S0195666305000437
Y2  - 2023/12/13/14:40:59
L2  - https://www.sciencedirect.com/science/article/abs/pii/S0195666305000437
KW  - Vegetables
KW  - Fruit
KW  - Education
KW  - Child
KW  - Meals
KW  - Multimedia
KW  - Schools
ER  - 

TY  - JOUR
TI  - Videogames That Encourage Healthy Behavior Did Not Alter Fasting Insulin or Other Diabetes Risks in Children: Randomized Clinical Trial
AU  - Baranowski, Tom
AU  - Baranowski, Janice
AU  - Chen, Tzu-An
AU  - Buday, Richard
AU  - Beltran, Alicia
AU  - Dadabhoy, Hafza
AU  - Ryan, Courtney
AU  - Lu, Amy S.
T2  - Games for Health Journal
AB  - Abstract Background: Previous research indicates games for health have substantial promise in promoting change in children's diet and physical activity (PA) behavior for obesity and diabetes prevention, but the research has generally not been rigorous. The study reported here was an efficacy trial of two role-playing videogames played in sequence, ?Escape from Diab? (hereinafter called Diab) and ?Nanoswarm: Invasion from Inner Space? (hereinafter called Nano), on diabetes and obesity risk factors: fasting insulin and body mass index (BMI), and risk-related behaviors: diet, PA, and sedentary behavior (SB). Design: A two-group (treatment vs. wait list control) randomized clinical trial was used with baseline, immediate postintervention (?3 months postbaseline), and 2 months postassessments. Intervention: Diab and Nano were desktop or laptop role-playing videogames with nine sessions (each episode/session lasting ?60 minutes). Two storylines attempted to immerse players and used ethnically diverse characters to model desired behaviors. Tailored goal setting, problem solving, and motivational statements were used. Methods: A sample of 200 overweight or obese children (ages 10?12 years from 85th to 99th BMI percentile [%ile]) was recruited, primarily using a volunteer list. Fasting insulin was the primary dependent variable. BMI, fruit, vegetable and sweetened beverage intakes, PA, and SBs were secondary outcomes. Generalized linear mixed models were used to test for the treatment effects. Results: No significant differences were detected in any of the tested outcome variables. Conclusions: The lack of differences may indicate that games cannot change dietary behaviors and thereby not change-related clinical outcomes. Alternatively, there seem to have been changes in (1) the types of videogames children expect and like to play since a pilot study was conducted, (2) productization challenges, and/or (3) problems in staff management of the trial. All may have contributed to the lack of effect.
DA  - 2019/08/01/
PY  - 2019
DO  - 10.1089/g4h.2018.0097
VL  - 8
IS  - 4
SP  - 257
EP  - 264
SN  - 2161-783X
UR  - https://doi.org/10.1089/g4h.2018.0097
Y2  - 2023/12/13/
L1  - https://www.ncbi.nlm.nih.gov/pmc/articles/PMC6686687/pdf/g4h.2018.0097.pdf
N1  - <p>doi: 10.1089/g4h.2018.0097</p>
ER  - 

TY  - JOUR
TI  - Video Game Play, Child Diet, and Physical Activity Behavior Change: A Randomized Clinical Trial
AU  - Baranowski, Tom
AU  - Baranowski, Janice
AU  - Thompson, Debbe
AU  - Buday, Richard
AU  - Jago, Russ
AU  - Griffith, Melissa Juliano
AU  - Islam, Noemi
AU  - Nguyen, Nga
AU  - Watson, Kathleen B.
T2  - American Journal of Preventive Medicine
AB  - Background
Video games designed to promote behavior change are a promising venue to enable children to learn healthier behaviors.
Purpose
Evaluate outcome from playing “Escape from Diab” (Diab) and “Nanoswarm: Invasion from Inner Space” (Nano) video games on children's diet, physical activity, and adiposity.
Design
Two-group RCT; assessments occurred at baseline, immediately after Diab, immediately after Nano, and 2 months later. Data were collected in 2008–2009, and analyses were conducted in 2009–2010.
Setting/participants
133 children aged 10–12 years, initially between 50th percentile and 95th percentile BMI.
Intervention
Treatment group played Diab and Nano in sequence. Control Group played diet and physical activity knowledge-based games on popular websites.
Main outcome measures
Servings of fruit, vegetable, and water; minutes of moderate to vigorous physical activity. At each point of assessment: 3 nonconsecutive days of 24-hour dietary recalls; 5 consecutive days of physical activity using accelerometers; and assessment of height, weight, waist circumference, and triceps skinfold.
Results
A repeated measures ANCOVA was conducted (analyzed in 2009–2010). Children playing these video games increased fruit and vegetable consumption by about 0.67 servings per day (p<0.018) but not water and moderate-to-vigorous physical activity, or body composition.
Conclusions
Playing Diab and Nano resulted in an increase in fruit and vegetable intake. Research is needed on the optimal design of video game components to maximize change.
DA  - 2011/01/01/
PY  - 2011
DO  - 10.1016/j.amepre.2010.09.029
DP  - ScienceDirect
VL  - 40
IS  - 1
SP  - 33
EP  - 38
J2  - American Journal of Preventive Medicine
SN  - 0749-3797
ST  - Video Game Play, Child Diet, and Physical Activity Behavior Change
UR  - https://www.sciencedirect.com/science/article/pii/S0749379710005544
Y2  - 2023/12/13/14:39:22
L1  - https://europepmc.org/articles/pmc3032382?pdf=render
L2  - https://www.sciencedirect.com/science/article/abs/pii/S0749379710005544
ER  - 

TY  - JOUR
TI  - Squire’s Quest!: Dietary outcome evaluation of a multimedia game
AU  - Baranowski, Tom
AU  - Baranowski, Janice
AU  - Cullen, Karen W
AU  - Marsh, Tara
AU  - Islam, Noemi
AU  - Zakeri, Issa
AU  - Honess-Morreale, Lauren
AU  - deMoor, Carl
T2  - American Journal of Preventive Medicine
AB  - Background
Fruit, juice, and vegetable (FJV) consumption among children is low. Innovative programs are needed to enable children to increase FJV intake. Psychoeducational multimedia permits the delivery of interventions as designed and capitalizes on known behavior change principles.
Design
Elementary school was the unit of recruitment, assignment, and analysis. Twenty-six elementary schools were pair matched on size and percentage of free or reduced-price lunch, and randomly assigned to treatment or control groups. Data were collected just before and just after the program.
Setting/participants
All fourth-grade students in participating elementary schools were invited to participate. Data were collected on 1578 students.
Main outcome
Servings of fruit, 100% juice, and vegetables consumed.
Intervention
Squire’s Quest! is a ten-session, psychoeducational, multimedia game delivered over 5 weeks, with each session lasting about 25 minutes. Based on social cognitive theory, educational activities attempted to increase preferences for FJV through multiple exposures and associating fun with their consumption, increase asking behaviors for FJV at home and while eating out, and increase skills in FJV preparation through making virtual recipes.
Measures
Four days of dietary intake were assessed before and after the intervention. Assessment was made by the Food Intake Recording Software System (FIRSSt), which conducts a multiple pass, 24-hour dietary intake interview directly with the children.
Results
Children participating in Squire’s Quest! increased their FJV consumption by 1.0 servings more than the children not receiving the program.
Conclusions
Psychoeducational multimedia games have the potential to substantially change dietary behavior. More research is warranted.
DA  - 2003/01/01/
PY  - 2003
DO  - 10.1016/S0749-3797(02)00570-6
DP  - ScienceDirect
VL  - 24
IS  - 1
SP  - 52
EP  - 61
J2  - American Journal of Preventive Medicine
SN  - 0749-3797
ST  - Squire’s Quest!
UR  - https://www.sciencedirect.com/science/article/pii/S0749379702005706
Y2  - 2023/12/13/14:38:28
L1  - http://www.ajpmonline.org/article/S0749379702005706/pdf
L2  - https://www.sciencedirect.com/science/article/abs/pii/S0749379702005706
ER  - 

TY  - JOUR
TI  - Kalèdo, a new educational board-game, gives nutritional rudiments and encourages healthy eating in children: a pilot cluster randomized trial
AU  - Amaro, Salvatore
AU  - Viggiano, Alessandro
AU  - Di Costanzo, Anna
AU  - Madeo, Ida
AU  - Viggiano, Andrea
AU  - Baccari, Maria Ena
AU  - Marchitelli, Elena
AU  - Raia, Maddalena
AU  - Viggiano, Emanuela
AU  - Deepak, Sunil
AU  - Monda, Marcellino
AU  - De Luca, Bruno
T2  - European Journal of Pediatrics
AB  - Introduction Prevention of obesity and overweight is an important target for health promotion. Early prevention requires an intervention during childhood and adolescence. At these stages, the game could be an appropriate means to teach nutrition knowledge and to influence dietary behaviour. To this end, the authors developed Kalèdo, a new board-game. Objective The aim of the present study was to test the efficacy of Kalèdo on changes in nutrition knowledge and dietary behaviour in a pilot study conducted in three middle schools in Naples, Italy. Materials and Methods A simple two-group design (treatment and control) with pre- and post-assessment was employed. The classroom was the unit of recruitment and random assignment to groups. All students (307) in the participating schools were invited to participate. Data analysis was performed on 241 subjects. During 24 weeks, a group of 153 children from 8 classrooms (11–14 year old Caucasian subjects; 78 male, 75 female) was involved in 15–30 minute-long play sessions once a week. A questionnaire was given to the participants at the beginning and at the end of the study to evaluate nutrition knowledge (31 questions), physical activity (8 questions) and food intake (34 questions). Anthropometric measurements were also carried out. A second group of 88 children from 5 classrooms (same age and ethnicity; 55 male, 33 female) was investigated at the same times with the same questionnaire and anthropometric measures but they did not receive any play sessions with Kalèdo. Observation Children playing Kalèdo showed a significant increase in nutrition knowledge (p<0.05) and in weekly vegetable intake (p<0.01) with respect to the control. Conclusion The results suggest that Kalèdo could be an effective instrument to teach children about healthy diet. More research is needed to study the long term effect of this intervention.
DA  - 2006/09/01/
PY  - 2006
DO  - 10.1007/s00431-006-0153-9
DP  - link.springer.com
VL  - 165
IS  - 9
SP  - 630
EP  - 635
J2  - Eur J Pediatr
LA  - en
SN  - 1432-1076
ST  - Kalèdo, a new educational board-game, gives nutritional rudiments and encourages healthy eating in children
UR  - https://link.springer.com/article/10.1007/s00431-006-0153-9
Y2  - 2023/12/13/14:31:03
L1  - https://link.springer.com/content/pdf/10.1007/s00431-006-0153-9.pdf
ER  - 

TY  - JOUR
TI  - Story Immersion in a Health Videogame for Childhood Obesity Prevention
AU  - Lu, Amy Shirong
AU  - Thompson, Debbe
AU  - Baranowski, Janice
AU  - Buday, Richard
AU  - Baranowski, Tom
T2  - Games for Health Journal
AB  - Abstract Objective: Stories can serve as powerful tools for health interventions. Story immersion refers to the experience of being absorbed in a story. This is among the first studies to analyze story immersion's role in health videogames among children by addressing two main questions: Will children be more immersed when the main characters are similar to them? Do increased levels of immersion relate to more positive health outcomes? Subjects and Methods: Eighty-seven 10?12-year-old African-American, Caucasian, and Hispanic children from Houston, TX, played a health videogame, ?Escape from Diab? (Archimage, Houston, TX), featuring a protagonist with both African-American and Hispanic phenotypic features. Children's demographic information, immersion, and health outcomes (i.e., preference, motivation, and self-efficacy) were recorded and then correlated and analyzed. Results: African-American and Hispanic participants reported higher immersion scores than Caucasian participants (P=0.01). Story immersion correlated positively (P values<0.03) with an increase in Fruit and Vegetable Preference (r=0.27), Intrinsic Motivation for Water (r=0.29), Vegetable Self-Efficacy (r=0.24), and Physical Activity Self-Efficacy (r=0.32). Conclusion: Ethnic similarity between videogame characters and players enhanced immersion and several health outcomes. Effectively embedding characters with similar phenotypic features to the target population in interactive health videogame narratives may be important when motivating children to adopt obesity prevention behaviors.
DA  - 2012/02/01/
PY  - 2012
DO  - 10.1089/g4h.2011.0011
VL  - 1
IS  - 1
SP  - 37
EP  - 44
SN  - 2161-783X
UR  - https://doi.org/10.1089/g4h.2011.0011
Y2  - 2023/12/13/
L1  - https://www.ncbi.nlm.nih.gov/pmc/articles/PMC3779587/pdf/g4h.2011.0011.pdf
N1  - <p>doi: 10.1089/g4h.2011.0011</p>
ER  - 

TY  - JOUR
TI  - Feed the Alien! The Effects of a Nutrition Instruction Game on Children's Nutritional Knowledge and Food Intake
AU  - Hermans, Roel C.J.
AU  - van den Broek, Nina
AU  - Nederkoorn, Chantal
AU  - Otten, Roy
AU  - Ruiter, Emilie L.M.
AU  - Johnson-Glenberg, Mina C.
T2  - Games for Health Journal
AB  - Abstract Objective: Serious games are a promising venue to increase children's nutritional knowledge in an entertaining format. The aim of this study was to test the short-term effectiveness of the Alien Health Game, a videogame designed to teach elementary school children about nutrition and healthy food choices. Materials and Methods: To examine the effects of the Alien Health Game, an experimental design with a single between-subjects factor (experimental condition vs. active control condition) was used. A total of 108 Dutch children (10?13 years; 58 boys) were randomly assigned to either play Alien Health using the Kinect sensor for two consecutive days, for 1 hour of gameplay (experimental condition; n?=?50), or a web-based nutrition game for the same period (active control condition; n?=?58). Participants' nutritional knowledge was assessed at pretest, immediate, and at 2-week follow-up. Food intake was assessed at immediate and 2-week follow-up. Results: Participants who played Alien Health had better knowledge of the five most important macronutrients of foods at immediate posttest, but not at follow-up. Participants were better able to distinguish the healthier food item out of two options over time, but this effect did not differ for those in the experimental versus the active control condition. No differences in food intake, neither in the consumption of nutrient-dense or energy-dense foods, were found between children playing both games. Conclusion: A brief game-based intervention like the Alien Health Game has the potential to improve children's nutritional knowledge in the short term, but may not be strong enough to increase nutritional knowledge and actual eating behavior in the long term. Further investigation is warranted before this game is applied in future nutrition education programs.
DA  - 2018/06/01/
PY  - 2018
DO  - 10.1089/g4h.2017.0055
VL  - 7
IS  - 3
SP  - 164
EP  - 174
SN  - 2161-783X
UR  - https://doi.org/10.1089/g4h.2017.0055
Y2  - 2023/12/13/
L1  - https://cris.maastrichtuniversity.nl/files/64144291/Nederkoorn_2018_Feed_the_Alien.pdf
N1  - <p>doi: 10.1089/g4h.2017.0055</p>
ER  - 

TY  - JOUR
TI  - Tooty Fruity Vegie: an obesity prevention intervention evaluation in Australian preschools
AU  - Zask, Avigdor
AU  - Kaye Adams, Jillian
AU  - Owen Brooks, Lyndon
AU  - Frances Hughes, Denise
T2  - Health Promotion Journal of Australia
AB  - Issues addressed This paper presents the findings from a cluster randomised controlled evaluation of a preschool-based intervention (children aged 3–6 years), on the North Coast of NSW, which aimed to decrease overweight and obesity prevalence among children by improving fundamental movement skills (FMS), increasing fruit and vegetable intake and decreasing unhealthy food consumption. Methods The Tooty Fruity Vegie in Preschools program was implemented in 18 preschools for 10 months during 2006 and 2007. It included nutrition and physical activity strategies. Pre and post intervention evaluation compared intervention and control children and was conducted at the beginning and end of each year. It included FMS testing, lunch box audits and anthropometric measures of children as well as parents' surveys regarding children's food intake, physical activity and sedentary behaviours. Results In comparison to controls, children in intervention preschools significantly improved movement skills (14.79 units, p<0.001), had more fruit and vegetable serves (0.63 serves, p=0.001) and were less likely to have unhealthy food items (p<0.001) in their lunch boxes following the intervention. There was also a significant difference in waist circumference growth (−0.80 cm, p=0.002) and a reduction of BMI Z scores (−0.15, p=0.022). Conclusions The 10-month intervention in preschools produced significant changes in children's food intake, movement skills and indicators of weight status. So what? More widespread implementation of similar programs is warranted as the findings indicate such programs could have an impact on childhood obesity prevention. More research regarding the long-term effects of the program is needed.
DA  - 2012///
PY  - 2012
DO  - 10.1071/HE12010
DP  - Wiley Online Library
VL  - 23
IS  - 1
SP  - 10
EP  - 15
LA  - en
SN  - 2201-1617
ST  - Tooty Fruity Vegie
UR  - https://onlinelibrary.wiley.com/doi/abs/10.1071/HE12010
Y2  - 2023/12/13/13:24:01
L2  - https://onlinelibrary.wiley.com/doi/abs/10.1071/HE12010
KW  - obesity
KW  - child care
KW  - fruit and vegetables
KW  - physical activity
KW  - program evaluation
ER  - 

TY  - JOUR
TI  - Healthy lifestyle promotion in primary schools through the board game Kaledo: a pilot cluster randomized trial
AU  - Viggiano, Emanuela
AU  - Viggiano, Alessandro
AU  - Di Costanzo, Anna
AU  - Viggiano, Adela
AU  - Viggiano, Andrea
AU  - Andreozzi, Eleonora
AU  - Romano, Vincenzo
AU  - Vicidomini, Claudia
AU  - Di Tuoro, Daniela
AU  - Gargano, Giuliana
AU  - Incarnato, Lucia
AU  - Fevola, Celeste
AU  - Volta, Pietro
AU  - Tolomeo, Caterina
AU  - Scianni, Giuseppina
AU  - Santangelo, Caterina
AU  - Apicella, Maria
AU  - Battista, Roberta
AU  - Raia, Maddalena
AU  - Valentino, Ilaria
AU  - Palumbo, Marianna
AU  - Messina, Giovanni
AU  - Messina, Antonietta
AU  - Monda, Marcellino
AU  - De Luca, Bruno
AU  - Amaro, Salvatore
T2  - European Journal of Pediatrics
AB  - The board game Kaledo was proven to be effective in improving nutrition knowledge and in modifying dietary behavior in students attending middle and high school. The present pilot study aims to reproduce these results in younger students (7–11 years old) attending primary school. A total of 1313 children from ten schools were recruited to participate in the present study. Participants were randomized into two groups: (1) the treatment group which consisted of playing Kaledo over 20 sessions and (2) the no intervention group. Anthropometric measures were carried out for both groups at baseline (prior to any treatment) and at two follow-up post-assessments (8 and 18 months). All the participants completed a questionnaire concerning physical activity and a 1-week food diary at each assessment. The primary outcomes were (i) BMI z-score, (ii) scores on physical activity, and (iii) scores on a dietary questionnaire. BMI z-score was significantly lower in the treated group compared to the control group at 8 months. Frequency and duration of self-reported physical activity were also significantly augmented in the treated group compared to the control group at both post-assessments. Moreover, a significant increase in the consumption of healthy food and a significant decrease in junk food intake were observed in the treated group.Conclusion: The present results confirm the efficacy of Kaledo in younger students in primary schools, and it can be used as a useful nutritional tool for obesity prevention programs in children. What is Known: • Kaledo is a new educational board game to improve nutrition knowledge and to promote a healthy lifestyle. • In two cluster randomized trials conducted in Campania region (Italy), we showed that Kaledo could improve nutrition knowledge and dietary behavior and have a positive effect on the BMI z-score in children with age ranging from 9 to 14 years old attending school. • Kaledo may be used as an effective tool for obesity prevention programs in middle and high school students. What is New: • Investigating the effects of Kaledo on younger primary school children (7–11 year olds), Kaledo could be an effective tool in obesity prevention programs for children as young as 7 years old.
DA  - 2018/09/01/
PY  - 2018
DO  - 10.1007/s00431-018-3091-4
DP  - link.springer.com
VL  - 177
IS  - 9
SP  - 1371
EP  - 1375
J2  - Eur J Pediatr
LA  - en
SN  - 1432-1076
ST  - Healthy lifestyle promotion in primary schools through the board game Kaledo
UR  - https://link.springer.com/article/10.1007/s00431-018-3091-4
Y2  - 2023/12/13/13:23:53
L1  - https://link.springer.com/content/pdf/10.1007/s00431-018-3091-4.pdf
ER  - 

TY  - JOUR
TI  - Kaledo, a board game for nutrition education of children and adolescents at school: cluster randomized controlled trial of healthy lifestyle promotion
AU  - Viggiano, Alessandro
AU  - Viggiano, Emanuela
AU  - Di Costanzo, Anna
AU  - Viggiano, Andrea
AU  - Andreozzi, Eleonora
AU  - Romano, Vincenzo
AU  - Rianna, Ines
AU  - Vicidomini, Claudia
AU  - Gargano, Giuliana
AU  - Incarnato, Lucia
AU  - Fevola, Celeste
AU  - Volta, Pietro
AU  - Tolomeo, Caterina
AU  - Scianni, Giuseppina
AU  - Santangelo, Caterina
AU  - Battista, Roberta
AU  - Monda, Marcellino
AU  - Viggiano, Adela
AU  - De Luca, Bruno
AU  - Amaro, Salvatore
T2  - European Journal of Pediatrics
AB  - During childhood and adolescence, a game could be an effective educational tool to learn healthy eating habits. We developed Kaledo, a new board game, to promote nutrition education and to improve dietary behavior. A two-group design with one pre-treatment assessment and two post-treatment assessments was employed. A total of 3,110 subjects (9–19 years old) from 20 schools in Campania, Italy, were included in the trial. In the treated group, the game was introduced each week over 20 consecutive weeks. Control group did not receive any intervention. The primary outcomes were (i) score on the “Adolescent Food Habits Checklist” (AFHC), (ii) scores on a dietary questionnaire, and (iii) BMI z-score. At the first post-assessment (6 months), the treated group obtained significantly higher scores than the control group on the AFHC (14.4 (95 % confidence interval (CI) 14.0 to 14.8) vs 10.9 (95 % CI 10.6 to −11.2); F(1,20) = 72.677; p < 0.001) and on four sections of the dietary questionnaire: “nutrition knowledge” (6.5 (6.4 to 6.6) vs 4.6 (4.5 to 4.7); F(1,16) = 78.763; p < 0.001), “healthy and unhealthy diet and food” (11.2 (11.0 to 11.4) vs 10.4 (10.3 to 10.6); F(1,32) = 21.324; p < 0.001), “food habits” (32.4 (32.0 to 32.8) vs 27.64 (27.3 to 28.0); F(1,26) = 195.039; p < 0.001), and “physical activity” (13.4 (13.2 to 13.7) vs 12.0 (11.8 to 12.6); F(1,20) = 20.765; p < 0.001). Moreover, the treated group had significantly lower BMI z-score with respect to the controls at the first (0.44 (0.42 to 0.46) vs 0.58 (0.56 to 0.59), F(1,18) = 16.584, p = 0.001) and at the second (18 months) (0.34 (0.30 to 0.38) vs 0.58 (0.54 to 0.62), F(1,13) = 7.577; p = 0.017) post-assessments. Conclusion: Kaledo improved nutrition knowledge and dietary behavior over 6 months and had a sustained effect on the BMI z-score. Therefore, it may be used as an effective tool in childhood and adolescence obesity prevention programs.
DA  - 2015/02/01/
PY  - 2015
DO  - 10.1007/s00431-014-2381-8
DP  - link.springer.com
VL  - 174
IS  - 2
SP  - 217
EP  - 228
J2  - Eur J Pediatr
LA  - en
SN  - 1432-1076
ST  - Kaledo, a board game for nutrition education of children and adolescents at school
UR  - https://link.springer.com/article/10.1007/s00431-014-2381-8
Y2  - 2023/12/13/13:23:47
L1  - https://link.springer.com/content/pdf/10.1007/s00431-014-2381-8.pdf
ER  - 

TY  - JOUR
TI  - Improvement in Fruit and Vegetable Consumption Associated with More Favorable Energy Density and Nutrient and Food Group Intake, but not Kilocalories
AU  - Thompson, Debbe
AU  - Ferry, Robert J.
AU  - Cullen, Karen W.
AU  - Liu, Yan
T2  - Journal of the Academy of Nutrition and Dietetics
DA  - 2016/09//
PY  - 2016
DO  - 10.1016/j.jand.2016.05.002
DP  - DOI.org (Crossref)
VL  - 116
IS  - 9
SP  - 1443
EP  - 1449
J2  - Journal of the Academy of Nutrition and Dietetics
LA  - en
SN  - 22122672
UR  - https://linkinghub.elsevier.com/retrieve/pii/S2212267216302209
Y2  - 2023/12/13/13:23:32
L1  - https://europepmc.org/articles/pmc5003727?pdf=render
ER  - 

TY  - JOUR
TI  - Evaluation of a Serious Self-Regulation Game Intervention for Overweight-Related Behaviors (“Balance It”): A Pilot Study
AU  - Spook, Jorinde
AU  - Paulussen, Theo
AU  - Kok, Gerjo
AU  - Empelen, Pepijn van
T2  - Journal of Medical Internet Research
AB  - Background: Serious games have the potential to promote health behavior. Because overweight is still a major issue among secondary vocational education students in the Netherlands, this study piloted the effects of “Balance It,” a serious self-regulation game intervention targeting students’ overweight-related behaviors: dietary intake and physical activity (PA). Objective: We aimed to pilot the effects of Balance It on secondary vocational education students’ dietary intake and PA. Methods: In total, 501 secondary vocational education students participated at baseline (intervention: n=250; control: n=251) in this pre-post cluster randomized trial. After 4 weeks, at immediate posttest, 231 students filled in the posttest questionnaire (intervention: n=105; control: n=126). The sample had a mean age of 17.28 (SD 1.26, range 15-21) years, 62.8% (145/231) were female, and 26.8% (62/231) had a non-Dutch background. Body mass index (BMI kg/m2) ranged from 14.4 to 31.1 (mean 21.1, SD 3.3). The intervention and control groups were compared on the primary (behavioral) outcomes of dietary intake (fruit and vegetable consumption, snack consumption, and soft drink consumption) and PA (moderate and vigorous). Additionally, we explored (1) differences between the intervention and control groups in determinants of dietary intake and PA, including attitude, self-efficacy, intention, barrier identification, action planning, and action control, and (2) differences between active (intervention) users and the control group in dietary intake, PA, and associated determinants. Results: After corrections for multiple testing, we did not find significant differences between the intervention group and control group in terms of dietary intake, PA, and determinants of dietary intake and PA. Exploratory research indicated that only 27.6% (29/105) of the intervention group reported actual intervention use (ie, active users). For exploratory reasons, we compared the active users (n=29) with the control group (n=124) and corrected for multiple testing. Results showed that active users’ snack consumption decreased more strongly (active users: mean change=–0.20; control group: mean change=–0.08; beta=–0.36, P=.01, R2 change=.05), and their use of active transport had a stronger increase (active users: mean change=0.92; control group=–0.12; beta=1.58, P=.02, R2 change=.03) than the control group. Results also revealed significant differences in action planning (active users: mean change=0.42; control group: mean change=0.07; beta=0.91, P=.01, R2 change=.04) and action control (active users: mean change=0.63; control group: mean change=–0.05; beta=1.25, P=.001, R2 change=.08) in terms of unhealthy eating. Conclusions: The Balance It intervention did not show favorable effects on dietary intake and PA compared to the control condition. However, only a small number of people in the intervention condition actually used Balance It (27.6%). Exploratory analyses did suggest that, if used as planned, Balance It could contribute to changing dietary intake and PA behaviors, albeit it remains debatable whether this would be sufficient to prevent overweight.
DA  - 2016/09/26/
PY  - 2016
DO  - 10.2196/jmir.4964
DP  - www.jmir.org
VL  - 18
IS  - 9
SP  - e4964
LA  - EN
ST  - Evaluation of a Serious Self-Regulation Game Intervention for Overweight-Related Behaviors (“Balance It”)
UR  - https://www.jmir.org/2016/9/e225
Y2  - 2023/12/13/13:23:08
L1  - https://publications.tno.nl/publication/34625492/ULs9lJ/spook-2016-evaluation.pdf
L2  - https://www.jmir.org/2016/9/e225/
ER  - 

TY  - JOUR
TI  - Encouraging children to eat more fruit and vegetables: Health vs. descriptive social norm-based messages
AU  - Sharps, Maxine
AU  - Robinson, Eric
T2  - Appetite
AB  - Traditional intervention approaches to promote fruit and vegetable consumption outline the health benefits of eating fruit and vegetables. More recently, social norm-based messages describing the healthy eating habits of others have been shown to increase fruit and vegetable intake in adults. Here we report two experimental studies which investigated whether exposure to descriptive social norm-based messages about the behaviour of other children and health-based messages increased fruit and vegetable intake in young children. In both studies children were exposed to messages whilst playing a board-game. After exposure to the messages, children were able to consume fruit and vegetables, as well as high calorie snack foods. Although findings were inconsistent across the two individual studies, in a pooled analysis we found evidence that both health messages and descriptive social norm-based messages increased children's fruit and vegetable intake, relative to control condition messages (p < .05). Whether descriptive social norm-based messages can be used to promote meaningful changes to children's dietary behaviour warrants further study.
DA  - 2016/05/01/
PY  - 2016
DO  - 10.1016/j.appet.2016.01.031
DP  - ScienceDirect
VL  - 100
SP  - 18
EP  - 25
J2  - Appetite
SN  - 0195-6663
ST  - Encouraging children to eat more fruit and vegetables
UR  - https://www.sciencedirect.com/science/article/pii/S0195666316300307
Y2  - 2023/12/13/13:22:51
L1  - https://europepmc.org/articles/pmc4819560?pdf=render
L2  - https://www.sciencedirect.com/science/article/pii/S0195666316300307?via%3Dihub
KW  - Fruit and vegetable intake
KW  - Perceived eating norms
KW  - Social eating
KW  - Social norm messages
KW  - Social norms
ER  - 

TY  - JOUR
TI  - The use of new technologies for nutritional education in primary schools: a pilot study
AU  - Rosi, A.
AU  - Dall’Asta, M.
AU  - Brighenti, F.
AU  - Del Rio, D.
AU  - Volta, E.
AU  - Baroni, I.
AU  - Nalin, M.
AU  - Coti Zelati, M.
AU  - Sanna, A.
AU  - Scazzina, F.
T2  - Public Health
DA  - 2016/11//
PY  - 2016
DO  - 10.1016/j.puhe.2016.08.021
DP  - DOI.org (Crossref)
VL  - 140
SP  - 50
EP  - 55
J2  - Public Health
LA  - en
SN  - 00333506
ST  - The use of new technologies for nutritional education in primary schools
UR  - https://linkinghub.elsevier.com/retrieve/pii/S0033350616302220
Y2  - 2023/12/13/13:22:25
ER  - 

TY  - JOUR
TI  - Effects of the Quest to Lava Mountain Computer Game on Dietary and Physical Activity Behaviors of Elementary School Children: A Pilot Group-Randomized Controlled Trial
AU  - Sharma, Shreela V.
AU  - Shegog, Ross
AU  - Chow, Joanne
AU  - Finley, Carrie
AU  - Pomeroy, Mike
AU  - Smith, Carolyn
AU  - Hoelscher, Deanna M.
T2  - Journal of the Academy of Nutrition and Dietetics
AB  - <h2>Abstract</h2><h3>Background</h3><p>Computer-based educational games present an opportunity for health education in school; however, their feasibility in school settings and effectiveness in changing behavior are poorly understood.</p><h3>Objective</h3><p>To evaluate the feasibility, acceptability, and effects of the <i>Quest to Lava Mountain</i> (QTLM) computer game on dietary behaviors, physical activity behaviors, and psychosocial factors among ethnically diverse children in Texas.</p><h3>Design</h3><p>Quasi-experimental group-randomized controlled trial conducted during the 2012-2013 school year.</p><h3>Participants/setting</h3><p>A total of 107 children in fourth and fifth grade consented. There was an attrition rate of 8.8% with a final sample size of 44 children in three intervention schools, and a sample of 50 children in three comparison schools. Dietary intake was measured using two random 24-hour recalls, whereas child self-report surveys measured diet, physical activity, and psychosocial factors before and after the intervention. Process data on QTLM usability and back-end server data on QTLM exposure and progress achieved were collected.</p><h3>Intervention</h3><p>QTLM was implemented as part of the in-school or afterschool program. Recommended game exposure duration was 90 min/wk for 6 weeks.</p><h3>Statistical analysis</h3><p>Analysis of covariance or logistic regression models evaluated effects of QTLM on diet, physical activity, and psychosocial factors. Post hoc exploratory analysis examined the changes before and after the intervention in outcome variables among children in the intervention group. Significance was set at <i>P</i><0.05.</p><h3>Results</h3><p>Children played an average of 274±110 minutes (approximately 4.6 hours) of QTLM during the 6 weeks (51% of recommended dosage). Compared with the comparison group, children in the intervention group reported decreased sugar consumption (<i>P</i>=0.021) and higher nutrition/physical activity attitudes (<i>P</i>=0.041) pre- to postintervention. There were no significant effects of QTLM on physical activity. However, post hoc analysis showed that higher QTLM exposure and gaming progress was associated with increased frequency of physical activity (<i>P</i><0.05).</p><h3>Conclusions</h3><p>QTLM has some promising acceptability and initial effects on diet and physical activity behaviors among children in elementary school.</p>
DA  - 2015/08/01/
PY  - 2015
DO  - 10.1016/j.jand.2015.02.022
DP  - www.jandonline.org
VL  - 115
IS  - 8
SP  - 1260
EP  - 1271
J2  - Journal of the Academy of Nutrition and Dietetics
LA  - English
SN  - 2212-2672, 2212-2680
ST  - Effects of the Quest to Lava Mountain Computer Game on Dietary and Physical Activity Behaviors of Elementary School Children
UR  - https://www.jandonline.org/article/S2212-2672(15)00224-5/abstract
Y2  - 2023/12/13/13:22:04
L2  - http://www.ncbi.nlm.nih.gov/pubmed/25912520
ER  - 

TY  - JOUR
TI  - Character Apps for Children's Snacks: Effects of Character Awareness on Snack Selection and Consumption Patterns
AU  - Putnam, Marisa M.
AU  - Cotto, Caroline E.
AU  - Calvert, Sandra L.
T2  - Games for Health Journal
AB  - Objective: Media characters are used to market snacks that are typically of poor nutritional value, which has been linked to childhood obesity. This study examines whether children's snack selections and consumption patterns are influenced by an app depicting a popular children's media character, as well as the role that children's awareness of the character plays. The results can increase our understanding of how to encourage healthier snack selection and consumption in newer game-based marketing venues, such as apps.

Materials and Methods: Four- and 5-year-old children (N = 132) played a bowling game on an iPad with no character or with a character holding either healthier or unhealthy snacks. After app-play, children selected and consumed healthier or unhealthy snacks. Children's awareness of the character was measured by children's verbalizations of the character's name during or after app-play.

Results: An ordered logistic regression found no significant effect of treatment conditions compared with the control group. Within treatment conditions, awareness of the character led to selection and consumption of more healthy snacks in the healthier condition (odds ratio β = 10.340, P = 0.008), and of unhealthy snacks in the unhealthy condition (odds ratio β = 0.228, P = 0.033), but children were unaware that the character influenced their decisions.

Conclusions: Results suggest that young children will choose and consume healthier, not just unhealthy, products when they are aware that a popular character in an app is associated with the snack, potentially leading to healthier eating patterns.
DA  - 2018/04//
PY  - 2018
DO  - 10.1089/g4h.2017.0097
DP  - liebertpub.com (Atypon)
VL  - 7
IS  - 2
SP  - 116
EP  - 120
SN  - 2161-783X
ST  - Character Apps for Children's Snacks
UR  - https://www.liebertpub.com/doi/10.1089/g4h.2017.0097
Y2  - 2023/12/13/13:21:46
L1  - https://www.liebertpub.com/doi/pdf/10.1089/g4h.2017.0097
KW  - Nutrition
KW  - Obesity
KW  - Apps
KW  - Food marketing
KW  - Media characters
KW  - Young children
ER  - 

TY  - JOUR
TI  - The Kids Obesity Prevention Program: Cluster Randomized Controlled Trial to Evaluate a Serious Game for the Prevention and Treatment of Childhood Obesity
AU  - Mack, Isabelle
AU  - Reiband, Nadine
AU  - Etges, Carolin
AU  - Eichhorn, Sabrina
AU  - Schaeffeler, Norbert
AU  - Zurstiege, Guido
AU  - Gawrilow, Caterina
AU  - Weimer, Katja
AU  - Peeraully, Riyad
AU  - Teufel, Martin
AU  - Blumenstock, Gunnar
AU  - Giel, Katrin Elisabeth
AU  - Junne, Florian
AU  - Zipfel, Stephan
T2  - Journal of Medical Internet Research
AB  - Background: Health games provide opportunities for the treatment and prevention of childhood obesity. We developed a motion-controlled serious game for children that addresses 3 core topics of nutrition, physical activity, and stress coping. It is the first serious game that extensively targets the dietary energy density principle (DED-P) in relation to nutrition. The game is intended to provide an additional educational component for the prevention and treatment of obesity in children.
Objective: The Kids Obesity Prevention study aimed to evaluate the newly developed game and to evaluate how well children are able to understand and apply the DED-P.
Methods: This cluster randomized controlled trial collected data from 82 primary school children aged 9 to 12 years and their parents at baseline (T0), at 2 weeks after study commencement (T1), and at the 4-week follow-up (T2). The dropout rate was 3.6%. The intervention group (IG) played the game within 2 weeks (2 sessions with different game modules). One part of the game involves selection of food with the lower energy density when presented with a pair of foods. This allows assessment of whether the children have understood the DED-P and whether they can apply it to unknown foods under time pressure. The control group (CG) received a brochure about the food pyramid concept and physical activity. The primary outcome was the gain in knowledge (nutrition and stress coping) and measured with a pretested questionnaire. The secondary outcomes were the maintenance of knowledge, application of the DED-P, feelings during game play, game acceptance, and behavioral measures (physical activity, media consumption, and dietary intake).
Results: The knowledge score ranging from 0 to 100 increased from T0 (IG: 53 [SD 10], CG: 50 [SD 11]) to T1 (IG: 69 [SD 11], CG: 52 [SD 12]) in IG versus CG (P&lt;.001). At T2, the knowledge score of IG remained at the same level as that of T1. Game data showed that after DED-P education, the classification under time pressure of unknown versus known food pairs according to their DED category was similar (hit rate around 70%). Overall, 95% of the children liked the game very much or much. No group changes were observed at the behavioral level.
Conclusions: The Kids Obesity Prevention program sustainably increased knowledge in the areas of nutrition and stress coping, and children were able to apply the DED-P.
Trial Registration: ClinicalTrials.gov NCT02551978; https://clinicaltrials.gov/ct2/show/NCT02551978
DA  - 2020/04/24/
PY  - 2020
DO  - 10.2196/15725
DP  - www.jmir.org
VL  - 22
IS  - 4
SP  - e15725
LA  - EN
ST  - The Kids Obesity Prevention Program
UR  - https://www.jmir.org/2020/4/e15725
Y2  - 2023/12/13/13:21:19
L1  - https://www.jmir.org/2020/4/e15725/PDF
L2  - https://www.jmir.org/2020/4/e15725
ER  - 

TY  - JOUR
TI  - A novel school-based intervention to improve nutrition knowledge in children: cluster randomised controlled trial
AU  - Lakshman, Rajalakshmi R.
AU  - Sharp, Stephen J.
AU  - Ong, Ken K.
AU  - Forouhi, Nita G.
T2  - BMC Public Health
AB  - Improving nutrition knowledge among children may help them to make healthier food choices. The aim of this study was to assess the effectiveness and acceptability of a novel educational intervention to increase nutrition knowledge among primary school children. We developed a card game 'Top Grub' and a 'healthy eating' curriculum for use in primary schools. Thirty-eight state primary schools comprising 2519 children in years 5 and 6 (aged 9-11 years) were recruited in a pragmatic cluster randomised controlled trial. The main outcome measures were change in nutrition knowledge scores, attitudes to healthy eating and acceptability of the intervention by children and teachers. Twelve intervention and 13 control schools (comprising 1133 children) completed the trial. The main reason for non-completion was time pressure of the school curriculum. Mean total nutrition knowledge score increased by 1.1 in intervention (baseline to follow-up: 28.3 to 29.2) and 0.3 in control schools (27.3 to 27.6). Total nutrition knowledge score at follow-up, adjusted for baseline score, deprivation, and school size, was higher in intervention than in control schools (mean difference = 1.1; 95% CI: 0.05 to 2.16; p = 0.042). At follow-up, more children in the intervention schools said they 'are currently eating a healthy diet' (39.6%) or 'would try to eat a healthy diet' (35.7%) than in control schools (34.4% and 31.7% respectively; chi-square test p < 0.001). Most children (75.5%) enjoyed playing the game and teachers considered it a useful resource. The 'Top Grub' card game facilitated the enjoyable delivery of nutrition education in a sample of UK primary school age children. Further studies should determine whether improvements in nutrition knowledge are sustained and lead to changes in dietary behaviour.
DA  - 2010/12//
PY  - 2010
DO  - 10.1186/1471-2458-10-123
DP  - bmcpublichealth.biomedcentral.com
VL  - 10
IS  - 1
SP  - 1
EP  - 9
J2  - BMC Public Health
LA  - en
SN  - 1471-2458
ST  - A novel school-based intervention to improve nutrition knowledge in children
UR  - https://bmcpublichealth.biomedcentral.com/articles/10.1186/1471-2458-10-123
Y2  - 2023/12/13/13:20:40
L1  - https://bmcpublichealth.biomedcentral.com/counter/pdf/10.1186/1471-2458-10-123
ER  - 

TY  - JOUR
TI  - Effectiveness of Healthy Foodie Nutrition Game Application as Reinforcement Intervention to Previous Standard Nutrition Education of School-Aged Children: A Randomized Controlled Trial
AU  - Gan, Florence Rochelle
AU  - Cunanan, Elaine
AU  - Castro, Rebecca
T2  - Journal of the ASEAN Federation of Endocrine Societies
AB  - Objective. Games promoting nutrition education are helpful tools to improve nutrition knowledge. Healthy Foodie is an interactive web-based nutrition game for Filipino children. This study aimed to determine the effectiveness of Healthy Foodie on the nutrition knowledge of children aged 7 to 10 years old.
Methodology. This study had 2 phases. In Phase 1, we developed and validated the Healthy Foodie nutrition game application and Nutrition Knowledge Questionnaire involving 46 participants. The Nutrition Knowledge Questionnaire was divided into 2 15-item questionnaires: Part 1 pertained to Food Group Knowledge and Part 2 on Food Frequency Knowledge. Phase 2 was the implementation of the game and questionnaire. This was a randomized controlled trial conducted in two elementary schools in Manila, involving 360 participants divided equally into control and experimental groups.
Results.For Phase 1, internal consistency of the questionnaire using the Kuder-Richardson Formula 20 was 0.75 for part 1 and 0.70 for Part 2. In Phase 2, comparing the adjusted posttest mean Food Group Knowledge scores, there was statistically higher score (F=111.84, p=0.0001) in the experimental group (11.57±0.20) compared to the control (8.51±0.20). In the adjusted posttest mean Food Frequency Knowledge scores, there was a statistically higher score (F=56.12, p=0.0001) in the experimental group (10.70±0.15) compared to the control (9.07±0.15).
Conclusion. nutrition game-based intervention such as Healthy Foodie is effective as a reinforcement intervention to previous standard nutrition education of school-aged children.
DA  - 2019/11/26/
PY  - 2019
DO  - 10.15605/jafes.034.02.04
DP  - asean-endocrinejournal.org
VL  - 34
IS  - 2
SP  - 144
EP  - 152
J2  - J ASEAN Fed Endocr Soc
LA  - en
SN  - 2308-118X
ST  - Effectiveness of Healthy Foodie Nutrition Game Application as Reinforcement Intervention to Previous Standard Nutrition Education of School-Aged Children
UR  - https://asean-endocrinejournal.org/index.php/JAFES/article/view/573
Y2  - 2023/12/13/13:20:29
L1  - https://asean-endocrinejournal.org/index.php/JAFES/article/download/573/pdf
ER  - 

TY  - JOUR
TI  - Effects of the Rango Cards game intervention on food consumption, nutritional knowledge and self-efficacy in the adoption of healthy eating practices of high school students: a cluster randomised controlled trial
AU  - Chagas, Carolina Martins dos Santos
AU  - Melo, Giselle Rhai-Sa
AU  - Botelho, Raquel Braz Assunção
AU  - Toral, Natacha
T2  - Public Health Nutrition
AB  - Objective:The study aimed to assess the impact of a game-based nutritional intervention on food consumption, nutritional knowledge and self-efficacy in the adoption of healthy eating practices.Design:This cluster randomised controlled trial included both male and female high school students from private schools in the Federal District, Brazil. Four schools were randomly selected for each group. Investigated variables were age, sex, monthly family income, maternal education level, dietary perceptions and practices, nutritional knowledge and self-efficacy in the adoption of healthy eating practices.Setting:Intervention group participants were instructed to play Rango Cards, a digital game developed for the study, on their own, for a period of 7–17 d, while the control group was not provided with any game or material during the study.Participants:The study included 319 adolescents (mean age = 15·8 (sd 0·7) years).Results:Significant reductions were observed in the intervention group compared with the control group for the following variables: habit of eating while watching TV or studying and having meals at fast food restaurants. The intervention group showed increased knowledge of the effects of fruit and vegetable consumption as well as improved self-efficacy in the adoption of healthy eating practices such as reducing Na intake and preparing healthy meals.Conclusions:The design of Rango Cards is potentially capable of effecting positive changes. Therefore, the digital game promotes autonomy and self-care among adolescents with regard to healthy eating.
DA  - 2020/09//
PY  - 2020
DO  - 10.1017/S1368980020000531
DP  - www.cambridge.org
VL  - 23
IS  - 13
SP  - 2424
EP  - 2433
LA  - en
SN  - 1368-9800, 1475-2727
ST  - Effects of the Rango Cards game intervention on food consumption, nutritional knowledge and self-efficacy in the adoption of healthy eating practices of high school students
UR  - https://www.cambridge.org/core/journals/public-health-nutrition/article/effects-of-the-rango-cards-game-intervention-on-food-consumption-nutritional-knowledge-and-selfefficacy-in-the-adoption-of-healthy-eating-practices-of-high-school-students-a-cluster-randomised-controlled-trial/E75079295C3C70CAEAF0B05C41E26D9A
Y2  - 2023/12/13/13:20:20
L1  - https://www.cambridge.org/core/services/aop-cambridge-core/content/view/E75079295C3C70CAEAF0B05C41E26D9A/S1368980020000531a.pdf/div-class-title-effects-of-the-span-class-italic-rango-cards-span-game-intervention-on-food-consumption-nutritional-knowledge-and-self-efficacy-in-the-adoption-of-healthy-eating-practices-of-high-school-students-a-cluster-randomised-controlled-trial-div.pdf
ER  - 

TY  - JOUR
TI  - The Effectiveness of the Foodbot Factory Mobile Serious Game on Increasing Nutrition Knowledge in Children
AU  - Froome, Hannah M.
AU  - Townson, Carly
AU  - Rhodes, Sheila
AU  - Franco-Arellano, Beatriz
AU  - LeSage, Ann
AU  - Savaglio, Rob
AU  - Brown, Jacqueline Marie
AU  - Hughes, Janette
AU  - Kapralos, Bill
AU  - Arcand, JoAnne
T2  - Nutrients
AB  - The interactive and engaging nature of serious games (i.e., video games designed for educational purposes) enables deeper learning and facilitates behavior change; however, most do not specifically support the dissemination of national dietary guidelines, and there are limited data on their impact on child nutrition knowledge. The Foodbot Factory serious game mobile application was developed to support school children in learning about Canada’s Food Guide; however, its impacts on nutrition knowledge have not been evaluated. The objective of this study was to determine if Foodbot Factory effectively improves children’s knowledge of Canada’s Food Guide, compared to a control group (control app). This study was a single-blinded, parallel, randomized controlled pilot study conducted among children ages 8–10 years attending Ontario Tech University day camps. Compared to the control group (n = 34), children who used Foodbot Factory (n = 39) had significant increases in overall nutrition knowledge (10.3 ± 2.9 to 13.5 ± 3.8 versus 10.2 ± 3.1 to 10.4 ± 3.2, p < 0.001), and in Vegetables and Fruits (p < 0.001), Protein Foods (p < 0.001), and Whole Grain Foods (p = 0.040) sub-scores. No significant difference in knowledge was observed in the Drinks sub-score. Foodbot Factory has the potential to be an effective educational tool to support children in learning about nutrition.
DA  - 2020/11//
PY  - 2020
DO  - 10.3390/nu12113413
DP  - www.mdpi.com
VL  - 12
IS  - 11
SP  - 3413
LA  - en
SN  - 2072-6643
UR  - https://www.mdpi.com/2072-6643/12/11/3413
Y2  - 2023/12/13/13:19:46
L1  - https://www.mdpi.com/2072-6643/12/11/3413/pdf?version=1604918744
ER  - 

TY  - JOUR
TI  - Video Game Play, Child Diet, and Physical Activity Behavior Change
AU  - Baranowski, Tom
AU  - Baranowski, Janice
AU  - Thompson, Debbe
AU  - Buday, Richard
AU  - Jago, Russ
AU  - Griffith, Melissa Juliano
AU  - Islam, Noemi
AU  - Nguyen, Nga
AU  - Watson, Kathleen B.
T2  - American Journal of Preventive Medicine
DA  - 2011/01//
PY  - 2011
DO  - 10.1016/j.amepre.2010.09.029
DP  - DOI.org (Crossref)
VL  - 40
IS  - 1
SP  - 33
EP  - 38
J2  - American Journal of Preventive Medicine
LA  - en
SN  - 07493797
UR  - https://linkinghub.elsevier.com/retrieve/pii/S0749379710005544
Y2  - 2023/12/13/13:19:19
L1  - https://europepmc.org/articles/pmc3032382?pdf=render
ER  - 

TY  - JOUR
TI  - Squire's quest: intervention changes occurred at lunch and snack meals
AU  - Cullen, Karen W.
AU  - Watson, Kathy
AU  - Baranowski, Tom
AU  - Baranowski, Janice H.
AU  - Zakeri, Issa
T2  - Appetite
DA  - 2005/10//
PY  - 2005
DO  - 10.1016/j.appet.2005.04.001
DP  - DOI.org (Crossref)
VL  - 45
IS  - 2
SP  - 148
EP  - 151
J2  - Appetite
LA  - en
SN  - 01956663
ST  - Squire's quest
UR  - https://linkinghub.elsevier.com/retrieve/pii/S0195666305000437
Y2  - 2023/12/13/13:19:07
ER  - 

TY  - JOUR
TI  - Meal-Specific Dietary Changes From Squires Quest! II: A Serious Video Game Intervention
AU  - Cullen, Karen W.
AU  - Liu, Yan
AU  - Thompson, Debbe I.
T2  - Journal of Nutrition Education and Behavior
DA  - 2016/05//
PY  - 2016
DO  - 10.1016/j.jneb.2016.02.004
DP  - DOI.org (Crossref)
VL  - 48
IS  - 5
SP  - 326
EP  - 330.e1
J2  - Journal of Nutrition Education and Behavior
LA  - en
SN  - 14994046
ST  - Meal-Specific Dietary Changes From Squires Quest! II
UR  - https://linkinghub.elsevier.com/retrieve/pii/S1499404616000555
Y2  - 2023/12/13/13:18:54
L1  - https://europepmc.org/articles/pmc4867052?pdf=render
ER  - 

TY  - JOUR
TI  - The effect of playing advergames that promote energy-dense snacks or fruit on actual food intake among children123
AU  - Folkvord, Frans
AU  - Anschütz, Doeschka J
AU  - Buijzen, Moniek
AU  - Valkenburg, Patti M
T2  - The American Journal of Clinical Nutrition
AB  - Background:
Previous studies have focused on the effects of television advertising on the energy intake of children. However, the rapidly changing food-marketing landscape requires research to measure the effects of nontraditional forms of marketing on the health-related behaviors of children.
Objectives:
The main aim of this study was to examine the effect of advergames that promote energy-dense snacks or fruit on children’s ad libitum snack and fruit consumption and to examine whether this consumption differed according to brand and product type (energy-dense snacks and fruit). The second aim was to examine whether advergames can stimulate fruit intake.
Design:
We used a randomized between-subject design with 270 children (age: 8–10 y) who played an advergame that promoted energy-dense snacks (n = 69), fruit (n = 67), or nonfood products (n = 65) or were in the control condition (n = 69). Subsequently, we measured the free intake of energy-dense snacks and fruit. The children then completed questionnaire measures, and we weighed and measured them.
Results:
The main finding was that playing an advergame containing food cues increased general energy intake, regardless of the advertised brand or product type (energy-dense snacks or fruit), and this activity particularly increased the intake of energy-dense snack foods. Children who played the fruit version of the advergame did not eat significantly more fruit than did those in the other groups.
Conclusion:
The findings suggest that playing advergames that promote food, including either energy-dense snacks or fruit, increases energy intake in children. This trial was registered at www.controlled-trials.com as ISRCTN17013832.
DA  - 2013/02/01/
PY  - 2013
DO  - 10.3945/ajcn.112.047126
DP  - ScienceDirect
VL  - 97
IS  - 2
SP  - 239
EP  - 245
J2  - The American Journal of Clinical Nutrition
SN  - 0002-9165
UR  - https://www.sciencedirect.com/science/article/pii/S0002916523054023
Y2  - 2023/12/13/13:18:24
L2  - https://www.sciencedirect.com/science/article/pii/S0002916523054023?via%3Dihub
ER  - 

TY  - JOUR
TI  - Efficacy and acceptability of an Internet platform to improve the learning of nutritional knowledge in children: the ETIOBE mates
AU  - Baños, R. M.
AU  - Cebolla, A.
AU  - Oliver, E.
AU  - Alcañiz, M.
AU  - Botella, C.
T2  - Health Education Research
AB  - Abstract. Possessing sufficient nutritional knowledge is a necessary component in the prevention and treatment of obesity. A solid understanding of nutrition ca
DA  - 2013/04/01/
PY  - 2013
DO  - 10.1093/her/cys044
DP  - academic.oup.com
VL  - 28
IS  - 2
SP  - 234
EP  - 248
J2  - Health Educ Res
LA  - en
SN  - 0268-1153
ST  - Efficacy and acceptability of an Internet platform to improve the learning of nutritional knowledge in children
UR  - https://dx.doi.org/10.1093/her/cys044
Y2  - 2023/12/13/13:17:57
L1  - https://academic.oup.com/her/article-pdf/28/2/234/1604309/cys044.pdf
ER  - 

TY  - JOUR
TI  - Impact of nutrition messages on children's food choice: Pilot study
AU  - Bannon, Katie
AU  - Schwartz, Marlene B.
T2  - Appetite
DA  - 2006/03//
PY  - 2006
DO  - 10.1016/j.appet.2005.10.009
DP  - DOI.org (Crossref)
VL  - 46
IS  - 2
SP  - 124
EP  - 129
J2  - Appetite
LA  - en
SN  - 01956663
ST  - Impact of nutrition messages on children's food choice
UR  - https://linkinghub.elsevier.com/retrieve/pii/S0195666305001510
Y2  - 2023/12/13/13:17:48
ER  - 

TY  - JOUR
TI  - Kalèdo, a new educational board-game, gives nutritional rudiments and encourages healthy eating in children: a pilot cluster randomized trial
AU  - Amaro, Salvatore
AU  - Viggiano, Alessandro
AU  - Di Costanzo, Anna
AU  - Madeo, Ida
AU  - Viggiano, Andrea
AU  - Baccari, Maria Ena
AU  - Marchitelli, Elena
AU  - Raia, Maddalena
AU  - Viggiano, Emanuela
AU  - Deepak, Sunil
AU  - Monda, Marcellino
AU  - De Luca, Bruno
T2  - European Journal of Pediatrics
AB  - Introduction Prevention of obesity and overweight is an important target for health promotion. Early prevention requires an intervention during childhood and adolescence. At these stages, the game could be an appropriate means to teach nutrition knowledge and to influence dietary behaviour. To this end, the authors developed Kalèdo, a new board-game. Objective The aim of the present study was to test the efficacy of Kalèdo on changes in nutrition knowledge and dietary behaviour in a pilot study conducted in three middle schools in Naples, Italy. Materials and Methods A simple two-group design (treatment and control) with pre- and post-assessment was employed. The classroom was the unit of recruitment and random assignment to groups. All students (307) in the participating schools were invited to participate. Data analysis was performed on 241 subjects. During 24 weeks, a group of 153 children from 8 classrooms (11–14 year old Caucasian subjects; 78 male, 75 female) was involved in 15–30 minute-long play sessions once a week. A questionnaire was given to the participants at the beginning and at the end of the study to evaluate nutrition knowledge (31 questions), physical activity (8 questions) and food intake (34 questions). Anthropometric measurements were also carried out. A second group of 88 children from 5 classrooms (same age and ethnicity; 55 male, 33 female) was investigated at the same times with the same questionnaire and anthropometric measures but they did not receive any play sessions with Kalèdo. Observation Children playing Kalèdo showed a significant increase in nutrition knowledge (p<0.05) and in weekly vegetable intake (p<0.01) with respect to the control. Conclusion The results suggest that Kalèdo could be an effective instrument to teach children about healthy diet. More research is needed to study the long term effect of this intervention.
DA  - 2006/09/01/
PY  - 2006
DO  - 10.1007/s00431-006-0153-9
DP  - link.springer.com
VL  - 165
IS  - 9
SP  - 630
EP  - 635
J2  - Eur J Pediatr
LA  - en
SN  - 1432-1076
ST  - Kalèdo, a new educational board-game, gives nutritional rudiments and encourages healthy eating in children
UR  - https://link.springer.com/article/10.1007/s00431-006-0153-9
Y2  - 2023/12/13/13:16:44
L1  - https://link.springer.com/content/pdf/10.1007/s00431-006-0153-9.pdf
ER  - 

TY  - JOUR
TI  - An addiction model-based mobile health weight loss intervention in adolescents with obesity
AU  - Vidmar, A. P.
AU  - Pretlow, R.
AU  - Borzutzky, C.
AU  - Wee, C. P.
AU  - Fox, D. S.
AU  - Fink, C.
AU  - Mittelman, S. D.
T2  - Pediatric Obesity
AB  - BACKGROUND: Clinical approaches to treating childhood obesity can be expensive and poorly reimbursed, and often produce suboptimal results. It has been theorized that overeating may have addictive qualities, and a sizable number of adolescents with obesity endorse addictive habits. Interestingly, few weight management interventions have tested techniques founded in addiction medicine principles. We therefore performed a pilot study of an addiction model based mHealth weight loss intervention in adolescents.
METHODS: Adolescents with obesity were recruited from an multidisciplinary weight management clinic (EMPOWER). Adolescents without significant obesity comorbidities, who exhibited signs of addictive eating, based on the Yale Food Addiction Scale, were enrolled in a pilot study of an interactive, addiction-based, weight loss smartphone app with coaching (http://clinicaltrials.gov: NCT02689154). The app was designed to help subjects omit problem foods, avoid snacking and reduce meal size. A contemporary cohort of adolescents who completed the EMPOWER program were evaluated. Feasibility of recruitment, adherence, retention rates, BMI change and cost of intervention were examined.
RESULTS: Eighteen participants were recruited to app intervention. App participants had higher retention (100% vs. 37%) and lower total cost per patient ($855.15 vs. $1428.00) than the EMPOWER clinic participants. App participants exhibited a significant decrease in zBMI and %BMIp95 over the 6 months (p < 0.001 and p = 0.001), which was comparable to the age-matched EMPOWER program completers (p = 0.31 and p = 0.06).
CONCLUSIONS: An addiction medicine-based mHealth intervention targeted for adolescents was feasible to implement, resulted in high retention and adherence rates, and reduced zBMI and %BMIp95 in a more cost-effective manner than an in-clinic intervention.
DA  - 2019/02//
PY  - 2019
DO  - 10.1111/ijpo.12464
DP  - PubMed
VL  - 14
IS  - 2
SP  - e12464
J2  - Pediatr Obes
LA  - eng
SN  - 2047-6310
L1  - https://escholarship.org/content/qt2r14p3n2/qt2r14p3n2.pdf?t=qmgnkw
L2  - http://www.ncbi.nlm.nih.gov/pubmed/30117309
KW  - obesity
KW  - Humans
KW  - Body Mass Index
KW  - Female
KW  - Food
KW  - Adolescent
KW  - Child
KW  - Pilot Projects
KW  - Mobile Applications
KW  - weight loss
KW  - Costs and Cost Analysis
KW  - Eating addiction
KW  - Feasibility Studies
KW  - food addiction
KW  - Food Addiction
KW  - mobile health
KW  - paediatrics
KW  - Pediatric Obesity
KW  - Retrospective Studies
KW  - Telemedicine
KW  - Treatment Adherence and Compliance
KW  - Weight Loss
KW  - Weight Reduction Programs
ER  - 

TY  - JOUR
TI  - Changes in fruit and vegetable consumption of third-grade students in body quest: food of the warrior, a 17-class childhood obesity prevention program
AU  - Struempler, Barbara J.
AU  - Parmer, Sondra M.
AU  - Mastropietro, Lisa M.
AU  - Arsiwalla, Dilbur
AU  - Bubb, Robert R.
T2  - Journal of Nutrition Education and Behavior
AB  - OBJECTIVE: To increase fruit and vegetable (FV) consumption of youth in Body Quest: Food of the Warrior (BQ), a childhood obesity prevention program.
DESIGN: Quasi-experimental.
SETTING: Supplemental Nutrition Assistance Program-Education eligible schools (n = 60).
PARTICIPANTS: Third-grade students (n = 2,477).
INTERVENTION: Treatment groups (n = 1,674) self-reported foods consumed through the School Lunch Program for 17 weekly assessments; they participated in BQ curriculum, iPad app education, and weekly FV tastings. Control groups (n = 803) completed only pre- and post-assessments.
MAIN OUTCOME MEASURE: Weekly FV consumed through School Lunch Program.
ANALYSIS: ANCOVA and growth modeling.
RESULTS: From before to after the program, the treatment group demonstrated significant, moderate increases in fruit (P < .01) and vegetable (P < .001) consumptions, increasing from 7 to 8 weekly FV servings. After the program, the treatment group consumed significantly (P < .001) more FV than the control group. Fruit and vegetable consumption increased to class 10 and then stabilized. From before to after the program, all FV predictors were significantly higher and included gender (vegetables), race (FV), and free/reduced lunch (fruit).
CONCLUSIONS AND IMPLICATIONS: Nutrition programs can increase FV intake. Even moderate increases in FV intake can be an initial step for the prevention of chronic disease.
DA  - 2014///
PY  - 2014
DO  - 10.1016/j.jneb.2014.03.001
DP  - PubMed
VL  - 46
IS  - 4
SP  - 286
EP  - 292
J2  - J Nutr Educ Behav
LA  - eng
SN  - 1878-2620
ST  - Changes in fruit and vegetable consumption of third-grade students in body quest
L2  - http://www.ncbi.nlm.nih.gov/pubmed/24767729
KW  - Vegetables
KW  - Humans
KW  - Female
KW  - Male
KW  - overweight
KW  - Fruit
KW  - Health Promotion
KW  - child
KW  - vegetable
KW  - fruit
KW  - Child
KW  - Feeding Behavior
KW  - Pediatric Obesity
KW  - comparative effectiveness research
KW  - Health Behavior
KW  - Health Education
KW  - rural health
KW  - Rural Health
KW  - Students
ER  - 

TY  - JOUR
TI  - Controlled trial of an mHealth intervention to promote healthy behaviours in adolescence (TeenPower): Effectiveness analysis
AU  - Sousa, Pedro
AU  - Martinho, Ricardo
AU  - Reis, Catarina I.
AU  - Dias, Sara S.
AU  - Gaspar, Pedro J. S.
AU  - Dixe, Maria Dos Anjos
AU  - Luis, Luis S.
AU  - Ferreira, Regina
T2  - Journal of Advanced Nursing
AB  - AIM: To evaluate the effectiveness on lifestyle change of an mHealth intervention to promote healthy behaviours in adolescence (TeenPower) and to analyse the predictors of the mHealth intervention effectiveness.
DESIGN: This study is designed as a non-randomized controlled trial with a two-arm structure.
METHODS: Adolescents of 12-16-year old were recruited from three school districts, with access to the Internet and smartphone/tablet devices. The intervention group was invited to engage in the mHealth intervention (TeenPower) for 6 months in addition to a school-based intervention. The control group only followed the school-based intervention. A repeated measures factorial ANOVA was used and the main effectiveness outcome was the lifestyle change measured by the adolescent lifestyle profile.
RESULTS: The outcomes of the mHealth intervention (TeenPower) show a significant effect on nutrition (ƞ2 p  = 0.03, p = .03), positive life perspective (ƞ2 p  = 0.04, p = .01), and global lifestyle (ƞ2 p  = 0.02, p = .05), with a dropout rate of 62.1%. The analysis of the effectiveness predictors of the mHealth intervention suggested that older adolescents tended to show a significant increase in the rates of stress management (r = .40; p < .05).
CONCLUSIONS: Although the considerable dropout rate, the mHealth intervention presented significant impact on multiple lifestyle domains, providing support for the effectiveness of mHealth interventions for health promotion as an add-on to standard interdisciplinary interventions.
IMPACT: Adolescents must have the necessary and appropriate knowledge for the correct and responsible decision-making regarding their health and lifestyle. Innovative strategies (mHealth intervention) were used to promote healthy behaviours. This study evaluates the effectiveness of an mHealth intervention (TeenPower) specifically designed for adolescents. We found a significant impact in several lifestyle domains such as health responsibility, nutrition, positive life perspective, and global lifestyle.
DA  - 2020/04//
PY  - 2020
DO  - 10.1111/jan.14301
DP  - PubMed
VL  - 76
IS  - 4
SP  - 1057
EP  - 1068
J2  - J Adv Nurs
LA  - eng
SN  - 1365-2648
ST  - Controlled trial of an mHealth intervention to promote healthy behaviours in adolescence (TeenPower)
L1  - https://iconline.ipleiria.pt/bitstream/10400.8/4636/1/jan.14301.pdf
L2  - http://www.ncbi.nlm.nih.gov/pubmed/31880009
KW  - obesity
KW  - Humans
KW  - Female
KW  - Male
KW  - Adolescent
KW  - Health Promotion
KW  - Child
KW  - mobile health
KW  - Telemedicine
KW  - Health Behavior
KW  - adolescence
KW  - Adolescent Behavior
KW  - case management
KW  - controlled clinical trial
KW  - health behaviours
KW  - Life Style
KW  - nursing
ER  - 

TY  - JOUR
TI  - Treatment of child/adolescent obesity using the addiction model: a smartphone app pilot study
AU  - Pretlow, Robert A.
AU  - Stock, Carol M.
AU  - Allison, Stephen
AU  - Roeger, Leigh
T2  - Childhood Obesity (Print)
AB  - BACKGROUND: The aim of this study was to test a weight loss program for young people based on an addiction treatment approach.
METHODS: A pilot study (n=43) was conducted of a 20-week child/adolescent obesity intervention based on an addiction treatment model (staged, incremental withdrawal from problem foods, snacking/grazing, and excessive amounts at meals) and implemented by a server-integrated smartphone app with health professional support. The primary outcome was standardized %overBMI measured at four time points. Secondary outcomes were participants' self-ratings of self-esteem, control over food, and the degree they turned to food when stressed. User satisfaction data were collected with an online questionnaire. Latent growth modeling techniques were used to identify independent variables and possible mediating treatment process variables associated with weight change.
RESULTS: Mean age of participants was 16 years (range, 10-21), 65% girls, and 84% Caucasian. Twenty-seven (63%) completed the program. There was a significant decrease in %overBMI over time of 7.1. There were significant improvements in participant ratings of self-esteem, control over food, and a reduction in turning to food when stressed. Males, younger participants, and participants with higher levels of program compliance achieved better weight loss. Participants who reported that calling obesity an addiction made their guilt worse experienced poorer weight loss. Females were more likely than males to report "addiction guilt," and this partly mediated the overall gender effect.
CONCLUSIONS: The staged, incremental food withdrawal approach was feasible to implement and was useful in helping reduce excessive weight, particularly among boys.
DA  - 2015/06//
PY  - 2015
DO  - 10.1089/chi.2014.0124
DP  - PubMed
VL  - 11
IS  - 3
SP  - 248
EP  - 259
J2  - Child Obes
LA  - eng
SN  - 2153-2176
ST  - Treatment of child/adolescent obesity using the addiction model
L1  - https://europepmc.org/articles/pmc4485371?pdf=render
L2  - http://www.ncbi.nlm.nih.gov/pubmed/25760813
KW  - Humans
KW  - Body Mass Index
KW  - Female
KW  - Male
KW  - Young Adult
KW  - Adolescent
KW  - Child
KW  - Pilot Projects
KW  - Surveys and Questionnaires
KW  - Pediatric Obesity
KW  - Weight Loss
KW  - Weight Reduction Programs
KW  - Health Behavior
KW  - Adolescent Behavior
KW  - Behavior, Addictive
KW  - Child Behavior
KW  - Computer-Assisted Instruction
KW  - Self Concept
KW  - Smartphone
ER  - 

TY  - JOUR
TI  - A pilot study of children's physical activity levels during imagination-based mobile games
AU  - Patten, James W.
AU  - Iarocci, Grace
AU  - Bojin, Nis
T2  - Journal of Child Health Care: For Professionals Working with Children in the Hospital and Community
AB  - This research looked at Biba: a suite of mobile games intended to get kids back out to playgrounds and engaging in more moderate to vigorous physical activity (MVPA). Year after year, annual national surveys report a general decline in physical activity amongst children and a corresponding increase in screen time. Further to this, time spent outside by children has been reported to be on the decline since the 1980s. Recent work has suggested that in order to 'maintain the outdoor recreation participation of children across America, park and recreation professionals may need to embrace the expanding role of technology'. This research tested Biba in precisely this regard, deploying a 20-subject within-subject experimental design that compared Biba playground gameplay with typical free play playground sessions, measuring heart rate activity in them. The outcome demonstrated that Biba playground play results in greater amounts of MVPA with a difference in heart rate that was significantly higher in the Biba play session than in the free play session t(19) = 2.41, p < 0.05.
DA  - 2017/09//
PY  - 2017
DO  - 10.1177/1367493517708477
DP  - PubMed
VL  - 21
IS  - 3
SP  - 292
EP  - 300
J2  - J Child Health Care
LA  - eng
SN  - 1741-2889
L2  - http://www.ncbi.nlm.nih.gov/pubmed/29119828
KW  - Humans
KW  - Female
KW  - Male
KW  - Child
KW  - Pilot Projects
KW  - Mobile Applications
KW  - Cell Phone
KW  - Exercise
KW  - Exergaming
KW  - fitness
KW  - games
KW  - Games, Recreational
KW  - Heart Rate
KW  - Imagination
KW  - MVPA
KW  - playground
ER  - 

TY  - JOUR
TI  - Improving Pacific Adolescents' Physical Activity Toward International Recommendations: Exploratory Study of a Digital Education App Coupled With Activity Trackers
AU  - Galy, Olivier
AU  - Yacef, Kalina
AU  - Caillaud, Corinne
T2  - JMIR mHealth and uHealth
AB  - BACKGROUND: The prevalence of overweight and obesity in children and adolescents has dramatically increased in the Pacific Island countries and territories over the last decade. Childhood overweight and obesity not only have short-term consequences but are also likely to lead to noncommunicable diseases in adulthood. A major factor contributing to the rising prevalence is an insufficient amount of daily moderate-to-vigorous physical activity (MVPA). In the Pacific region, less than 50% of children and adolescents meet the international recommendations of 11,000 steps and 60 min of MVPA per day. Although studies have shown the potential of digital technologies to change behaviors, none has been proposed to guide adolescents toward achieving these recommendations.
OBJECTIVE: The aims of this study were (1) to investigate whether a technology-based educational program that combines education, objective measures of physical activity (PA), and self-assessment of goal achievement would be well received by Pacific adolescents and help change their PA behaviors toward the international PA recommendations and (2) to create more insightful data analysis methods to better understand PA behavior change.
METHODS: A total of 24 adolescents, aged 12 to 14 years, participated in a 4-week program comprising 8 1-hour modules designed to develop health literacy and physical skills. This self-paced user-centered program was delivered via an app and provided health-related learning content as well as goal setting and self-assessment tasks. PA performed during the 4-week program was captured by an activity tracker to support learning and help the adolescents self-assess their achievements against personal goals. The data were analyzed using a consistency rate and daily behavior clustering to reveal any PA changes, particularly regarding adherence to international recommendations.
RESULTS: The consistency rate of daily steps revealed that the adolescents reached 11,000 steps per day 48% (approximately 3.4 days per week) of the time in the first week of the program, and this peaked at 59% (approximately 4.1 days per week) toward the end of the program. PA data showed an overall increase during the program, particularly in the less active adolescents, who increased their daily steps by 15% and ultimately reached 11,000 steps more frequently. The consistency of daily behavior clustering showed a 27% increase in adherence to international recommendations in the least active adolescents.
CONCLUSIONS: Technology-supported educational programs that include self-monitored PA via activity trackers can be successfully delivered to adolescents in schools in remote Pacific areas. New data mining techniques enable innovative analyses of PA engagement based on the international recommendations.
DA  - 2019/12/11/
PY  - 2019
DO  - 10.2196/14854
DP  - PubMed
VL  - 7
IS  - 12
SP  - e14854
J2  - JMIR Mhealth Uhealth
LA  - eng
SN  - 2291-5222
ST  - Improving Pacific Adolescents' Physical Activity Toward International Recommendations
L1  - https://mhealth.jmir.org/2019/12/e14854/PDF
L2  - http://www.ncbi.nlm.nih.gov/pubmed/31825319
KW  - Humans
KW  - Adolescent
KW  - Health Promotion
KW  - food
KW  - adolescents
KW  - Child
KW  - health education
KW  - Health Education
KW  - Exercise
KW  - Achievement
KW  - data mining
KW  - eHealth
KW  - exercise
KW  - Fitness Trackers
KW  - Guideline Adherence
KW  - iEngage
KW  - Melanesia
KW  - movement
KW  - New Caledonia
KW  - noncommunicable diseases
KW  - Noncommunicable Diseases
KW  - Overweight
KW  - Prevalence
KW  - Sedentary Behavior
KW  - Self-Assessment
ER  - 

TY  - JOUR
TI  - Investigating children's physical activity and sedentary behavior using ecological momentary assessment with mobile phones
AU  - Dunton, Genevieve F.
AU  - Liao, Yue
AU  - Intille, Stephen S.
AU  - Spruijt-Metz, Donna
AU  - Pentz, Maryann
T2  - Obesity (Silver Spring, Md.)
AB  - The risk of obesity during childhood can be significantly reduced through increased physical activity and decreased sedentary behavior. Recent technological advances have created opportunities for the real-time measurement of these behaviors. Mobile phones are ubiquitous and easy to use, and thus have the capacity to collect data from large numbers of people. The present study tested the feasibility, acceptability, and validity of an electronic ecological momentary assessment (EMA) protocol using electronic surveys administered on the display screen of mobile phones to assess children's physical activity and sedentary behaviors. A total of 121 children (ages 9-13, 51% male, 38% at risk for overweight/overweight) participated in EMA monitoring from Friday afternoon to Monday evening during children's nonschool time, with 3-7 surveys/day. Items assessed current activity (e.g., watching TV/movies, playing video games, active play/sports/exercising). Children simultaneously wore an Actigraph GT2M accelerometer. EMA survey responses were time-matched to total step counts and minutes of moderate-to-vigorous physical activity (MVPA) occurring in the 30 min before each EMA survey prompt. No significant differences between answered and unanswered EMA surveys were found for total steps or MVPA. Step counts and the likelihood of 5+ min of MVPA were significantly higher during EMA-reported physical activity (active play/sports/exercising) vs. sedentary behaviors (reading/computer/homework, watching TV/movies, playing video games, riding in a car) (P < 0.001). Findings generally support the acceptability and validity of a 4-day EMA protocol using mobile phones to measure physical activity and sedentary behavior in children during leisure time.
DA  - 2011/06//
PY  - 2011
DO  - 10.1038/oby.2010.302
DP  - PubMed
VL  - 19
IS  - 6
SP  - 1205
EP  - 1212
J2  - Obesity (Silver Spring)
LA  - eng
SN  - 1930-739X
L1  - https://onlinelibrary.wiley.com/doi/pdfdirect/10.1038/oby.2010.302
L2  - http://www.ncbi.nlm.nih.gov/pubmed/21164502
KW  - Humans
KW  - Body Mass Index
KW  - Male
KW  - Adolescent
KW  - Child
KW  - Pilot Projects
KW  - Feasibility Studies
KW  - Adolescent Behavior
KW  - Child Behavior
KW  - Cell Phone
KW  - Sedentary Behavior
KW  - California
KW  - Leisure Activities
KW  - Monitoring, Ambulatory
KW  - Motor Activity
KW  - Patient Compliance
KW  - Patient Preference
KW  - Research Design
KW  - Self Report
KW  - Time Factors
ER  - 

TY  - JOUR
TI  - Examining the Feasibility of Smartphone Game Applications for Physical Activity Promotion in Middle School Students
AU  - Blackman, Kacie C. A.
AU  - Zoellner, Jamie
AU  - Kadir, Adil
AU  - Dockery, Brandon
AU  - Johnson, Sallie Beth
AU  - Almeida, Fabio A.
AU  - McCrickard, D. Scott
AU  - Hill, Jennie L.
AU  - You, Wen
AU  - Estabrooks, Paul A.
T2  - Games for Health Journal
AB  - OBJECTIVE: The objective of this study was to determine the feasibility (i.e., limited efficacy testing, practicality, and acceptability) of a 6-week smartphone game-based applications program for promoting physical activity (PA) in adolescents in an afterschool program.
MATERIALS AND METHODS: This mixed-method, quasi-experimental design study included 27 adolescents who evaluated four smartphone PA game-based applications in two Boys & Girls Clubs of America. After an initial baseline week (i.e., usual activity during their visit to the Club), adolescents played each game for 1 week. During a final week, the participants could choose to play any combination of the four games. An established conceptual framework was used to assess feasibility. Efficacy was assessed by changes in PA via wrist-worn accelerometers (model GT3x+; ActiGraph LLC, Pensacola, FL). Practicality was measured through field notes, the number of players attending each session, and the proportion of attendees who played the games. Acceptability was measured using poststudy focus groups.
RESULTS: Compared with baseline (3.22 metabolic equivalents [METs]), mean accelerometer values were significantly (P<0.05) higher during "Space Rayders" (4.33 METs) and "Color Hunt" (3.67 METs). Attendance did not differ among games, and weekly number of players averaged 12 of 27 participants. Qualitative findings indicated that participants perceived "Space Rayders" as the most acceptable game. Overall, participants found the games to be enjoyable and easy to use, although they had suggestions to improve graphics and sounds.
CONCLUSIONS: Smartphone games can be feasible for adolescents to use for PA. Lessons learned will be used to provide improvements for future game development and evaluation.
DA  - 2015/10//
PY  - 2015
DO  - 10.1089/g4h.2014.0120
DP  - PubMed
VL  - 4
IS  - 5
SP  - 409
EP  - 419
J2  - Games Health J
LA  - eng
SN  - 2161-7856
L2  - http://www.ncbi.nlm.nih.gov/pubmed/26287931
KW  - Humans
KW  - Male
KW  - Adolescent
KW  - Health Promotion
KW  - Child
KW  - Mobile Applications
KW  - Health Behavior
KW  - Smartphone
KW  - Exercise
KW  - Socioeconomic Factors
KW  - Video Games
KW  - Virginia
ER  - 

TY  - JOUR
TI  - Virtual Sprouts: A Virtual Gardening Pilot Intervention Increases Self-Efficacy to Cook and Eat Fruits and Vegetables in Minority Youth
AU  - Bell, Brooke M.
AU  - Martinez, Lauren
AU  - Gotsis, Marientina
AU  - Lane, H. Chad
AU  - Davis, Jaimie N.
AU  - Antunez-Castillo, Luz
AU  - Ragusa, Gisele
AU  - Spruijt-Metz, Donna
T2  - Games for Health Journal
AB  - OBJECTIVE: To examine the effect of the Virtual Sprouts intervention, an interactive multiplatform mobile gardening game, on dietary intake and psychosocial determinants of dietary behavior in minority youth.
MATERIALS AND METHODS: In this quasi-experimental pilot intervention, 180 third-, fourth-, and fifth-grade students in Los Angeles Unified School District participated in a 3-week program that included three Virtual Sprouts gaming sessions, three in-school lessons, and three in-home activities, using a nutrition- and gardening-focused curriculum. Pre- and postintervention questionnaires were used to assess psychosocial determinants of dietary behavior, including knowledge about and self-efficacy to eat fruits and vegetables (FV). Data were collected on FV, whole grains, fiber, total sugar, added sugar, and energy from sugary beverages through the Block Kids Food Screener ("last week" version) for Ages 2-17. Repeated measures analysis of covariance models was used for continuous outcomes, controlling for age, sex, ethnicity, school, and free school lunch.
RESULTS: After the intervention, the intervention group (n = 116) compared with the control group (n = 64) had a significantly improved self-efficacy to eat FV score (+1.6% vs. -10.3%, P = 0.01), and an improved self-efficacy to cook FV score (+2.9% vs. -5.0%, P = 0.05). There were no significant differences in dietary intake or self-efficacy to garden scores between intervention and control groups.
CONCLUSION: The results from this 3-week pilot study suggest that an interactive mobile game with a nutrition- and gardening-focused curriculum can improve psychosocial determinants of dietary behavior in minority youth.
DA  - 2018/04//
PY  - 2018
DO  - 10.1089/g4h.2017.0102
DP  - PubMed
VL  - 7
IS  - 2
SP  - 127
EP  - 135
J2  - Games Health J
LA  - eng
SN  - 2161-7856
ST  - Virtual Sprouts
L1  - https://europepmc.org/articles/pmc5905860?pdf=render
L2  - http://www.ncbi.nlm.nih.gov/pubmed/29394102
KW  - Cooking
KW  - Vegetables
KW  - Nutrition
KW  - Humans
KW  - Female
KW  - Male
KW  - Fruit
KW  - Health Promotion
KW  - Child
KW  - Schools
KW  - Mobile Applications
KW  - Students
KW  - Video Games
KW  - Augmented reality
KW  - Gardening
KW  - Human computer interaction
KW  - Los Angeles
KW  - Minority Groups
KW  - Mobile gardening game
KW  - Pedagogical agent
KW  - Self Efficacy
KW  - Self-efficacy
KW  - User-Computer Interface
KW  - Virtual Reality
ER  - 

TY  - JOUR
TI  - A randomized controlled trial testing a social network intervention to promote physical activity among adolescents
AU  - van Woudenberg, Thabo J.
AU  - Bevelander, Kirsten E.
AU  - Burk, William J.
AU  - Smit, Crystal R.
AU  - Buijs, Laura
AU  - Buijzen, Moniek
T2  - BMC public health
AB  - BACKGROUND: The current study examined the effectiveness of a social network intervention to promote physical activity among adolescents. Social network interventions utilize peer influence to change behavior by identifying the most influential individuals within social networks (i.e., influence agents), and training them to promote the target behavior.
METHOD: A total of 190 adolescents (46.32% boys; M age = 12.17, age range: 11-14 years) were randomly allocated to either the intervention or control condition. In the intervention condition, the most influential adolescents (based on peer nominations of classmates) in each classroom were trained to promote physical activity among their classmates. Participants received a research smartphone to complete questionnaires and an accelerometer to measure physical activity (steps per day) at baseline, and during the intervention one month later.
RESULTS: A multilevel model tested the effectiveness of the intervention, controlling for clustering of data within participants and days. No intervention effect was observed, b = .04, SE = .10, p = .66.
CONCLUSION: This was one of the first studies to test whether physical activity in adolescents could be promoted via influence agents, and the first social network intervention to use smartphones to do so. Important lessons and implications are discussed concerning the selection criterion of the influence agents, the use of smartphones in social network intervention, and the rigorous analyses used to control for confounding factors.
TRIAL REGISTRATION: Dutch Trial Registry (NTR): NTR6173 . Registered 5 October 2016 Study procedures were approved by the Ethics Committee of the Radboud University (ECSW2014-100614-222).
DA  - 2018/04/23/
PY  - 2018
DO  - 10.1186/s12889-018-5451-4
DP  - PubMed
VL  - 18
IS  - 1
SP  - 542
J2  - BMC Public Health
LA  - eng
SN  - 1471-2458
L1  - https://bmcpublichealth.biomedcentral.com/track/pdf/10.1186/s12889-018-5451-4
L2  - http://www.ncbi.nlm.nih.gov/pubmed/29685112
KW  - Humans
KW  - Female
KW  - Male
KW  - Adolescent
KW  - Health Promotion
KW  - Child
KW  - Adolescents
KW  - Physical activity
KW  - Surveys and Questionnaires
KW  - Students
KW  - Exercise
KW  - Accelerometer
KW  - Accelerometry
KW  - Peer Influence
KW  - Program Evaluation
KW  - Smartphones
KW  - Social network intervention
KW  - Social Networking
ER  - 

TY  - JOUR
TI  - Smart-phone obesity prevention trial for adolescent boys in low-income communities: the ATLAS RCT
AU  - Smith, Jordan J.
AU  - Morgan, Philip J.
AU  - Plotnikoff, Ronald C.
AU  - Dally, Kerry A.
AU  - Salmon, Jo
AU  - Okely, Anthony D.
AU  - Finn, Tara L.
AU  - Lubans, David R.
T2  - Pediatrics
AB  - OBJECTIVE: The goal of this study was to evaluate the impact of the Active Teen Leaders Avoiding Screen-time (ATLAS) intervention for adolescent boys, an obesity prevention intervention using smartphone technology.
METHODS: ATLAS was a cluster randomized controlled trial conducted in 14 secondary schools in low-income communities in New South Wales, Australia. Participants were 361 adolescent boys (aged 12-14 years) considered at risk of obesity. The 20-week intervention was guided by self-determination theory and social cognitive theory and involved: teacher professional development, provision of fitness equipment to schools, face-to-face physical activity sessions, lunchtime student mentoring sessions, researcher-led seminars, a smartphone application and Web site, and parental strategies for reducing screen-time. Outcome measures included BMI and waist circumference, percent body fat, physical activity (accelerometers), screen-time, sugar-sweetened beverage intake, muscular fitness, and resistance training skill competency.
RESULTS: Overall, there were no significant intervention effects for BMI, waist circumference, percent body fat, or physical activity. Significant intervention effects were found for screen-time (mean ± SE: -30 ± 10.08 min/d; P = .03), sugar-sweetened beverage consumption (mean: -0.6 ± 0.26 glass/d; P = .01), muscular fitness (mean: 0.9 ± 0.49 repetition; P = .04), and resistance training skills (mean: 5.7 ± 0.67 units; P < .001).
CONCLUSIONS: This school-based intervention targeting low-income adolescent boys did not result in significant effects on body composition, perhaps due to an insufficient activity dose. However, the intervention was successful in improving muscular fitness, movement skills, and key weight-related behaviors.
DA  - 2014/09//
PY  - 2014
DO  - 10.1542/peds.2014-1012
DP  - PubMed
VL  - 134
IS  - 3
SP  - e723
EP  - 731
J2  - Pediatrics
LA  - eng
SN  - 1098-4275
ST  - Smart-phone obesity prevention trial for adolescent boys in low-income communities
L2  - http://www.ncbi.nlm.nih.gov/pubmed/25157000
KW  - obesity
KW  - randomized controlled trial
KW  - Humans
KW  - Male
KW  - Obesity
KW  - Adolescent
KW  - Health Promotion
KW  - Child
KW  - physical activity
KW  - Pilot Projects
KW  - adolescent
KW  - Cell Phone
KW  - Motor Activity
KW  - Body Weight
KW  - Cluster Analysis
KW  - Follow-Up Studies
KW  - intervention studies
KW  - New South Wales
KW  - physical fitness
KW  - Poverty
KW  - Residence Characteristics
KW  - schools
KW  - sedentary lifestyle
ER  - 

TY  - JOUR
TI  - Mobile technology for obesity prevention: a randomized pilot study in racial- and ethnic-minority girls
AU  - Nollen, Nicole L.
AU  - Mayo, Matthew S.
AU  - Carlson, Susan E.
AU  - Rapoff, Michael A.
AU  - Goggin, Kathy J.
AU  - Ellerbeck, Edward F.
T2  - American Journal of Preventive Medicine
AB  - BACKGROUND: Mobile technologies have wide-scale reach and disseminability, but no known studies have examined mobile technologies as a stand-alone tool to improve obesity-related behaviors of at-risk youth.
PURPOSE: To test a 12-week mobile technology intervention for use and estimate effect sizes for a fully powered trial.
METHODS: Fifty-one low-income, racial/ethnic-minority girls aged 9-14 years were randomized to a mobile technology (n=26) or control (n=25) condition. Both conditions lasted 12 weeks and targeted fruits/vegetables (FVs; Weeks 1-4); sugar-sweetened beverages (SSBs; Weeks 5-8), and screen time (Weeks 9-12). The mobile intervention prompted real-time goal setting and self-monitoring and provided tips, feedback, and positive reinforcement related to the target behaviors. Controls received the same content in a written manual but no prompting. Outcomes included device utilization and effect size estimates of FVs, SSBs, screen time, and BMI. Data were collected and analyzed in 2011-2012.
RESULTS: Mobile technology girls used the program on 63% of days and exhibited trends toward increased FVs (+0.88, p=0.08) and decreased SSBs (-0.33, p=0.09). The adjusted difference between groups of 1.0 servings of FVs (p=0.13) and 0.35 servings of SSBs (p=0.25) indicated small to moderate effects of the intervention (Cohen's d=0.44 and -0.34, respectively). No differences were observed for screen time or BMI.
CONCLUSIONS: A stand-alone mobile app may produce small to moderate effects for FVs and SSBs. Given the extensive reach of mobile devices, this pilot study demonstrates the need for larger-scale testing of similar programs to address obesity-related behaviors in high-risk youth.
DA  - 2014/04//
PY  - 2014
DO  - 10.1016/j.amepre.2013.12.011
DP  - PubMed
VL  - 46
IS  - 4
SP  - 404
EP  - 408
J2  - Am J Prev Med
LA  - eng
SN  - 1873-2607
ST  - Mobile technology for obesity prevention
L1  - https://europepmc.org/articles/pmc3962588?pdf=render
L2  - http://www.ncbi.nlm.nih.gov/pubmed/24650843
KW  - Diet
KW  - Humans
KW  - Body Mass Index
KW  - Female
KW  - Obesity
KW  - Adolescent
KW  - Health Promotion
KW  - Child
KW  - Pilot Projects
KW  - Mobile Applications
KW  - Health Behavior
KW  - Sedentary Behavior
KW  - Minority Groups
KW  - Goals
KW  - Racial Groups
ER  - 

TY  - JOUR
TI  - Caring for Mobile Phone-Based Virtual Pets can Influence Youth Eating Behaviors
AU  - Byrne, Sahara
AU  - Gay, Geri
AU  - Pollack, J. P.
AU  - Gonzales, Amy
AU  - Retelny, Daniela
AU  - Lee, Theodore
AU  - Wansink, Brian
T2  - Journal of Children and Media
AB  - This study tests the effects of feedback from a virtual pet on behavior change. A randomized field experiment with 39 adolescents in the US examined how a mobile phone game influenced their likelihood to eat breakfast. Manipulations included varying positive and negative visual feedback in response to participants' photos of breakfast meals. Results indicate that participants with a virtual pet that provided both positive and negative feedback were twice as likely to eat breakfast than those with a pet that provided only positive feedback or participants in the control condition.
DA  - 2012/02/01/
PY  - 2012
DO  - 10.1080/17482798.2011.633410
DP  - Taylor and Francis+NEJM
VL  - 6
IS  - 1
SP  - 83
EP  - 99
SN  - 1748-2798
UR  - https://doi.org/10.1080/17482798.2011.633410
Y2  - 2023/12/13/18:57:59
KW  - adolescents
KW  - experiment
KW  - feedback
KW  - health
KW  - mobile phone technology
KW  - virtual pet
KW  - youth
ER  - 

TY  - JOUR
TI  - A 12-month follow-up of a mobile-based (mHealth) obesity prevention intervention in pre-school children: the MINISTOP randomized controlled trial
AU  - Delisle Nyström, Christine
AU  - Sandin, Sven
AU  - Henriksson, Pontus
AU  - Henriksson, Hanna
AU  - Maddison, Ralph
AU  - Löf, Marie
T2  - BMC public health
AB  - BACKGROUND: To date, few mobile health (mHealth) interventions aimed at changing lifestyle behaviors have measured long term effectiveness. At the 6-month follow-up the MINISTOP trial found a statistically significant intervention effect for a composite score comprised of fat mass index (FMI) as well as dietary and physical activity variables; however, no intervention effect was observed for FMI. Therefore, the aim of this study was to investigate if the MINISTOP intervention 12-months after baseline measurements: (i) improved FMI and (ii) had a maintained effect on a composite score comprised of FMI and dietary and physical activity variables.
METHODS: A two-arm parallel randomized controlled trial was conducted in 315 healthy 4.5 year old children between January 2014 and October 2015. Parents' of the participating children either received the MINISTOP intervention or a basic pamphlet on dietary and physical activity behaviors (control group). After 6 months, participants did not have access to the intervention content and were measured again 6 months later (i.e. the 12-month follow-up). The Wilcoxon rank-sum test was then used to examine differences between the groups.
RESULTS: At the 12-month follow-up, no statistically significant difference was observed between the intervention and control groups for FMI (p = 0.57) and no maintained effect for the change in composite score was observed (mean ± standard deviation for the intervention and control group: + 0.53 ± 1.49 units and + 0.35 ± 1.27 units respectively, p = 0.25 between groups).
CONCLUSIONS: The intervention effect observed at the 6-month follow-up on the composite score was not maintained at the 12-month follow-up, with no effect on FMI being observed at either follow-up. Future studies using mHealth are needed to investigate how changes in obesity related markers in young children can be maintained over longer time periods.
TRIAL REGISTRATION: ClinicalTrials.gov ( NCT02021786 ; 20 Dec 2013).
DA  - 2018/05/24/
PY  - 2018
DO  - 10.1186/s12889-018-5569-4
DP  - PubMed
VL  - 18
IS  - 1
SP  - 658
J2  - BMC Public Health
LA  - eng
SN  - 1471-2458
ST  - A 12-month follow-up of a mobile-based (mHealth) obesity prevention intervention in pre-school children
L1  - https://bmcpublichealth.biomedcentral.com/track/pdf/10.1186/s12889-018-5569-4
L2  - http://www.ncbi.nlm.nih.gov/pubmed/29793467
KW  - Nutrition
KW  - Humans
KW  - Female
KW  - Male
KW  - Obesity
KW  - Health Promotion
KW  - Physical activity
KW  - Child, Preschool
KW  - mHealth
KW  - Intervention
KW  - Pediatric Obesity
KW  - Telemedicine
KW  - Exercise
KW  - Motor Activity
KW  - Follow-Up Studies
KW  - Behavior Therapy
KW  - Parent-Child Relations
KW  - Parents
KW  - Pre-school
KW  - Prevention
ER  - 

TY  - JOUR
TI  - Impact of a Nutrition-Related Community Intervention on the Quantity and Quality of Children's School almuerzo
AU  - Vilchis-Gil, Jenny
AU  - Klünder-Klünder, Miguel
AU  - Duque, Ximena
AU  - Martínez-Andrade, Gloria
AU  - Martínez-Almaráz, Andrea
AU  - Beristain-Lujano, Brenda
AU  - Flores-Huerta, Samuel
T2  - Life (Basel, Switzerland)
AB  - Foods and beverages that schoolchildren carry in their lunchboxes have high energy values but lack plain water, fresh fruits and vegetables. A nutrition-related community intervention on the quantity and quality of school almuerzo was performed, in which four primary schools participated, as part of two groups: 225 children in the intervention group (IG) and 177 children in the control group (CG). The parents from the IG had access to a website where they could consult information on eating habits and physical activity or school almuerzo menus. They were sent weekly text messages on their mobile phones and attended in-person sessions. Anthropometric measurements and surveys were performed in both groups at the start of the study, as well as after 6 and 12 months. The school almuerzo was assessed by recording foods that the children brought in their lunchboxes. At baseline, 88% of children brought a school almuerzo, 37% fruit, 17% vegetables, 40% plain water and 50% sweet drinks. In both groups, 50% of children brought a school almuerzo with an energy value above the recommended value (>340 kcal) during follow-up; however, the percentage of children who brought sweet drinks decreased (p < 0.05), with sweet drinks contributing between 26% and 33% of the calories in the school almuerzo. In the IG, the quantity in milliliters of plain water increased at the end of the follow-up period (p = 0.044). From the point of view of food-and-beverage quantity and quality, school almuerzo were unhealthy for both groups. The intervention failed to increase the frequency with which parents provided children with school almuerzo or enhance the quality of the latter.
DA  - 2021/03/19/
PY  - 2021
DO  - 10.3390/life11030253
DP  - PubMed
VL  - 11
IS  - 3
SP  - 253
J2  - Life (Basel)
LA  - eng
SN  - 2075-1729
L1  - https://www.mdpi.com/2075-1729/11/3/253/pdf?version=1616143363
L2  - http://www.ncbi.nlm.nih.gov/pubmed/33808597
KW  - obesity
KW  - child
KW  - prevention
KW  - early intervention
KW  - school almuerzo
ER  - 

TY  - JOUR
TI  - The Smartphone-Assisted Intervention Improved Perception of Nutritional Status among Middle School Students
AU  - Shen, Yan-Hui
AU  - Liu, Zheng
AU  - Li, Wen-Hao
AU  - Zhou, Shuang
AU  - Xu, Jin-Hui
AU  - Jiang, Chu
AU  - Wang, Hai-Jun
T2  - International Journal of Environmental Research and Public Health
AB  - Misperception of nutritional status is common and hinders the progress of childhood obesity prevention. This study aimed to examine the effectiveness of a smartphone-assisted intervention to improve student and parental perception of students' nutritional status (underweight, normal weight, overweight, obese). We conducted a parallel-group controlled trial with a non-randomized design in three junior middle schools of Beijing, China in 2019. One school was allocated to the intervention group and two schools to the control group. A total of 573 students (aged 13.1 ± 0.4 years) participated in the trial. The 3-month intervention included three components: health education sessions for students and parents, regular monitoring of students' weight, and the provision of feedback via a smartphone application. Schools in the control group continued their usual practice. Primary outcomes included the student and parental accurate perception of students' nutritional status. The percentage of students' accurate perception of their own nutritional status in the intervention group increased from 49.0% to 59.2% from baseline to three months, whereas it decreased from 64.1% to 58.1% in the control group; the adjusted odds ratio (OR) between the two groups was 1.71 (95% confidence interval (CI): 1.13, 2.59). The intervention did not significantly improve parental perception of students' nutritional status (p > 0.05). The study findings provided a brief approach for improving perception of nutritional status among middle school students.
DA  - 2020/08/15/
PY  - 2020
DO  - 10.3390/ijerph17165932
DP  - PubMed
VL  - 17
IS  - 16
SP  - 5932
J2  - Int J Environ Res Public Health
LA  - eng
SN  - 1660-4601
L1  - https://www.mdpi.com/1660-4601/17/16/5932/pdf?version=1597491128
L2  - http://www.ncbi.nlm.nih.gov/pubmed/32824190
KW  - nutritional status
KW  - Humans
KW  - Female
KW  - Male
KW  - perception
KW  - Adolescent
KW  - intervention
KW  - Child
KW  - Schools
KW  - Students
KW  - Smartphone
KW  - Beijing
KW  - China
KW  - Nutritional Status
KW  - School Health Services
KW  - student
ER  - 

TY  - JOUR
TI  - The effect of an online video intervention 'Movie Models' on specific parenting practices and parental self-efficacy related to children's physical activity, screen-time and healthy diet: a quasi experimental study
AU  - De Lepeleere, Sara
AU  - De Bourdeaudhuij, Ilse
AU  - Cardon, Greet
AU  - Verloigne, Maïté
T2  - BMC public health
AB  - BACKGROUND: In children, being sufficiently physically active, having low levels of screen-time and having a healthy diet are largely influenced by parenting practices. Children of parents applying positive parenting practices are at lower risk for overweight and obesity. Therefore, we investigated the effect of a health promoting online video intervention for parents ('Movie Models') on children's physical activity (PA), screen-time and healthy diet, and on specific parenting practices and parental self-efficacy related to these parenting practices. The online videos are delivered to parents of primary schoolchildren, and were based on real-life scenarios.
METHODS: A two-armed, quasi experimental design was used. Parents of primary schoolchildren were recruited between November and December 2013 by spreading an appeal in social media, and by contacting primary schools. Participating parents were predominantly of high socio-economic status (SES) (83.1%), and only 6.8% of children were overweight/obese. Intervention group participants were invited to watch online videos for 4 weeks. Specific parenting practices, parental self-efficacy, PA, screen-time and healthy diet of the child were assessed at baseline (T0), at one (T1) and at four (T2) months post baseline. Repeated Measures (Multivariate) ANOVAs were used to examine intervention effects. The potential moderating effect of age and gender of the child and parental SES was also examined.
RESULTS: Between T0 and T2, no significant intervention effects were found on children's PA, screen-time or healthy diet. Most significant intervention effects were found for more complex parenting practices (e.g., an increase in motivating the child to eat fruit). Subgroup analyses showed that the intervention had more effect on the actual parenting practices related to PA, screen-time and healthy diet in parents of older children (10-12 years old), whereas intervention effects on parental self-efficacy related to those behaviors were stronger in parents of younger children (6-9 years old).
CONCLUSIONS: 'Movie Models' was effective in increasing some important parenting practices and parental self-efficacy related to PA, screen-time and healthy diet in children. Therefore, the current study is an important first step in promoting effective parenting-related factors, and possibly increasing children's healthy diet and PA, and decreasing screen-time.
TRIAL REGISTRATION: NCT02278809 in ClinicalTrials.gov on October 28, 2014 (retrospectively registered).
DA  - 2017/04/27/
PY  - 2017
DO  - 10.1186/s12889-017-4264-1
DP  - PubMed
VL  - 17
IS  - 1
SP  - 366
J2  - BMC Public Health
LA  - eng
SN  - 1471-2458
ST  - The effect of an online video intervention 'Movie Models' on specific parenting practices and parental self-efficacy related to children's physical activity, screen-time and healthy diet
L1  - https://bmcpublichealth.biomedcentral.com/track/pdf/10.1186/s12889-017-4264-1
L2  - http://www.ncbi.nlm.nih.gov/pubmed/28449658
KW  - Humans
KW  - Adult
KW  - Female
KW  - Male
KW  - Obesity
KW  - Health Promotion
KW  - Child
KW  - Physical activity
KW  - Age Factors
KW  - Sex Factors
KW  - Health Education
KW  - Exercise
KW  - Overweight
KW  - Sedentary Behavior
KW  - Self Efficacy
KW  - Diet, Healthy
KW  - Healthy diet
KW  - Middle Aged
KW  - Parent
KW  - Parental self-efficacy
KW  - Parenting
KW  - Parenting practices
KW  - Screen-time
KW  - Videotape Recording
ER  - 

TY  - JOUR
TI  - A randomized controlled trial to assess the potential efficacy, feasibility and acceptability of an m-health intervention targeting parents of school aged children to improve the nutritional quality of foods packed in the lunchbox 'SWAP IT'
AU  - Sutherland, Rachel
AU  - Nathan, Nicole
AU  - Brown, Alison
AU  - Yoong, Serene
AU  - Finch, Meghan
AU  - Lecathelinais, Christophe
AU  - Reynolds, Renee
AU  - Walton, Alison
AU  - Janssen, Lisa
AU  - Desmet, Clare
AU  - Gillham, Karen
AU  - Herrmann, Vanessa
AU  - Hall, Alix
AU  - Wiggers, John
AU  - Wolfenden, Luke
T2  - The International Journal of Behavioral Nutrition and Physical Activity
AB  - BACKGROUND: Scalable interventions that improve the nutritional quality of foods in children's lunchboxes have considerable potential to improve child public health nutrition. This study assessed the potential efficacy, feasibility and acceptability of an m-health intervention, 'SWAP IT', to improve the energy and nutritional quality of foods packed in children's lunchboxes.
METHODS: The study employed a 2X2 factorial cluster randomized-controlled trial design. Twelve primary schools in New South Wales, Australia were randomly allocated to one of four groups: (i) no intervention;(ii) physical activity intervention only;(iii) lunchbox intervention only; or(iv) physical activity and lunchbox intervention combined. The two intervention strategies were evaluated separately. This paper focuses on the effects of the lunchbox intervention only. The lunchbox intervention comprised four strategies: 1) school nutrition guidelines; 2) lunchbox lessons; 3) information pushed to parents via a school-communication app and 4) parent resources addressing barriers to packing healthy lunchboxes. Outcome measures were taken at baseline and immediately post-intervention (10 weeks) and included measures of effectiveness (mean energy (kJ) packed in lunchboxes, total energy and percentage energy from recommended foods consistent with Australian Dietary Guidelines), feasibility (of delivering intervention to schools, parent app engagement and behaviour change) and acceptability to school staff and parents. Linear mixed models were used to assess intervention efficacy.
RESULTS: Of the 1915 lunchbox observations, at follow-up there was no significant differences between intervention and control group in mean energy of foods packed within lunchboxes (- 118.39 kJ, CI = -307.08, 70.30, p = 0.22). There was a significant increase favouring the intervention in the secondary outcome of mean lunchbox energy from recommended foods (79.21 kJ, CI = 1.99, 156.43, p = 0.04), and a non-significant increase in percentage of lunchbox energy from recommended foods in intervention schools (4.57%, CI = -0.52, 9.66, p = 0.08). The views of the messages pushed via the app ranged from 387 to 1550 views per week (mean views =1025 per week). A large proportion (71%) of parents reported awareness of the intervention, making healthier swaps in the lunchbox (55%), and pushed content was helpful (84%).
CONCLUSION: The study is the first RCT to assess the potential of a multi-component m-health lunchbox intervention. The intervention was feasible, acceptable and potentially effective in improving the nutritional quality of foods packed within children's lunchboxes.
TRIAL REGISTRATION: Australian Clinical Trials Registry ACTRN: ACTRN12616001228471 .
DA  - 2019/07/02/
PY  - 2019
DO  - 10.1186/s12966-019-0812-7
DP  - PubMed
VL  - 16
IS  - 1
SP  - 54
J2  - Int J Behav Nutr Phys Act
LA  - eng
SN  - 1479-5868
L1  - https://europepmc.org/articles/pmc6604241?pdf=render
L2  - http://www.ncbi.nlm.nih.gov/pubmed/31266506
KW  - Humans
KW  - Children
KW  - Health Promotion
KW  - Child
KW  - Meals
KW  - Schools
KW  - Feasibility Studies
KW  - New South Wales
KW  - Parents
KW  - Child nutrition
KW  - Childhood obesity
KW  - Food Preferences
KW  - Lunchboxes
KW  - M-health
KW  - Nutritive Value
ER  - 

TY  - JOUR
TI  - Technology Components as Adjuncts to Family-Based Pediatric Obesity Treatment in Low-Income Minority Youth
AU  - Tripicchio, Gina L.
AU  - Ammerman, Alice S.
AU  - Neshteruk, Cody
AU  - Faith, Myles S.
AU  - Dean, Kelsey
AU  - Befort, Christie
AU  - Ward, Dianne S.
AU  - Truesdale, Kimberly P.
AU  - Burger, Kyle S.
AU  - Davis, Ann
T2  - Childhood Obesity (Print)
AB  - BACKGROUND: Strategies to treat pediatric obesity are needed, especially among high-need populations. Technology is an innovative approach; however, data on technology as adjuncts to in-person treatment programs are limited.
METHODS: A total of 64 children [body mass index (BMI) ≥85th percentile, mean age = 9.6 ± 3.1 years, 32.8% female, 84.4% Hispanic] were recruited to participate in one of three cohorts of a family-based behavioral group (FBBG) treatment program: FBBG only, TECH1, and TECH2. Rolling, nonrandomized recruitment was used to enroll participants into three cohorts from May 2014 to February 2015. FBBG began in May 2014 and received the standard, in-person 12-week treatment only (n = 21); TECH1 began in September 2014 and received FBBG plus a digital tablet equipped with a fitness app (FITNET) (n = 20); TECH2 began in February 2015 and received FBBG and FITNET, plus five individually tailored TeleMed health-coaching sessions delivered via Skype (n = 23). Child BMI z-score (BMI-z) was assessed at baseline and postintervention. Secondary aims examined weekly FBBG attendance, feasibility/acceptability of FITNET and Skype, and the effect of technology engagement on BMI-z.
RESULTS: FBBG and TECH1 participants did not show significant reductions in BMI-z postintervention [FBBG: β = -0.05(0.04), p = 0.25; TECH1: β = -0.006(0.06), p = 0.92], but TECH2 participants did [β = -0.09(0.02), p < 0.001] and TeleMed session participation was significantly associated with BMI-z reduction [β = -0.04(0.01), p = 0.01]. FITNET use and FBBG attendance were not associated with BMI-z in any cohort. Overall, participants rated the technology as highly acceptable.
CONCLUSIONS: Technology adjuncts are feasible, used by hard-to-reach participants, and show promise for improving child weight status in obesity treatment programs.
DA  - 2017/12//
PY  - 2017
DO  - 10.1089/chi.2017.0021
DP  - PubMed
VL  - 13
IS  - 6
SP  - 433
EP  - 442
J2  - Child Obes
LA  - eng
SN  - 2153-2176
L1  - https://europepmc.org/articles/pmc6913110?pdf=render
L2  - http://www.ncbi.nlm.nih.gov/pubmed/28727927
KW  - Humans
KW  - Body Mass Index
KW  - Female
KW  - Male
KW  - Health Promotion
KW  - Child
KW  - technology
KW  - pediatric obesity
KW  - Feasibility Studies
KW  - Pediatric Obesity
KW  - Telemedicine
KW  - Weight Reduction Programs
KW  - Exercise
KW  - Patient Compliance
KW  - Minority Groups
KW  - Program Evaluation
KW  - Poverty
KW  - Behavior Therapy
KW  - behavioral interventions
KW  - minority groups
KW  - Patient Acceptance of Health Care
KW  - United States
ER  - 

TY  - JOUR
TI  - The Effectiveness of a Blended In-Person and Online Family-Based Childhood Obesity Management Program
AU  - Perdew, Megan
AU  - Liu, Sam
AU  - Rhodes, Ryan
AU  - Ball, Geoff D. C.
AU  - Mâsse, Louise C.
AU  - Hartrick, Teresa
AU  - Strange, Karen
AU  - Naylor, Patti-Jean
T2  - Childhood Obesity (Print)
AB  - Background: The purpose of this study was to evaluate the effectiveness of a 10-week blended family-based childhood obesity management program, relative to a wait-list control, in improving child body mass index (BMI) z-scores, child lifestyle behaviors, parental support for healthy eating and physical activity, and self-regulation for healthy eating and physical activity support. Methods: This study was registered as a randomized wait-listed controlled trial; however, due to low recruitment and program delivery logistics, this study transitioned into a quasi-experimental design. Families with children 8-12 years of age with a BMI ≥85th percentile for age and sex were recruited (October 2018 to March 2019) in British Columbia, Canada. The intervention provided families 10 weeks of in-person and online support on improving lifestyle behaviors. Results: Children's BMI z-scores were not significantly changed. Intervention group significantly improved their days of moderate-to-vigorous physical activity relative to control (0.75 ± 1.5; p < 0.01; ηp2 = 0.15); however, child dietary behaviors were not significantly changed. Relative to control, intervention group showed significant improvements in parental support for healthy eating (0.13 ± 0.36; p < 0.05; ηp2 = 0.06) and physical activity (1.0 ± 1.6; p < 0.05; ηp2 = 0.09) and self-regulation for healthy eating (2.0 ± 3.5; p < 0.01; ηp2 = 0.11) and physical activity support (2.0 ± 3.2; p < 0.05; ηp2 = 0.28). Conclusions: Preliminary evidence showed that the intervention was not effective in improving child BMI z-scores, but it was effective in promoting children's physical activity and parents' support behaviors. A longer study period may be required to change BMI z-scores. Clinical Trial Registration number: NCT03643341.
DA  - 2021/01//
PY  - 2021
DO  - 10.1089/chi.2020.0236
DP  - PubMed
VL  - 17
IS  - 1
SP  - 58
EP  - 67
J2  - Child Obes
LA  - eng
SN  - 2153-2176
L2  - http://www.ncbi.nlm.nih.gov/pubmed/33370164
KW  - obesity
KW  - Humans
KW  - Child
KW  - Pediatric Obesity
KW  - Life Style
KW  - Exercise
KW  - eHealth
KW  - British Columbia
KW  - family-based
KW  - lifestyle behaviors
KW  - meta-theoretical intervention
KW  - Obesity Management
ER  - 

TY  - JOUR
TI  - Lessons learned from a blended telephone/e-health platform for caregivers in promoting physical activity and nutrition in children with a mobility disability
AU  - Wingo, Brooks C.
AU  - Yang, Dershung
AU  - Davis, Drew
AU  - Padalabalanarayanan, Sangeetha
AU  - Hopson, Betsy
AU  - Thirumalai, Mohanraj
AU  - Rimmer, James H.
T2  - Disability and Health Journal
AB  - BACKGROUND: Children with physical disabilities report higher rates of sedentary lifestyle and unhealthy dietary patterns than non-disabled peers. These behaviors can increase comorbidities, caregiver burden, and healthcare costs. Innovative interventions are needed to assist caregivers of children with physical disabilities improve health behaviors.
OBJECTIVE: /Hypothesis: The purpose of this pilot study was to test the usability and preliminary efficacy of an e-health and telecoaching intervention compared to telecoaching alone.
METHODS: Parent/child dyads (n = 65) were randomized into either the e-health and telephone group (e-HT) or the telephone only group (TO). All participants received regular calls from a telecoach, and the e-HT group received access to a website with personalized weekly goals for diet and physical activity, and access to resources to meet these goals. At the conclusion of the intervention, participants in the e-HT group were asked to complete a semi-structured interview to discuss the usability of the e-health platform.
RESULTS: Fifty of the 65 randomized dyads (77%) completed all baseline measures and had at least one intervention call. Forty families (80% of those that started the intervention) completed the study (50% spina bifida, 24% mobility limitation, diagnosis not reported). Age of the children ranged from 6 to 17 years old. Both groups had high adherence to scheduled phone calls (e-HT (n = 17): 81%, TO (n = 23): 86%); however no significant differences in dietary intake or physical activity were seen within or between groups. Primary themes to emerge from qualitative interviewers were: the platform should target children rather than parents, parents valued the calls more than the website, and schools need to be involved in interventions.
CONCLUSIONS: E-health interventions are a promising way to promote healthy behaviors in children with physical disability, but technology must be balanced with ease of use for parents while also engaging the child.
DA  - 2020/01//
PY  - 2020
DO  - 10.1016/j.dhjo.2019.100826
DP  - PubMed
VL  - 13
IS  - 1
SP  - 100826
J2  - Disabil Health J
LA  - eng
SN  - 1876-7583
L1  - https://europepmc.org/articles/pmc6901757?pdf=render
L2  - http://www.ncbi.nlm.nih.gov/pubmed/31416771
KW  - Diet
KW  - Humans
KW  - Adult
KW  - Female
KW  - Male
KW  - Adolescent
KW  - Health Promotion
KW  - Child
KW  - Physical activity
KW  - Pilot Projects
KW  - Internet
KW  - Telemedicine
KW  - Health Behavior
KW  - Exercise
KW  - Program Evaluation
KW  - Parents
KW  - Nutritional Status
KW  - Caregivers
KW  - Disabled Persons
KW  - E-health
KW  - Healthy eating
KW  - Mobility Limitation
KW  - Mobility limitations
KW  - Spinal Dysraphism
KW  - Telephone
ER  - 

TY  - JOUR
TI  - Effectiveness of a novel digital application to promote fundamental movement skills in 3- to 6-year-old children: A randomized controlled trial
AU  - Trost, Stewart G.
AU  - Brookes, Denise S. K.
T2  - Journal of Sports Sciences
AB  - Fundamental movement skills (FMS) are the foundational building blocks for lifetime participation in physical activity (PA). Programmes to promote FMS development have been primarily delivered in childcare settings. No studies have evaluated the effectiveness of an interactive digital application, designed to be co-used by parent and child, to increase FMS proficiency in preschool-aged children. Therefore, the purpose of this study was to evaluate the effectiveness of the Moovosity™ programme, a novel digital application to increase FMS proficiency in 3- to 6-year-old children. Methods: A randomized controlled trial (RCT) was conducted involving 34 parent-child dyads randomly assigned to either the 8-week intervention (n = 17) or wait-list control (n = 17) condition. FMS proficiency, PA, and parental support for PA was assessed at baseline and 8-weeks. Intervention participants were given free access to the app over a period of 8 weeks. Wait-listed controls were given access after the 8-week period. Group differences for pre to post changes in outcomes were tested for significance using general linear mixed models. Results: There was a significant group by time interaction for object control skills (F1,32 = 10.81, P = 0.003). Intervention children exhibited significant improvements in object control skills, while children in the wait-list control group exhibited a modest decline. Intervention children also exhibited improvements in locomotor skills, while wait-listed controls exhibited minimal change; however, the group by time interaction fell outside the 0.05 level of significance (F1,32 = 3.15, P = 0.09). There were no significant intervention effects observed for child PA (F1,32 = 0.03, P = 0.86) and parental support for PA (F1,32 = 0.84, P = 0.37). Conclusions: An 8-week exposure to a digital application to promote motor competence within a family environment was effective in improving FMS proficiency in preschool-aged children. The results warrant further investigation in larger trials.
DA  - 2021/02//
PY  - 2021
DO  - 10.1080/02640414.2020.1826657
DP  - PubMed
VL  - 39
IS  - 4
SP  - 453
EP  - 459
J2  - J Sports Sci
LA  - eng
SN  - 1466-447X
ST  - Effectiveness of a novel digital application to promote fundamental movement skills in 3- to 6-year-old children
L2  - http://www.ncbi.nlm.nih.gov/pubmed/32985373
KW  - Humans
KW  - Female
KW  - Male
KW  - Movement
KW  - Child
KW  - physical activity
KW  - Child, Preschool
KW  - Mobile Applications
KW  - Exercise
KW  - Time Factors
KW  - Video Games
KW  - Parents
KW  - apps
KW  - m-health
KW  - motor competence
KW  - Motor Skills
KW  - movement competence
KW  - Preschool children
KW  - Waiting Lists
ER  - 

TY  - JOUR
TI  - Effect of a Parent-Focused eHealth Intervention on Children's Fruit, Vegetable, and Discretionary Food Intake (Food4toddlers): Randomized Controlled Trial
AU  - Røed, Margrethe
AU  - Medin, Anine C.
AU  - Vik, Frøydis N.
AU  - Hillesund, Elisabet R.
AU  - Van Lippevelde, Wendy
AU  - Campbell, Karen
AU  - Øverby, Nina C.
T2  - Journal of Medical Internet Research
AB  - BACKGROUND: In Western countries, children's diets are often low in fruits and vegetables and high in discretionary foods. Diet in early life tends to track through childhood and youth and even into adulthood. Interventions should, therefore, be delivered in periods when habitual traits are established, as in toddlerhood when children adapt to their family's diet.
OBJECTIVE: In this study, we assessed the effect of the Food4toddlers eHealth intervention, which aimed to enhance toddlers' diets by shaping their food and eating environment.
METHODS: The Food4toddlers randomized controlled trial was conducted in Norway in 2017-2018. Parent-child dyads were recruited through social media. In total, 298 parents completed an online questionnaire at baseline (mean child age 10.9 months, SD 1.2). Postintervention questionnaires were completed immediately after the intervention (ie, follow-up 1; mean child age 17.8 months, SD 1.3) and 6 months after the intervention (ie, follow-up 2; mean child age 24.2 months, SD 1.9). The intervention was guided by social cognitive theory, which targets the linked relationship between the person, the behavior, and the environment. The intervention group (148/298, 49.7%) got access to the Food4toddlers website for 6 months from baseline. The website included information on diet and on how to create a healthy food and eating environment as well as activities, recipes, and collaboration opportunities. To assess intervention effects on child diet from baseline to follow-up 1 and from baseline to follow-up 2, we used generalized estimating equations and a time × group interaction term. Between-group differences in changes over time for frequency and variety of fruits and vegetables and frequency of discretionary foods were assessed.
RESULTS: At follow-up 1, a significant time × group interaction was observed for the frequency of vegetable intake (P=.02). The difference between groups in the change from baseline to follow-up 1 was 0.46 vegetable items per day (95% CI 0.06-0.86) in favor of the intervention group. No other significant between-group differences in dietary changes from baseline to follow-up 1 or follow-up 2 were observed. However, there is a clear time trend showing that the intake of discretionary foods increases by time from less than 1 item per week at baseline to more than 4 items per week at 2 years of age (P<.001), regardless of group.
CONCLUSIONS: A positive intervention effect was observed for the frequency of vegetable intake at follow-up 1 but not at follow-up 2. No other between-group effects on diet were observed. eHealth interventions of longer duration, including reminders after the main content of the intervention has been delivered, may be needed to obtain long-terms effects, along with tailoring in a digital or a personal form.
TRIAL REGISTRATION: International Standard Randomized Controlled Trial Number (ISRCTN) 92980420; https://doi.org/10.1186/ISRCTN92980420.
DA  - 2021/02/16/
PY  - 2021
DO  - 10.2196/18311
DP  - PubMed
VL  - 23
IS  - 2
SP  - e18311
J2  - J Med Internet Res
LA  - eng
SN  - 1438-8871
ST  - Effect of a Parent-Focused eHealth Intervention on Children's Fruit, Vegetable, and Discretionary Food Intake (Food4toddlers)
L1  - https://www.jmir.org/2021/2/e18311/PDF
L2  - http://www.ncbi.nlm.nih.gov/pubmed/33591279
KW  - Vegetables
KW  - randomized controlled trial
KW  - Humans
KW  - Female
KW  - Male
KW  - Fruit
KW  - child
KW  - intervention
KW  - vegetable
KW  - fruit
KW  - Feeding Behavior
KW  - Surveys and Questionnaires
KW  - Telemedicine
KW  - eHealth
KW  - discretionary food
KW  - Infant
KW  - toddler
ER  - 

TY  - JOUR
TI  - Reducing screen-time and unhealthy snacking in 9-11 year old children: the Kids FIRST pilot randomised controlled trial
AU  - Pearson, Natalie
AU  - Biddle, Stuart J. H.
AU  - Griffiths, Paula
AU  - Sherar, Lauren B.
AU  - McGeorge, Sonia
AU  - Haycraft, Emma
T2  - BMC public health
AB  - BACKGROUND: Many young people form unhealthy behavioural habits, such as low intake of fruit and vegetables, high intake of energy-dense snack foods, and excessive sedentary screen-based behaviours. However, there is a shortage of parent-and home-focused interventions to change multiple health behaviours in children.
METHODS: Kids FIRST was a 12-week, home- and school-based pilot randomised controlled trial to reduce screen-time and unhealthy snacking with assessments at pre- (baseline) and post-intervention. Four UK schools were randomised to control or one of three interventions targeting reductions in (1) screen-time and unhealthy snacking (ST + Sn), (2) screen-time (ST only), (3) unhealthy snacking (Sn only), and parents with children aged 9-11 years were recruited via schools. Intervention group parents received four online 'sessions' and four packages of resources tailored to each group. Children received four 30-min lessons during school time. Children and parents reported their own screen-time behaviours, children reported their own snacking behaviours. Descriptive analyses were undertaken using principles of intention to treat.
RESULTS: Initial feasibility was shown in that this study successfully recruited schools and families into all four study arms and retained them over a period of 13 weeks (retention rate ≥ 74%). Seventy-five children and 64 parents provided full baseline questionnaire data. Reductions in children's school day and weekend day TV/DVD viewing and computer game use were found in the ST + Sn and ST groups, while self-reported smartphone use increased in these groups. Similar results were found for parents' TV/DVD, computer and smartphone use in these groups. Little to no changes were found in reports of the dietary variables assessed in any intervention group for children or parents.
CONCLUSIONS: These preliminary findings show some promise for the Kids FIRST intervention. Based on these findings, a future full trial should recruit a more diverse sample of families and optimise the intervention and intervention resources to more fully engage parents with the dietary-based components of the intervention programme, where fewer changes were seen. Although most parents reporting receiving the intervention resources, further development work is required to achieve higher levels of engagement. This might include greater parent and child engagement work early in the development of the project.
TRIAL REGISTRATION: Retrospectively registered in June 21st 2019 with ClinicalTrials.gov (number NCT03993652).
DA  - 2020/01/29/
PY  - 2020
DO  - 10.1186/s12889-020-8232-9
DP  - PubMed
VL  - 20
IS  - 1
SP  - 122
J2  - BMC Public Health
LA  - eng
SN  - 1471-2458
ST  - Reducing screen-time and unhealthy snacking in 9-11 year old children
L1  - https://bmcpublichealth.biomedcentral.com/track/pdf/10.1186/s12889-020-8232-9.pdf
L2  - http://www.ncbi.nlm.nih.gov/pubmed/31996192
KW  - Diet
KW  - Humans
KW  - Female
KW  - Male
KW  - Children
KW  - Child
KW  - Pilot Projects
KW  - Intervention
KW  - Health Behavior
KW  - Child Behavior
KW  - Self Report
KW  - Time Factors
KW  - Parent-Child Relations
KW  - School Health Services
KW  - Screen-time
KW  - Energy-dense snacks
KW  - Families
KW  - Feasibility
KW  - Screen Time
KW  - Snacks
KW  - United Kingdom
ER  - 

TY  - JOUR
TI  - Mobile-based intervention intended to stop obesity in preschool-aged children: the MINISTOP randomized controlled trial
AU  - Nyström, Christine Delisle
AU  - Sandin, Sven
AU  - Henriksson, Pontus
AU  - Henriksson, Hanna
AU  - Trolle-Lagerros, Ylva
AU  - Larsson, Christel
AU  - Maddison, Ralph
AU  - Ortega, Francisco B.
AU  - Pomeroy, Jeremy
AU  - Ruiz, Jonatan R.
AU  - Silfvernagel, Kristin
AU  - Timpka, Toomas
AU  - Löf, Marie
T2  - The American Journal of Clinical Nutrition
AB  - Background: Traditional obesity prevention programs are time- and cost-intensive. Mobile phone technology has been successful in changing behaviors and managing weight; however, to our knowledge, its potential in young children has yet to be examined.Objective: We assessed the effectiveness of a mobile health (mHealth) obesity prevention program on body fat, dietary habits, and physical activity in healthy Swedish children aged 4.5 y.Design: From 2014 to 2015, 315 children were randomly assigned to an intervention or control group. Parents in the intervention group received a 6-mo mHealth program. The primary outcome was fat mass index (FMI), whereas the secondary outcomes were intakes of fruits, vegetables, candy, and sweetened beverages and time spent sedentary and in moderate-to-vigorous physical activity. Composite scores for the primary and secondary outcomes were computed.Results: No statistically significant intervention effect was observed for FMI between the intervention and control group (mean ± SD: -0.23 ± 0.56 compared with -0.20 ± 0.49 kg/m2). However, the intervention group increased their mean composite score from baseline to follow-up, whereas the control group did not (+0.36 ± 1.47 compared with -0.06 ± 1.33 units; P = 0.021). This improvement was more pronounced among the children with an FMI above the median (4.11 kg/m2) (P = 0.019). The odds of increasing the composite score for the 6 dietary and physical activity behaviors were 99% higher for the intervention group than the control group (P = 0.008).Conclusions: This mHealth obesity prevention study in preschool-aged children found no difference between the intervention and control group for FMI. However, the intervention group showed a considerably higher postintervention composite score (a secondary outcome) than the control group, especially in children with a higher FMI. Further studies targeting specific obesity classes within preschool-aged children are warranted. This trial was registered at clinicaltrials.gov as NCT02021786.
DA  - 2017/06//
PY  - 2017
DO  - 10.3945/ajcn.116.150995
DP  - PubMed
VL  - 105
IS  - 6
SP  - 1327
EP  - 1335
J2  - Am J Clin Nutr
LA  - eng
SN  - 1938-3207
ST  - Mobile-based intervention intended to stop obesity in preschool-aged children
L1  - https://dro.deakin.edu.au/articles/journal_contribution/Mobile-based_intervention_intended_to_stop_obesity_in_preschool-aged_children_the_MINISTOP_randomized_controlled_trial/20851726/1/files/37112215.pdf
L2  - http://www.ncbi.nlm.nih.gov/pubmed/28446496
KW  - obesity
KW  - randomized controlled trial
KW  - Diet
KW  - Humans
KW  - Adult
KW  - Body Mass Index
KW  - Female
KW  - Male
KW  - Health Promotion
KW  - Child, Preschool
KW  - Feeding Behavior
KW  - mHealth
KW  - preschool
KW  - prevention
KW  - Sweden
KW  - Pediatric Obesity
KW  - Telemedicine
KW  - Cell Phone
KW  - Exercise
KW  - Parents
KW  - Adipose Tissue
ER  - 

TY  - JOUR
TI  - A mHealth randomized controlled trial to reduce sugar-sweetened beverage intake in preschool-aged children
AU  - Nezami, B. T.
AU  - Ward, D. S.
AU  - Lytle, L. A.
AU  - Ennett, S. T.
AU  - Tate, D. F.
T2  - Pediatric Obesity
AB  - BACKGROUND: Sugar-sweetened beverages and maternal weight are strong drivers of child obesity, but few studies have targeted these risk factors as an obesity prevention strategy in children.
OBJECTIVE: The objective of this study was to test the efficacy of a smartphone-delivered intervention to reduce parent-provided sugar-sweetened beverage and juice (SSB/juice) consumption among children ages 3-5 and maternal weight.
METHODS: Mothers with overweight or obesity, who had a child ages 3-5 that consumed at least 12 fl. oz./day of SSB/juice (N = 51 dyads) were randomized to the Smart Moms group that received one group session, lessons on a mobile website, and text messages, or to a waitlist control group. Mothers self-monitored their children's beverages in addition to their own beverages, high-calorie foods, and weight. Assessments at baseline, 3, and 6 months included dietary recalls to measure SSB/juice intake and objectively measured maternal weight.
RESULTS: Using linear mixed models controlling for baseline values, child age and race, there was a greater reduction in child SSB/juice in Smart Moms compared with control at 6 months (-9.7 oz./day vs. 1.7 oz./day, p < .01). Mothers in Smart Moms lost 2.4 kg at 6 months compared with a 0.9-kg gain in the control group (p < .01).
CONCLUSIONS: An intervention delivered using mHealth technologies can target mothers to change child dietary behaviours and improve maternal weight, which suggests a novel approach to family-based obesity prevention.
DA  - 2018/11//
PY  - 2018
DO  - 10.1111/ijpo.12258
DP  - PubMed
VL  - 13
IS  - 11
SP  - 668
EP  - 676
J2  - Pediatr Obes
LA  - eng
SN  - 2047-6310
L2  - http://www.ncbi.nlm.nih.gov/pubmed/29119719
KW  - sugar-sweetened beverages
KW  - Diet
KW  - Humans
KW  - Adult
KW  - Female
KW  - Male
KW  - Obesity
KW  - Child, Preschool
KW  - Feeding Behavior
KW  - Intervention
KW  - Telemedicine
KW  - Weight Reduction Programs
KW  - Health Behavior
KW  - Health Education
KW  - Smartphone
KW  - Body Weight
KW  - Waiting Lists
KW  - Beverages
KW  - mobile
KW  - mothers
KW  - Mothers
KW  - Sweetening Agents
ER  - 

TY  - JOUR
TI  - The mFIT (Motivating Families with Interactive Technology) Study: a Randomized Pilot to Promote Physical Activity and Healthy Eating Through Mobile Technology
AU  - Jake-Schoffman, Danielle E.
AU  - Turner-McGrievy, Gabrielle
AU  - Wilcox, Sara
AU  - Moore, Justin B.
AU  - Hussey, James R.
AU  - Kaczynski, Andrew T.
T2  - Journal of Technology in Behavioral Science
AB  - Scalable and convenient programs for family obesity prevention have proven difficult to design/implement. Mobile technology could be helpful tools to engage busy families. The Motivating Families with Interactive Technology (mFIT) study tested the feasibility, acceptability, and effectiveness of two remotely delivered family-based programs targeting physical activity (PA) and healthy eating (HE). Parent–child dyads were randomized to one of two 12-week mobile interventions delivered via weekly email newsletters; programs differed in focus of content (individual vs. family) and method of tracking (paper vs. mobile website). At baseline and 12 weeks, height and weight were objectively measured and participants completed questionnaires. Multivariable models were used to examine changes from baseline to 12 weeks by parent/child, group, and time; Cohen’s d was used to calculate effect sizes. Of the 33 randomized dyads (parents 43 ± 5.8 years, 87.9% female, 69.7% white, BMI 31.1 ± 8.3 kg/m2; children 11 ± 0.9 years, 63.6% female, 66.7% white, BMI 77.6 ± 27.8 percentile), 31 (94.0%) had follow-up data. Baseline means for all measures of parent–child communication and engagement were high. There were no group by time differences for PA or HE. However, combining groups and parents/children, there was a significant increase in average daily steps (1397 steps, p = 0.04, d = 0.4) and servings of fruit (0.3 servings, p = 0.02, d = 0.2), a marginally significant decrease in children’s daily servings of sugar-sweetened beverages (− 0.1 servings, p = 0.05, d = −0.1), and good adherence to self-monitoring protocols. The mFIT program showed excellent feasibility and acceptability as a low-cost, remotely delivered family intervention for PA and HE promotion.
DA  - 2018/09/01/
PY  - 2018
DO  - 10.1007/s41347-018-0052-8
DP  - Springer Link
VL  - 3
IS  - 3
SP  - 179
EP  - 189
J2  - J. technol. behav. sci.
LA  - en
SN  - 2366-5963
ST  - The mFIT (Motivating Families with Interactive Technology) Study
UR  - https://doi.org/10.1007/s41347-018-0052-8
Y2  - 2023/12/13/18:50:23
KW  - Physical activity
KW  - mHealth
KW  - eHealth
KW  - Parents
KW  - Family relations
KW  - Mobile apps
ER  - 

TY  - JOUR
TI  - An Internet-Based Childhood Obesity Prevention Program (Time2bHealthy) for Parents of Preschool-Aged Children: Randomized Controlled Trial
AU  - Hammersley, Megan L.
AU  - Okely, Anthony D.
AU  - Batterham, Marijka J.
AU  - Jones, Rachel A.
T2  - Journal of Medical Internet Research
AB  - BACKGROUND: Electronic health (eHealth) obesity programs offer benefits to traditionally delivered programs and have shown promise in improving obesity-related behaviors in children.
OBJECTIVE: This study aimed to assess the efficacy of a parent-focused, internet-based healthy lifestyle program for preschool-aged children, who are overweight or at or above the fiftieth percentile for body mass index (BMI) for their age and sex, on child BMI, obesity-related behaviors, parent modeling, and parent self-efficacy.
METHODS: The Time2bHealthy randomized controlled trial was conducted in Australia, during 2016 to 2017. Participants were recruited both online and through more traditional means within the community. Parent or carer, and child (aged 2-5 years) dyads were randomized into an intervention or comparison group. Intervention participants received an 11-week internet-based healthy lifestyle program, underpinned by social cognitive theory, followed by fortnightly emails for 3 months thereafter. Intervention participants set goals and received individual feedback from a dietitian. They were also encouraged to access and contribute to a closed Facebook group to communicate with other participants and the dietitian. Comparison participants received email communication only. Objectively measured child BMI was the primary outcome. Secondary outcomes included objectively measured physical activity, parent-measured and objectively measured sleep habits, and parent-reported dietary intake, screen time, child feeding, parent modeling, and parent self-efficacy. All data were collected at face-to-face appointments at baseline, 3 months, and 6 months by blinded data collectors. Randomization was conducted using a computerized random number generator post baseline data collection.
RESULTS: A total of 86 dyads were recruited, with 42 randomized to the intervention group and 44 to the comparison group. Moreover, 78 dyads attended the 3- and 6-month follow-ups, with 7 lost to follow-up and 1 withdrawing. Mean child age was 3.46 years and 91% (78/86) were in the healthy weight range. Overall, 69% (29/42) of participants completed at least 5 of the 6 modules. Intention-to-treat analyses found no significant outcomes for change in BMI between groups. Compared with children in the comparison group, those in the intervention group showed a reduced frequency of discretionary food intake (estimate -1.36, 95% CI -2.27 to -0.45; P=.004), and parents showed improvement in child feeding pressure to eat practices (-0.30, 95% CI 0.06 to -0.00; P=.048) and nutrition self-efficacy (0.43, 95% CI 0.10 to 0.76; P=.01). No significant time by group interaction was found for other outcomes.
CONCLUSIONS: The trial demonstrated that a parent-focused eHealth childhood obesity prevention program can provide support to improve dietary-related practices and self-efficacy but was not successful in reducing BMI. The target sample size was not achieved, which would have affected statistical power.
TRIAL REGISTRATION: Australian New Zealand Clinical Trials Registry ANZCTR12616000119493; https://www.anzctr.org.au/ Trial/Registration/TrialReview.aspx?id=370030 (Archived by WebCite at http://www.webcitation.org/74Se4S7ZZ).
DA  - 2019/02/08/
PY  - 2019
DO  - 10.2196/11964
DP  - PubMed
VL  - 21
IS  - 2
SP  - e11964
J2  - J Med Internet Res
LA  - eng
SN  - 1438-8871
ST  - An Internet-Based Childhood Obesity Prevention Program (Time2bHealthy) for Parents of Preschool-Aged Children
L1  - https://www.jmir.org/2019/2/e11964/PDF
L2  - http://www.ncbi.nlm.nih.gov/pubmed/30735139
KW  - Humans
KW  - Female
KW  - Male
KW  - Health Promotion
KW  - physical activity
KW  - Child, Preschool
KW  - food intake
KW  - Internet
KW  - Pediatric Obesity
KW  - Telemedicine
KW  - eHealth
KW  - Parents
KW  - body mass index
KW  - internet
KW  - screen time
KW  - self efficacy
KW  - sleep
ER  - 

TY  - JOUR
TI  - Mobile app increases vegetable-based preparations by low-income household cooks: a randomized controlled trial
AU  - Clarke, Peter
AU  - Evans, Susan H.
AU  - Neffa-Creech, Deborah
T2  - Public Health Nutrition
AB  - OBJECTIVE: We built an app to help clients of food pantries. The app offers vegetable-based recipes, food tips and no-cost strategies for making mealtimes healthier and for bargain-conscious grocery shopping, among other themes. Users customize materials to meet their own preferences. The app, available in English and Spanish, has been tested in a randomized field trial.
DESIGN: A randomized controlled trial with repeated measures across 10 weeks.
SETTING: Clients of fifteen community food pantry distributions in Los Angeles County, USA.ParticipantsDistributions were randomized to control and experimental conditions, and 289 household cooks and one of their 9-14-year-old children were enrolled as participants. Experimental dyads were given a smartphone with our app and a phone use-plan, then trained to use the app. 'Test vegetables' were added to the foods that both control and experimental participants received at their pantries.
RESULTS: After 3-4 weeks of additional 'test vegetables', cooks at experimental pantries had made 38 % more preparations with these items than control cooks (P = 0·03). Ten weeks following baseline, experimental pantries also scored greater gains in using a wider assortment of vegetables than control pantries (P = 0·003). Use of the app increased between mid-experiment and final measurement (P = 0·0001).
CONCLUSIONS: The app appears to encourage household cooks to try new preparation methods and widen their incorporation of vegetables into family diets. Further research is needed to identify specific app features that contributed most to outcomes and to test ways in which to disseminate the app widely.
DA  - 2019/03//
PY  - 2019
DO  - 10.1017/S1368980018003117
DP  - PubMed
VL  - 22
IS  - 4
SP  - 714
EP  - 725
J2  - Public Health Nutr
LA  - eng
SN  - 1475-2727
ST  - Mobile app increases vegetable-based preparations by low-income household cooks
L1  - https://www.cambridge.org/core/services/aop-cambridge-core/content/view/140110716FF822129BDD3A2732D7F5D0/S1368980018003117a.pdf/div-class-title-mobile-app-increases-vegetable-based-preparations-by-low-income-household-cooks-a-randomized-controlled-trial-div.pdf
L2  - http://www.ncbi.nlm.nih.gov/pubmed/30472970
KW  - Cooking
KW  - Vegetables
KW  - Nutrition
KW  - Humans
KW  - Adult
KW  - Female
KW  - Young Adult
KW  - Adolescent
KW  - Health Promotion
KW  - Child
KW  - Mobile Applications
KW  - Smartphone
KW  - California
KW  - Poverty
KW  - Middle Aged
KW  - Family Characteristics
KW  - Food Assistance
KW  - Food pantries
KW  - Food Supply
KW  - Fresh vegetables
KW  - Low-income
KW  - Mother-Child Relations
KW  - Nutrition Surveys
KW  - Smartphone app
ER  - 

TY  - JOUR
TI  - mHealth Improved Fruit and Vegetable Accessibility and Intake in Young Children
AU  - Bakırcı-Taylor, Ashlee Lane
AU  - Reed, Debra B.
AU  - McCool, Barent
AU  - Dawson, John A.
T2  - Journal of Nutrition Education and Behavior
AB  - OBJECTIVE: To explore the potential of mHealth using smartphones to improve fruit and vegetable intake in children.
DESIGN: A 10-week randomized control and intervention pilot study.
SETTING: Story time sessions at local libraries.
PARTICIPANTS: A convenience sample of 30 parents and children (aged 3-8 years).
INTERVENTION: Delivery of nutrition intervention through the mobile Jump2Health website, Facebook posts, and text messages.
MAIN OUTCOME MEASURES: Electronic food photos of children's meals and snacks, 10-question survey related to fruit and vegetable consumption, reflectance spectroscopy via Veggie Meter to measure skin carotenoid levels, body mass index percentiles, and a mobile learning survey.
ANALYSIS: Descriptive statistics and Wilcoxon matched-pairs signed-rank test.
RESULTS: Veggie Meter values for children and parents showed significant week × treatment interactions in the intervention group compared with the control group for both children (P < .001 and parents (P < .001).
CONCLUSIONS AND IMPLICATIONS: This pilot study offers a potentially effective program including a mobile Web site, social media, and test message components to increase fruit and vegetable intake of young children.
DA  - 2019/05//
PY  - 2019
DO  - 10.1016/j.jneb.2018.11.008
DP  - PubMed
VL  - 51
IS  - 5
SP  - 556
EP  - 566
J2  - J Nutr Educ Behav
LA  - eng
SN  - 1878-2620
L2  - http://www.ncbi.nlm.nih.gov/pubmed/30638880
KW  - Vegetables
KW  - Humans
KW  - Adult
KW  - Female
KW  - Male
KW  - Young Adult
KW  - Fruit
KW  - Health Promotion
KW  - child
KW  - vegetable
KW  - fruit
KW  - Child
KW  - Pilot Projects
KW  - Child, Preschool
KW  - Feeding Behavior
KW  - mHealth
KW  - parent
KW  - Telemedicine
KW  - Smartphone
KW  - Parents
KW  - Middle Aged
KW  - Food Preferences
KW  - Carotenoids
KW  - Skin
KW  - Social Media
KW  - Texas
ER  - 

TY  - JOUR
TI  - An Interactive Web-Based Intervention to Achieve Healthy Weight in Young Children
AU  - Wald, Ellen R.
AU  - Ewing, Linda J.
AU  - Moyer, Stacey C. L.
AU  - Eickhoff, Jens C.
T2  - Clinical Pediatrics
AB  - This prospective, randomized, controlled trial for parents of overweight and obese 3- to 7-year-olds was performed to assess the feasibility of a program promoting healthy eating and lifestyle by targeting parents as agents of change. The intervention was composed of 6-in-person group sessions and a customized website over 12 months. The control group received customary care. The primary outcome was feasibility of the intervention to promote healthy behavior change measured by attendance. The secondary outcome was effectiveness assessed by attaining reduced body mass index (BMI) z scores, healthy behavior changes and increased parent self-efficacy. Seventy-three child-parent dyads were enrolled; 14 parents never attended any sessions. Participation in follow-up assessments did not meet the hypothesized level. Ultimate BMI z scores did not differ between control and intervention groups. Parenting skills did not improve in the intervention group. This intervention to achieve healthy lifestyle changes in children via their parents as "change agents" was unsuccessful.
DA  - 2018/05//
PY  - 2018
DO  - 10.1177/0009922817733703
DP  - PubMed
VL  - 57
IS  - 5
SP  - 547
EP  - 557
J2  - Clin Pediatr (Phila)
LA  - eng
SN  - 1938-2707
L1  - https://www.ncbi.nlm.nih.gov/pmc/articles/PMC10360456/pdf/nihms-1909014.pdf
L2  - http://www.ncbi.nlm.nih.gov/pubmed/29067819
KW  - obesity
KW  - Humans
KW  - Female
KW  - Male
KW  - Health Promotion
KW  - children
KW  - intervention
KW  - Child
KW  - Child, Preschool
KW  - Pediatric Obesity
KW  - Weight Loss
KW  - Parent-Child Relations
KW  - Parents
KW  - Parenting
KW  - Body Weights and Measures
KW  - parents
KW  - Prospective Studies
KW  - Therapy, Computer-Assisted
KW  - Treatment Outcome
KW  - web-based
ER  - 

TY  - JOUR
TI  - A novel interactive mobile health support system for pediatric obesity treatment: a randomized controlled feasibility trial
AU  - Johansson, Linnea
AU  - Hagman, Emilia
AU  - Danielsson, Pernilla
T2  - BMC pediatrics
AB  - BACKGROUND: In order to achieve improved weight status, behavioral pediatric obesity treatment is resource intensive. Mobile Health (mHealth) is more accessible than standard care but effective approaches are scarce. Therefore, the aim of this feasibility trial was to study trial design, mHealth usage, compliance, and acceptability of a novel mHealth approach in pediatric obesity treatment.
METHODS: This six-month parallel two-arm feasibility trial took place at three pediatric outpatient clinics in Stockholm, Sweden. Participants, 5-12 years, starting obesity treatment were randomized to using an mHealth support system as an addition to standard care (intervention) or to standard care alone (control). The intervention included daily self-monitoring of weight transferred to a mobile application (app) used by parents, a website in which clinicians could track treatment progress, prespecified treatment goals for change in degree of obesity shown in the app and on the website, and text message interactions between clinicians and parents. The main outcome was description of feasibility. Height and weight were measured at baseline, three, and 6 months to explore changes in body mass index standard deviation score (BMI SDS).
RESULTS: Of 40 children eligible for inclusion, 28 agreed to participate (54% girls) and were randomized to intervention (n = 15) or control (n = 13). Weight was measured at home regularly throughout the entire trial period by 12/15 children in the intervention group. Attendance at appointments were better in the intervention group (p = 0.024). Both parents and clinicians had a positive experience and found the mHealth support system accessible. At 6 months the intervention group had a greater reduction of 0.24 units in BMI SDS than standard care (- 0.23 vs. 0.01, p = 0.002).
CONCLUSIONS: The mHealth support system was a feasible and innovative treatment approach which, in addition to standard care, generated better treatment results than standard care alone. Future research should evaluate the treatment effects over a longer follow-up time in a larger study sample.
TRIAL REGISTRATION: This trial was retrospectively registered at ClinicalTrials.gov , ID: NCT03380598 , on November 8, 2017.
DA  - 2020/09/23/
PY  - 2020
DO  - 10.1186/s12887-020-02338-9
DP  - PubMed
VL  - 20
IS  - 1
SP  - 447
J2  - BMC Pediatr
LA  - eng
SN  - 1471-2431
ST  - A novel interactive mobile health support system for pediatric obesity treatment
L1  - https://bmcpediatr.biomedcentral.com/track/pdf/10.1186/s12887-020-02338-9
L2  - http://www.ncbi.nlm.nih.gov/pubmed/32967638
KW  - Humans
KW  - Female
KW  - Child
KW  - Sweden
KW  - Feasibility Studies
KW  - Pediatric Obesity
KW  - Telemedicine
KW  - Feasibility
KW  - Mobile health
KW  - Obesity treatment
KW  - Pediatric obesity
KW  - Self-monitoring
KW  - Text Messaging
ER  - 

TY  - JOUR
TI  - Fidelity and acceptability of a family-focused technology-based telehealth nutrition intervention for child weight management
AU  - Chai, Li Kheng
AU  - Collins, Clare E.
AU  - May, Chris
AU  - Brown, Leanne J.
AU  - Ashman, Amy
AU  - Burrows, Tracy L.
T2  - Journal of Telemedicine and Telecare
AB  - INTRODUCTION: Previous reviews of family-based interventions for childhood obesity treatment found that studies were of low methodological quality with inadequate details reported, especially related to intervention fidelity. The evaluation of fidelity is crucial to inform interpretation of the intervention outcomes. This study aimed to summarise intervention fidelity, participants' acceptability and satisfaction with a 12-week family-focused technology-based child nutrition and weight management intervention.
METHODS: Families with children aged 4-11 years participated in a telehealth intervention with complementary components: website, Facebook group and text messages. Intervention fidelity was reported using National Institutes of Health Treatment Fidelity Framework. Delivery was measured using a dietitian-reported evaluation survey. Google Analytics and Bitly platform were used to objectively track data on frequency and pattern of intervention use. Participants' acceptability and satisfaction were measured using a process evaluation survey.
RESULTS: Telehealth consultations delivered by trained dietitians had good adherence (≥83%) to the structured content. Process evaluation results indicated that parents (n = 30; mean age 41 years, 97% were female, body mass index 30 kg/m2) found the intervention components easy to use/understand (87-100%), the programme had improved their family/child eating habits (93%), and they wanted to continue using telehealth and the website, as well as recommending it to other parents (90-91%).
DISCUSSION: In summary, a family-focused technology-based child nutrition and weight management intervention using telehealth, website, Facebook and SMS can be delivered by trained dietitians with good fidelity and attain high acceptability and satisfaction among families with primary-school-aged children in New South Wales, Australia.
DA  - 2021/02//
PY  - 2021
DO  - 10.1177/1357633X19864819
DP  - PubMed
VL  - 27
IS  - 2
SP  - 98
EP  - 109
J2  - J Telemed Telecare
LA  - eng
SN  - 1758-1109
L2  - http://www.ncbi.nlm.nih.gov/pubmed/31390947
KW  - nutrition
KW  - Humans
KW  - Adult
KW  - Female
KW  - Male
KW  - Child
KW  - Child, Preschool
KW  - Pediatric Obesity
KW  - Telemedicine
KW  - eHealth
KW  - Body Weight
KW  - New South Wales
KW  - Nutritional Status
KW  - Aged
KW  - Australia
KW  - dietetics
KW  - Family Health
KW  - online health
KW  - Technology
KW  - telehealth
KW  - telemedicine
KW  - weight management
ER  - 

TY  - JOUR
TI  - The Effectiveness of the Foodbot Factory Mobile Serious Game on Increasing Nutrition Knowledge in Children
AU  - Froome, Hannah M.
AU  - Townson, Carly
AU  - Rhodes, Sheila
AU  - Franco-Arellano, Beatriz
AU  - LeSage, Ann
AU  - Savaglio, Rob
AU  - Brown, Jacqueline Marie
AU  - Hughes, Janette
AU  - Kapralos, Bill
AU  - Arcand, JoAnne
T2  - Nutrients
AB  - The interactive and engaging nature of serious games (i.e., video games designed for educational purposes) enables deeper learning and facilitates behavior change; however, most do not specifically support the dissemination of national dietary guidelines, and there are limited data on their impact on child nutrition knowledge. The Foodbot Factory serious game mobile application was developed to support school children in learning about Canada’s Food Guide; however, its impacts on nutrition knowledge have not been evaluated. The objective of this study was to determine if Foodbot Factory effectively improves children’s knowledge of Canada’s Food Guide, compared to a control group (control app). This study was a single-blinded, parallel, randomized controlled pilot study conducted among children ages 8–10 years attending Ontario Tech University day camps. Compared to the control group (n = 34), children who used Foodbot Factory (n = 39) had significant increases in overall nutrition knowledge (10.3 ± 2.9 to 13.5 ± 3.8 versus 10.2 ± 3.1 to 10.4 ± 3.2, p < 0.001), and in Vegetables and Fruits (p < 0.001), Protein Foods (p < 0.001), and Whole Grain Foods (p = 0.040) sub-scores. No significant difference in knowledge was observed in the Drinks sub-score. Foodbot Factory has the potential to be an effective educational tool to support children in learning about nutrition.
DA  - 2020/11//
PY  - 2020
DO  - 10.3390/nu12113413
DP  - www.mdpi.com
VL  - 12
IS  - 11
SP  - 3413
LA  - en
SN  - 2072-6643
UR  - https://www.mdpi.com/2072-6643/12/11/3413
Y2  - 2023/12/13/14:58:52
L1  - https://www.mdpi.com/2072-6643/12/11/3413/pdf?version=1604918744
KW  - nutrition education
KW  - healthy eating
KW  - Canadian children
KW  - digital interventions
KW  - nutrition knowledge
KW  - serious games
ER  - 

TY  - JOUR
TI  - A Randomized Controlled Trial Evaluating the FIT Game’s Efficacy in Increasing Fruit and Vegetable Consumption
AU  - Wengreen, Heidi J.
AU  - Joyner, Damon
AU  - Kimball, Sheryl S.
AU  - Schwartz, Sarah
AU  - Madden, Gregory J.
T2  - Nutrients
AB  - Few children eat the recommended amounts of fruits and vegetables (FV). Although incentive-based interventions can increase FV consumption, this approach is costly and may be viewed as controversial due to the possible negative effects on intrinsic motivation. The FIT Game was designed to address these challenges. Four elementary schools were randomly assigned to either cooperatively play the FIT Game (n = 881) for ~8 weeks or to a no-game Control condition (n = 978). The FIT Game was presented daily as comic-book formatted episodes projected onto a large screen in the school cafeteria throughout lunchtime. All children could see the episodes which communicated daily whole-school vegetable-eating goals and illustrated the progress of the game’s heroes when these goals were collectively met. Photo estimates of FV consumption and skin carotenoid concentrations (biomarker of carotenoid consumption) were collected at baseline, during the last 5 days of the FIT Game, and 3 months after the intervention concluded. Control schools followed the same FV consumption-monitoring procedures for the same duration. At the conclusion of the intervention phase, children attending the FIT Game schools consumed more vegetables (d = 0.41), more fruit (d = 0.39), and had higher skin carotenoids (d = 0.66) than at baseline. These statistically significant increases were maintained at a 3-month follow-up for vegetables (d = 0.21, the food targeted for change) and carotenoids (d = 0.53). Thus, the no-cost virtual incentives of the FIT Game increased FV consumption in the short- and long-run, without negatively impacting intrinsic motivation.
DA  - 2021/08//
PY  - 2021
DO  - 10.3390/nu13082646
DP  - www.mdpi.com
VL  - 13
IS  - 8
SP  - 2646
LA  - en
SN  - 2072-6643
UR  - https://www.mdpi.com/2072-6643/13/8/2646
Y2  - 2023/12/13/14:56:24
L1  - https://www.mdpi.com/2072-6643/13/8/2646/pdf?version=1627641005
KW  - gamification
KW  - consumption
KW  - vegetable
KW  - fruit
KW  - healthy eating
KW  - incentive
ER  - 

TY  - JOUR
TI  - Feasibility and Acceptability of ‘VitaVillage’: A Serious Game for Nutrition Education
AU  - de Vlieger, Nienke M.
AU  - Sainsbury, Lachlan
AU  - Smith, Shamus P.
AU  - Riley, Nicholas
AU  - Miller, Andrew
AU  - Collins, Clare E.
AU  - Bucher, Tamara
T2  - Nutrients
AB  - Computer games have previously been used to improve nutrition knowledge in children. This paper describes the acceptability and feasibility of a serious game, “VitaVillage”, for improving child nutrition knowledge. VitaVillage is a farming-style game in which the player undertakes quests and completes questions aimed at increasing several aspects of nutrition and healthy eating knowledge. Children aged 9–12 years in two primary schools (control vs. intervention) completed a nutrition knowledge questionnaire at baseline (T1) and after 1 week (T2). Participants at the intervention school (n = 75) played VitaVillage for 20 minutes on two occasions. Control participants (n = 94) received no nutrition education. Likeability question scores and written feedback from intervention participants was reported qualitatively. Paired sample t-tests were used to compare T1 and T2 nutrition knowledge changes between control and intervention participants. Engagement with VitaVillage improved children’s overall nutrition knowledge (Mean increase of 2.25 points between T1 and T2, Standard Deviation (SD) 6.31, p = 0.035) compared to controls. The game was liked overall (mean score 77 (SD 24.6) on scale of 0–100) and positive feedback was given. Results indicate that VitaVillage has the potential to be successful as a nutrition education tool. In the future, VitaVillage’s content and gameplay will be revised, extended and evaluated for its long-term impact on eating behaviour and knowledge changes.
DA  - 2022/01//
PY  - 2022
DO  - 10.3390/nu14010189
DP  - www.mdpi.com
VL  - 14
IS  - 1
SP  - 189
LA  - en
SN  - 2072-6643
ST  - Feasibility and Acceptability of ‘VitaVillage’
UR  - https://www.mdpi.com/2072-6643/14/1/189
Y2  - 2023/12/13/14:55:57
L1  - https://www.mdpi.com/2072-6643/14/1/189/pdf?version=1640953923
KW  - nutrition
KW  - children
KW  - gamification
KW  - education
KW  - Australia
KW  - serious games
ER  - 

TY  - JOUR
TI  - A Mobile App to Increase Fruit and Vegetable Acceptance Among Finnish and Polish Preschoolers: Randomized Trial
AU  - Vepsäläinen, Henna
AU  - Skaffari, Essi
AU  - Wojtkowska, Katarzyna
AU  - Barlińska, Julia
AU  - Kinnunen, Satu
AU  - Makkonen, Riikka
AU  - Heikkilä, Maria
AU  - Lehtovirta, Mikko
AU  - Ray, Carola
AU  - Suhonen, Eira
AU  - Nevalainen, Jaakko
AU  - Sajaniemi, Nina
AU  - Erkkola, Maijaliisa
T2  - JMIR mHealth and uHealth
AB  - Background: Early childhood education and care (ECEC) centers are ideal venues for food education. As smartphones and tablets are becoming increasingly popular in ECEC centers, technology can be used to deliver such pedagogical content. Evidence suggests that video games can affect fruit and vegetable (FV) consumption among 9- to 12-year-old children, but studies among preschoolers are scarce.
Objective: This paper describes the development of the Mole’s Veggie Adventures app and its effectiveness in increasing FV acceptance among Finnish and Polish preschoolers aged 3 to 6 years.
Methods: A multiprofessional team created an app to be used in ECEC centers in groups of 3 to 10 children. The app aimed to increase vegetable acceptance, and it was built using elements that support the development of self-regulation and social skills. Altogether, 7 Finnish and 4 Polish ECEC centers participated in the study. Before randomization, parents reported background factors and their children’s willingness to taste different FVs. The ECEC professionals in the intervention arm were instructed to use the app at least once a week during the 3- to 4-week intervention period. The main outcomes in this unblinded, cluster-randomized study were FV acceptance and relative FV acceptance. The first was calculated as a sum variable describing the children’s willingness to taste 25 different FVs, the second as FV acceptance divided by the number of FVs served. We used analysis of covariance to compare the FV acceptance and relative FV acceptance scores between the intervention and control groups at follow-up.
Results: A total of 221 children were included in the analysis. At follow-up, the intervention group (115/221, 52%) had higher FV acceptance scores (baseline adjusted difference of mean 7.22; 95% CI 1.41-13.03) than the control group (106/221, 48%). The intervention effect was parallel for relative FV acceptance scores (baseline adjusted difference of mean 0.28; 95% CI 0.05-0.52).
Conclusions: The Mole’s Veggie Adventures app has the potential to increase FV acceptance among preschoolers and can be a valuable tool in supporting food education in ECEC centers. Furthermore, the app can be feasibly incorporated into preschool routines in countries with different educational environments.
Trial Registration: ClinicalTrials.gov NCT05173311; https://tinyurl.com/4vfbh283
DA  - 2022/01/04/
PY  - 2022
DO  - 10.2196/30352
DP  - mhealth.jmir.org
VL  - 10
IS  - 1
SP  - e30352
LA  - EN
ST  - A Mobile App to Increase Fruit and Vegetable Acceptance Among Finnish and Polish Preschoolers
UR  - https://mhealth.jmir.org/2022/1/e30352
Y2  - 2023/12/13/14:55:27
L1  - https://jmir.org/api/download?alt_name=mhealth_v10i1e30352_app3.pdf&filename=b0326c4a16368593fcbd41a18dd11a05.pdf
L2  - https://mhealth.jmir.org/2022/1/e30352/
ER  - 

TY  - JOUR
TI  - Incorporating Behavioral Techniques into a Serious Videogame for Children
AU  - Thompson, Debbe
T2  - Games for Health Journal
AB  - Abstract Introduction: Little is known about how to design serious videogames for children. The purpose of this article is to describe how behavior change techniques promoting self-regulation were incorporated into a serious videogame to help children consume more fruits and vegetables (FVs) and the extent to which these techniques were used by players. A secondary goal is to contribute to the body of scientific knowledge regarding how to design effective serious videogames for children. Materials and Methods: This research examines the gameplay data from an effective 10-episode online serious videogame promoting FV consumption to preadolescent children in the United States (roughly 9?11-year-olds). Results: Children participated in the self-regulation components. Modifications to reduce potential cognitive overload and inform future game design were identified. Conclusion: This research provided suggestive evidence that behavior change techniques promoting self-regulation can be successfully integrated into a serious videogame for children without detracting from game appeal. It also emphasizes the importance of formative research to the design of an appealing game where children understand and can successfully perform the behavior change procedures.
DA  - 2017/04/01/
PY  - 2017
DO  - 10.1089/g4h.2016.0066
VL  - 6
IS  - 2
SP  - 75
EP  - 86
SN  - 2161-783X
UR  - https://doi.org/10.1089/g4h.2016.0066
Y2  - 2023/12/13/
L1  - https://europepmc.org/articles/pmc5397239?pdf=render
N1  - <p>doi: 10.1089/g4h.2016.0066</p>
ER  - 

TY  - JOUR
TI  - Creating action plans in a serious video game increases and maintains child fruit-vegetable intake: a randomized controlled trial
AU  - Thompson, Debbe
AU  - Bhatt, Riddhi
AU  - Vazquez, Isabel
AU  - Cullen, Karen W.
AU  - Baranowski, Janice
AU  - Baranowski, Tom
AU  - Liu, Yan
T2  - International Journal of Behavioral Nutrition and Physical Activity
AB  - Child fruit and vegetable intake is below recommended levels, increasing risk for chronic disease. Interventions to influence fruit and vegetable intake among youth have had mixed effects. Innovative, theory-driven interventions are needed. Goal setting, enhanced by implementation intentions (i.e., plans tightly connected to a behavioral goal), may offer a solution. Action plans state “how” a goal will be achieved, while coping plans identify a potential barrier and corresponding solution. The research reported here evaluated the short- and long-term effects of goal setting enhanced with implementation intentions on child fruit and vegetable intake in a 10-episode, theoretically-grounded serious videogame promoting fruit and vegetables. This is one of the first studies to test the efficacy of implementation intentions on the dietary intake of healthy children.
DA  - 2015/03/18/
PY  - 2015
DO  - 10.1186/s12966-015-0199-z
DP  - Springer Link
VL  - 12
IS  - 1
SP  - 39
J2  - Int J Behav Nutr Phys Act
LA  - en
SN  - 1479-5868
ST  - Creating action plans in a serious video game increases and maintains child fruit-vegetable intake
UR  - https://doi.org/10.1186/s12966-015-0199-z
Y2  - 2023/12/13/14:53:32
L1  - https://link.springer.com/content/pdf/10.1186%2Fs12966-015-0199-z.pdf
KW  - Vegetables
KW  - Children
KW  - Fruit
KW  - Implementation intentions
KW  - Maintenance
KW  - Videogame
ER  - 

TY  - JOUR
TI  - Effects of the Quest to Lava Mountain Computer Game on Dietary and Physical Activity Behaviors of Elementary School Children: A Pilot Group-Randomized Controlled Trial
AU  - Sharma, Shreela V.
AU  - Shegog, Ross
AU  - Chow, Joanne
AU  - Finley, Carrie
AU  - Pomeroy, Mike
AU  - Smith, Carolyn
AU  - Hoelscher, Deanna M.
T2  - Journal of the Academy of Nutrition and Dietetics
AB  - Background
Computer-based educational games present an opportunity for health education in school; however, their feasibility in school settings and effectiveness in changing behavior are poorly understood.
Objective
To evaluate the feasibility, acceptability, and effects of the Quest to Lava Mountain (QTLM) computer game on dietary behaviors, physical activity behaviors, and psychosocial factors among ethnically diverse children in Texas.
Design
Quasi-experimental group-randomized controlled trial conducted during the 2012-2013 school year.
Participants/setting
A total of 107 children in fourth and fifth grade consented. There was an attrition rate of 8.8% with a final sample size of 44 children in three intervention schools, and a sample of 50 children in three comparison schools. Dietary intake was measured using two random 24-hour recalls, whereas child self-report surveys measured diet, physical activity, and psychosocial factors before and after the intervention. Process data on QTLM usability and back-end server data on QTLM exposure and progress achieved were collected.
Intervention
QTLM was implemented as part of the in-school or afterschool program. Recommended game exposure duration was 90 min/wk for 6 weeks.
Statistical analysis
Analysis of covariance or logistic regression models evaluated effects of QTLM on diet, physical activity, and psychosocial factors. Post hoc exploratory analysis examined the changes before and after the intervention in outcome variables among children in the intervention group. Significance was set at P<0.05.
Results
Children played an average of 274±110 minutes (approximately 4.6 hours) of QTLM during the 6 weeks (51% of recommended dosage). Compared with the comparison group, children in the intervention group reported decreased sugar consumption (P=0.021) and higher nutrition/physical activity attitudes (P=0.041) pre- to postintervention. There were no significant effects of QTLM on physical activity. However, post hoc analysis showed that higher QTLM exposure and gaming progress was associated with increased frequency of physical activity (P<0.05).
Conclusions
QTLM has some promising acceptability and initial effects on diet and physical activity behaviors among children in elementary school.
DA  - 2015/08/01/
PY  - 2015
DO  - 10.1016/j.jand.2015.02.022
DP  - ScienceDirect
VL  - 115
IS  - 8
SP  - 1260
EP  - 1271
J2  - Journal of the Academy of Nutrition and Dietetics
SN  - 2212-2672
ST  - Effects of the Quest to Lava Mountain Computer Game on Dietary and Physical Activity Behaviors of Elementary School Children
UR  - https://www.sciencedirect.com/science/article/pii/S2212267215002245
Y2  - 2023/12/13/14:52:51
L2  - https://www.sciencedirect.com/science/article/abs/pii/S2212267215002245
KW  - Dietary habits
KW  - Computer games
KW  - Elementary school children
KW  - Nutrition education
KW  - School-based health promotion
ER  - 

TY  - CONF
TI  - Spaceship Launch: Designing a Collaborative Exergame for Families
AU  - Saksono, Herman
AU  - Ranade, Ashwini
AU  - Kamarthi, Geeta
AU  - Castaneda-Sceppa, Carmen
AU  - Hoffman, Jessica A.
AU  - Wirth, Cathy
AU  - Parker, Andrea G.
T3  - CSCW '15
AB  - Parents play a critical role in facilitating children's physical activity, as they are an important source of modeling and support. While Human-Computer Interaction (HCI) researchers have explored exergame design for children or adults separately, an important open area of work is identifying design guidelines for family exergames. One question that researchers have increasingly posed is, how can exergames be designed to avoid potential negative consequences of competition? To address these questions we designed Spaceship Launch, an exergame for parents and kids in lower income neighborhoods, where obesity is most prevalent. We describe our iterative design process: the formative study to identify design opportunities, our resulting system, and our field evaluation of the tool. Our findings highlight the impact of SL on physical activity intentions, and how parental preferences for in-game competition were aligned with the psychological needs of relatedness and competence. We conclude with design recommendations for future family-focused exergames.
C1  - New York, NY, USA
C3  - Proceedings of the 18th ACM Conference on Computer Supported Cooperative Work & Social Computing
DA  - 2015/02/28/
PY  - 2015
DO  - 10.1145/2675133.2675159
DP  - ACM Digital Library
SP  - 1776
EP  - 1787
PB  - Association for Computing Machinery
SN  - 978-1-4503-2922-4
ST  - Spaceship Launch
UR  - https://doi.org/10.1145/2675133.2675159
Y2  - 2023/12/13/
KW  - gamification
KW  - physical activity
KW  - collaborative games
KW  - competition
KW  - exergames
KW  - serious games for health
ER  - 

TY  - JOUR
TI  - Preventing Adolescents' Diabesity: Design, Development, and First Evaluation of “Gustavo in Gnam's Planet”
AU  - Marchetti, Daniela
AU  - Fraticelli, Federica
AU  - Polcini, Francesco
AU  - Lato, Roberto
AU  - Pintaudi, Basilio
AU  - Nicolucci, Antonio
AU  - Fulcheri, Mario
AU  - Mohn, Angelika
AU  - Chiarelli, Francesco
AU  - Di Vieste, Giacoma
AU  - Vitacolonna, Ester
T2  - Games for Health Journal
AB  - Abstract Objective: The goal of this study was to design, develop, and evaluate a game for health, ?Gustavo in Gnam's Planet? (?Gustavo?), aimed to improve knowledge on healthy foods and to increase consumption of healthy foods. Subjects and Methods: Eighty-three high school students were enrolled in the study. The game was designed and developed by a multidisciplinary team. Behavioral change theories were adopted to guide the design of the health messages. Participants were assessed about food frequency, healthy food knowledge, and the game's interest. Results: Forty-seven subjects (mean age, 14.9±1.0 years; 72.3 percent males) completed the study. At posttest, participants showed significant higher scores (i.e., increased knowledge) in the questionnaire on knowledge of healthy foods (70.0±9.2 versus 71.3±10.0 for pretest and posttest, respectively; P<0.05). Improvements in healthy eating habits were also detected: higher frequency of consumption during a week of white meat (1 [1?2] versus 2 [1?2]; P=0.01), eggs (1 [1?1] versus 1 [1?2]; P=0.01], and legumes (1 [0?1] versus 1 [1?2]; P=0.03) and lower frequency of consumption of sugar-containing packaged snacks (1 [0?1] versus 0 [0?1]; P=0.009). Most of the participants found the game easy to use and clear in its content. Half of the participants found the game interesting. Conclusions: Our study shows that ?Gustavo? is a promising tool for health education, in schools or in other environments. Limitations of the study and future directions are discussed.
DA  - 2015/10/01/
PY  - 2015
DO  - 10.1089/g4h.2014.0107
VL  - 4
IS  - 5
SP  - 344
EP  - 351
SN  - 2161-783X
UR  - https://doi.org/10.1089/g4h.2014.0107
Y2  - 2023/12/13/
L1  - https://europepmc.org/articles/pmc4545704?pdf=render
N1  - <p>doi: 10.1089/g4h.2014.0107</p>
ER  - 

TY  - JOUR
TI  - “Creature-101”: A Serious Game to Promote Energy Balance-Related Behaviors Among Middle School Adolescents
AU  - Majumdar, Dalia
AU  - Koch, Pamela A.
AU  - Lee, Heewon
AU  - Contento, Isobel R.
AU  - Islas-Ramos, Ana de Lourdes
AU  - Fu, Daniel
T2  - Games for Health Journal
AB  - Abstract Background: Considering adolescents' heavy use of media, serious videogames may provide an engaging and innovative way to achieve positive impact on adolescents' diet and physical activity. The objective of this study was to evaluate the efficacy of playing a serious game, ?Creature-101? (developed by Teachers College, Columbia University [New York, NY] and Stottler Henke Inc. [San Mateo, CA]), at promoting energy balance-related behaviors (EBRBs) such as increasing fruits and vegetables intake, water intake, and physical activity and decreasing processed snacks intake, sweetened beverages intake, and recreational screen time. Subjects and Methods: This pre?post intervention?control study (n=590) was conducted in New York City low-income public middle schools. The students (11?13 years of age, 51.6 percent male) played ?Creature-101? online in science/health education classes (seven sessions, 30 minutes each session for 1 month). ?Creature-101? used behavioral theories as the framework for ?creature care? in a world ?Tween.? Students were provided with scientific evidence that promoted energy balance through minigames, educational videos, and slideshows and were motivated with interactive dialogues with game characters. Students also assessed their own behaviors, created their own ?real life? food and activity goals, and reported their progress. A self-reported, validated, online instrument that measured frequency and amount of targeted behaviors was administered at baseline and post-intervention. Results: Analysis of covariance compared post-test means between groups with pretest scores as covariates. Intervention students reported significant decreases in frequency and amount of consumption of sweetened beverages and processed snacks compared with the controls. No changes were observed for the other behaviors. Conclusions: ?Creature-101? was effective at reducing consumption of sweetened beverages and processed snacks, which are related to obesity risks, indicating that the game shows promise at promoting EBRBs.
DA  - 2013/10/01/
PY  - 2013
DO  - 10.1089/g4h.2013.0045
VL  - 2
IS  - 5
SP  - 280
EP  - 290
SN  - 2161-783X
UR  - https://doi.org/10.1089/g4h.2013.0045
Y2  - 2023/12/13/
L1  - https://europepmc.org/articles/pmc3833376?pdf=render
N1  - <p>doi: 10.1089/g4h.2013.0045</p>
ER  - 

TY  - CONF
TI  - iFitQuest: a school based study of a mobile location-aware exergame for adolescents
AU  - Macvean, Andrew
AU  - Robertson, Judy
C3  - Proceedings of the 14th international conference on Human-computer interaction with mobile devices and services
DA  - 2012///
PY  - 2012
SP  - 359
EP  - 368
ER  - 

TY  - JOUR
TI  - The Kids Obesity Prevention Program: Cluster Randomized Controlled Trial to Evaluate a Serious Game for the Prevention and Treatment of Childhood Obesity
AU  - Mack, Isabelle
AU  - Reiband, Nadine
AU  - Etges, Carolin
AU  - Eichhorn, Sabrina
AU  - Schaeffeler, Norbert
AU  - Zurstiege, Guido
AU  - Gawrilow, Caterina
AU  - Weimer, Katja
AU  - Peeraully, Riyad
AU  - Teufel, Martin
AU  - Blumenstock, Gunnar
AU  - Giel, Katrin Elisabeth
AU  - Junne, Florian
AU  - Zipfel, Stephan
T2  - Journal of Medical Internet Research
AB  - Background: Health games provide opportunities for the treatment and prevention of childhood obesity. We developed a motion-controlled serious game for children that addresses 3 core topics of nutrition, physical activity, and stress coping. It is the first serious game that extensively targets the dietary energy density principle (DED-P) in relation to nutrition. The game is intended to provide an additional educational component for the prevention and treatment of obesity in children.
Objective: The Kids Obesity Prevention study aimed to evaluate the newly developed game and to evaluate how well children are able to understand and apply the DED-P.
Methods: This cluster randomized controlled trial collected data from 82 primary school children aged 9 to 12 years and their parents at baseline (T0), at 2 weeks after study commencement (T1), and at the 4-week follow-up (T2). The dropout rate was 3.6%. The intervention group (IG) played the game within 2 weeks (2 sessions with different game modules). One part of the game involves selection of food with the lower energy density when presented with a pair of foods. This allows assessment of whether the children have understood the DED-P and whether they can apply it to unknown foods under time pressure. The control group (CG) received a brochure about the food pyramid concept and physical activity. The primary outcome was the gain in knowledge (nutrition and stress coping) and measured with a pretested questionnaire. The secondary outcomes were the maintenance of knowledge, application of the DED-P, feelings during game play, game acceptance, and behavioral measures (physical activity, media consumption, and dietary intake).
Results: The knowledge score ranging from 0 to 100 increased from T0 (IG: 53 [SD 10], CG: 50 [SD 11]) to T1 (IG: 69 [SD 11], CG: 52 [SD 12]) in IG versus CG (P&lt;.001). At T2, the knowledge score of IG remained at the same level as that of T1. Game data showed that after DED-P education, the classification under time pressure of unknown versus known food pairs according to their DED category was similar (hit rate around 70%). Overall, 95% of the children liked the game very much or much. No group changes were observed at the behavioral level.
Conclusions: The Kids Obesity Prevention program sustainably increased knowledge in the areas of nutrition and stress coping, and children were able to apply the DED-P.
Trial Registration: ClinicalTrials.gov NCT02551978; https://clinicaltrials.gov/ct2/show/NCT02551978
DA  - 2020/04/24/
PY  - 2020
DO  - 10.2196/15725
DP  - www.jmir.org
VL  - 22
IS  - 4
SP  - e15725
LA  - EN
ST  - The Kids Obesity Prevention Program
UR  - https://www.jmir.org/2020/4/e15725
Y2  - 2023/12/13/14:47:40
L1  - https://www.jmir.org/2020/4/e15725/PDF
L2  - https://www.jmir.org/2020/4/e15725/
ER  - 
