# Supplementary material for: Mobile- and Web-Based Interventions for Promoting Healthy Diets, Preventing Obesity, and Improving Health Behaviors in Children and Adolescents: Systematic Review of Randomized Controlled Trials
Source: J Med Internet Res. 2025 May 20;27:e60602. doi: 10.2196/60602 (PMC12134700; doi:10.2196/60602)
Supplement: Multimedia Appendix 2 [file jmir_v27i1e60602_app2.zip › S2.1 Query resuts_PubMed_Covi_290924.txt]

PMID- 37712135
OWN - NLM
STAT- MEDLINE
DCOM- 20231204
LR  - 20240307
IS  - 1473-5598 (Electronic)
IS  - 0263-6352 (Print)
IS  - 0263-6352 (Linking)
VI  - 42
IP  - 1
DP  - 2024 Jan 1
TI  - Lifestyle management of hypertension: International Society of Hypertension 
      position paper endorsed by the World Hypertension League and European Society of 
      Hypertension.
PG  - 23-49
LID - 10.1097/HJH.0000000000003563 [doi]
AB  - Hypertension, defined as persistently elevated systolic blood pressure (SBP) 
      >140 mmHg and/or diastolic blood pressure (DBP) at least 90 mmHg (International 
      Society of Hypertension guidelines), affects over 1.5 billion people worldwide. 
      Hypertension is associated with increased risk of cardiovascular disease (CVD) 
      events (e.g. coronary heart disease, heart failure and stroke) and death. An 
      international panel of experts convened by the International Society of 
      Hypertension College of Experts compiled lifestyle management recommendations as 
      first-line strategy to prevent and control hypertension in adulthood. We also 
      recommend that lifestyle changes be continued even when blood pressure-lowering 
      medications are prescribed. Specific recommendations based on literature evidence 
      are summarized with advice to start these measures early in life, including 
      maintaining a healthy body weight, increased levels of different types of 
      physical activity, healthy eating and drinking, avoidance and cessation of 
      smoking and alcohol use, management of stress and sleep levels. We also discuss 
      the relevance of specific approaches including consumption of sodium, potassium, 
      sugar, fibre, coffee, tea, intermittent fasting as well as integrated strategies 
      to implement these recommendations using, for example, behaviour change-related 
      technologies and digital tools.
CI  - Copyright © 2023 The Author(s). Published by Wolters Kluwer Health, Inc.
FAU - Charchar, Fadi J
AU  - Charchar FJ
AD  - Health Innovation and Transformation Centre, Federation University Australia, 
      Ballarat, Australia.
AD  - Department of Physiology, University of Melbourne, Melbourne, Australia.
AD  - Department of Cardiovascular Sciences, University of Leicester, Leicester, UK.
FAU - Prestes, Priscilla R
AU  - Prestes PR
AD  - Health Innovation and Transformation Centre, Federation University Australia, 
      Ballarat, Australia.
FAU - Mills, Charlotte
AU  - Mills C
AD  - Department of Food and Nutritional Sciences, University of Reading, Reading, UK.
FAU - Ching, Siew Mooi
AU  - Ching SM
AD  - Department of Family Medicine, Faculty of Medicine and Health Sciences, 
      Universiti Putra Malaysia, Serdang.
AD  - Department of Medical Sciences, School of Medical and Live Sciences, Sunway 
      University, Bandar Sunway, Selangor, Malaysia.
FAU - Neupane, Dinesh
AU  - Neupane D
AD  - Department of International Health, Johns Hopkins Bloomberg School of Public 
      Health, Johns Hopkins University, Baltimore, USA.
FAU - Marques, Francine Z
AU  - Marques FZ
AD  - Hypertension Research Laboratory, School of Biological Sciences, Monash 
      University.
AD  - Heart Failure Research Group, Baker Heart and Diabetes Institute, Melbourne.
FAU - Sharman, James E
AU  - Sharman JE
AD  - Menzies Institute for Medical Research, University of Tasmania, Hobart, 
      Australia.
FAU - Vogt, Liffert
AU  - Vogt L
AD  - Department of Internal Medicine, Section Nephrology, Amsterdam UMC, University of 
      Amsterdam, Amsterdam Cardiovascular Sciences, Microcirculation, Amsterdam, The 
      Netherlands.
FAU - Burrell, Louise M
AU  - Burrell LM
AD  - Department of Medicine, University of Melbourne, Austin Health, Melbourne, 
      Australia.
FAU - Korostovtseva, Lyudmila
AU  - Korostovtseva L
AD  - Department of Hypertension, Almazov National Medical Research Centre, St 
      Petersburg, Russia.
FAU - Zec, Manja
AU  - Zec M
AD  - School of Nutritional Sciences and Wellness, University of Arizona, Tucson, USA.
AD  - Colorado Program for Musculoskeletal Research, Department of Orthopedics, 
      University of Colorado Anschutz Medical Campus, Aurora, USA.
FAU - Patil, Mansi
AU  - Patil M
AD  - Department of Nutrition and Dietetics, Asha Kiran JHC Hospital, Chinchwad.
AD  - Hypertension and Nutrition, Core Group of IAPEN India, India.
FAU - Schultz, Martin G
AU  - Schultz MG
AD  - Department of Internal Medicine, Section Nephrology, Amsterdam UMC, University of 
      Amsterdam, Amsterdam Cardiovascular Sciences, Microcirculation, Amsterdam, The 
      Netherlands.
FAU - Wallen, Matthew P
AU  - Wallen MP
AD  - Caring Futures Institute, Flinders University, Adelaide, Australia.
FAU - Renna, Nicolás F
AU  - Renna NF
AD  - Unit of Hypertension, Hospital Español de Mendoza, School of Medicine, National 
      University of Cuyo, IMBECU-CONICET, Mendoza, Argentina.
FAU - Islam, Sheikh Mohammed Shariful
AU  - Islam SMS
AD  - Institute for Physical Activity and Nutrition, Deakin University, Geelong, 
      Australia.
FAU - Hiremath, Swapnil
AU  - Hiremath S
AD  - Department of Medicine, University of Ottawa and the Ottawa Hospital, Ottawa, 
      Canada.
FAU - Gyeltshen, Tshewang
AU  - Gyeltshen T
AD  - Graduate School of Public Health, St. Luke's International University, Tokyo, 
      Japan.
FAU - Chia, Yook-Chin
AU  - Chia YC
AD  - Department of Medical Sciences, School of Medical and Life Sciences, Sunway 
      University, Selangor.
AD  - Department of Primary Care Medicine, Faculty of Medicine, University of Malaya, 
      Kuala Lumpur, Malaysia.
FAU - Gupta, Abhinav
AU  - Gupta A
AD  - Department of Medicine, Acharya Shri Chander College of Medical Sciences and 
      Hospital, Jammu, India.
FAU - Schutte, Aletta E
AU  - Schutte AE
AD  - School of Population Health, University of New South Wales, The George Institute 
      for Global Health, Sydney, New South Wales, Australia.
AD  - Hypertension in Africa Research Team, SAMRC Unit for Hypertension and 
      Cardiovascular Disease, North-West University.
AD  - SAMRC Developmental Pathways for Health Research Unit, School of Clinical 
      Medicine, University of the Witwatersrand, Johannesburg, South Africa.
FAU - Klein, Britt
AU  - Klein B
AD  - Health Innovation and Transformation Centre, Federation University Australia, 
      Ballarat, Australia.
FAU - Borghi, Claudio
AU  - Borghi C
AD  - Department of Medical and Surgical Sciences, Faculty of Medicine, University of 
      Bologna, Bologna, Italy.
FAU - Browning, Colette J
AU  - Browning CJ
AD  - Health Innovation and Transformation Centre, Federation University Australia, 
      Ballarat, Australia.
FAU - Czesnikiewicz-Guzik, Marta
AU  - Czesnikiewicz-Guzik M
AD  - School of Medicine, Dentistry and Nursing-Dental School, University of Glasgow, 
      UK.
AD  - Department of Periodontology, Prophylaxis and Oral Medicine; Jagiellonian 
      University, Krakow, Poland.
FAU - Lee, Hae-Young
AU  - Lee HY
AD  - Division of Cardiology, Department of Internal Medicine, Seoul National 
      University Hospital, Seoul, Korea.
FAU - Itoh, Hiroshi
AU  - Itoh H
AD  - Department of Internal Medicine (Nephrology, Endocrinology and Metabolism), Keio 
      University, Tokyo.
FAU - Miura, Katsuyuki
AU  - Miura K
AD  - NCD Epidemiology Research Center, Shiga University of Medical Science, Otsu, 
      Japan.
FAU - Brunström, Mattias
AU  - Brunström M
AD  - Department of Public Health and Clinical Medicine, Umeå University, Umeå, Sweden.
FAU - Campbell, Norm R C
AU  - Campbell NRC
AD  - Libin Cardiovascular Institute, Department of Medicine, University of Calgary, 
      Calgary, Canada.
FAU - Akinnibossun, Olutope Arinola
AU  - Akinnibossun OA
AD  - Health Innovation and Transformation Centre, Federation University Australia, 
      Ballarat, Australia.
FAU - Veerabhadrappa, Praveen
AU  - Veerabhadrappa P
AD  - Kinesiology, Division of Science, The Pennsylvania State University, Reading, 
      Pennsylvania.
FAU - Wainford, Richard D
AU  - Wainford RD
AD  - Department of Pharmacology and Experimental Therapeutics, The Whitaker 
      Cardiovascular Institute, Boston University School of Medicine, Boston.
AD  - Division of Cardiology, Emory University, Atlanta, USA.
FAU - Kruger, Ruan
AU  - Kruger R
AD  - Hypertension in Africa Research Team (HART), North-West University, 
      Potchefstroom.
AD  - MRC Research Unit for Hypertension and Cardiovascular Disease, North-West 
      University, Potchefstroom, South Africa.
FAU - Thomas, Shane A
AU  - Thomas SA
AD  - Health Innovation and Transformation Centre, Federation University Australia, 
      Ballarat, Australia.
FAU - Komori, Takahiro
AU  - Komori T
AD  - Division of Cardiovascular Medicine, Department of Medicine, Jichi Medical 
      University School of Medicine, Tochigi, Japan.
FAU - Ralapanawa, Udaya
AU  - Ralapanawa U
AD  - Faculty of Medicine, University of Peradeniya, Peradeniya, Sri Lanka.
FAU - Cornelissen, Véronique A
AU  - Cornelissen VA
AD  - Department of Rehabilitation Sciences, KU Leuven, Leuven, Belgium.
FAU - Kapil, Vikas
AU  - Kapil V
AD  - William Harvey Research Institute, Centre for Cardiovascular Medicine and 
      Devices, NIHR Barts Biomedical Research Centre, BRC, Faculty of Medicine and 
      Dentistry, Queen Mary University London.
AD  - Barts BP Centre of Excellence, Barts Heart Centre, Barts Health NHS Trust, 
      London, UK.
FAU - Li, Yan
AU  - Li Y
AD  - Department of Cardiovascular Medicine, Shanghai Institute of Hypertension, Ruijin 
      Hospital Affiliated to Shanghai Jiaotong University School of Medicine, Shanghai.
FAU - Zhang, Yuqing
AU  - Zhang Y
AD  - Department of Cardiology, Fu Wai Hospital, Chinese Academy of Medical Sciences, 
      Chinese Hypertension League, Beijing, China.
FAU - Jafar, Tazeen H
AU  - Jafar TH
AD  - Program in Health Services and Systems Research, Duke-NUS Medical School, 
      Singapore.
AD  - Duke Global Health Institute, Duke University, Durham, North Carolina, USA.
FAU - Khan, Nadia
AU  - Khan N
AD  - Department of Medicine, University of British Columbia, Vancouver, Canada.
FAU - Williams, Bryan
AU  - Williams B
AD  - University College London (UCL), Institute of Cardiovascular Science, National 
      Institute for Health Research (NIHR), UCL Hospitals Biomedical Research Centre, 
      London, UK.
FAU - Stergiou, George
AU  - Stergiou G
AD  - Hypertension Centre STRIDE-7, School of Medicine, Third Department of Medicine, 
      Sotiria Hospital, National and Kapodistrian University of Athens, Athens, Greece.
FAU - Tomaszewski, Maciej
AU  - Tomaszewski M
AD  - Division of Cardiovascular Sciences, Faculty of Medicine, Biology and Health, 
      University of Manchester.
AD  - Manchester Academic Health Science Centre, Manchester Royal Infirmary, Manchester 
      University NHS Foundation Trust, Manchester, UK.
LA  - eng
GR  - MRF_MRF-145-0008-DG-JAFA-C0862/MRF/MRF/United Kingdom
GR  - R01 HL139867/HL/NHLBI NIH HHS/United States
GR  - R01 HL141406/HL/NHLBI NIH HHS/United States
GR  - R01 AG062515/AG/NIA NIH HHS/United States
GR  - R01 AG075963/AG/NIA NIH HHS/United States
PT  - Journal Article
PT  - Research Support, N.I.H., Extramural
PT  - Research Support, Non-U.S. Gov't
DEP - 20230912
PL  - Netherlands
TA  - J Hypertens
JT  - Journal of hypertension
JID - 8306882
SB  - IM
MH  - Humans
MH  - *Hypertension/prevention & control/complications
MH  - *Cardiovascular Diseases/etiology
MH  - Life Style
MH  - Blood Pressure
MH  - *Heart Failure/complications
PMC - PMC10713007
COIS- L.V. reports employment with Amsterdam University Medical Centers; consultancy 
      agreements with AstraZeneca, Bayer BV Netherlands, Boehringer Ingelheim and Vifor 
      Pharma; research funding from Dutch Kidney Foundation and Health Holland. Y.C.C. 
      has received, on behalf of the Malaysian Society for World Action on Salt, Sugar 
      and Health (MyWASSH), an unrestricted educational grant from Medtronic.
EDAT- 2023/09/15 06:43
MHDA- 2023/12/04 12:42
PMCR- 2023/12/11
CRDT- 2023/09/15 04:13
PHST- 2023/12/04 12:42 [medline]
PHST- 2023/09/15 06:43 [pubmed]
PHST- 2023/09/15 04:13 [entrez]
PHST- 2023/12/11 00:00 [pmc-release]
AID - 00004872-990000000-00315 [pii]
AID - JH-D-23-00411 [pii]
AID - 10.1097/HJH.0000000000003563 [doi]
PST - ppublish
SO  - J Hypertens. 2024 Jan 1;42(1):23-49. doi: 10.1097/HJH.0000000000003563. Epub 2023 
      Sep 12.

PMID- 28877894
OWN - NLM
STAT- MEDLINE
DCOM- 20171116
LR  - 20230214
IS  - 1938-3207 (Electronic)
IS  - 0002-9165 (Print)
IS  - 0002-9165 (Linking)
VI  - 106
IP  - 5
DP  - 2017 Nov
TI  - Later circadian timing of food intake is associated with increased body fat.
PG  - 1213-1219
LID - 10.3945/ajcn.117.161588 [doi]
AB  - Background: Weight gain and obesity have reached alarming levels. Eating at a 
      later clock hour is a newly described risk factor for adverse metabolic health; 
      yet, how eating at a later circadian time influences body composition is unknown. 
      Using clock hour to document eating times may be misleading owing to individual 
      differences in circadian timing relative to clock hour.Objective: This study 
      examined the relations between the timing of food consumption relative to clock 
      hour and endogenous circadian time, content of food intake, and body 
      composition.Design: We enrolled 110 participants, aged 18-22 y, in a 30-d 
      cross-sectional study to document sleep and circadian behaviors within their 
      regular daily routines. We used a time-stamped-picture mobile phone application 
      to record all food intake across 7 consecutive days during a participant's 
      regular daily routines and assessed their body composition and timing of 
      melatonin release during an in-laboratory assessment.Results: Nonlean individuals 
      (high body fat) consumed most of their calories 1.1 h closer to melatonin onset, 
      which heralds the beginning of the biological night, than did lean individuals 
      (low body fat) (log-rank P = 0.009). In contrast, there were no differences 
      between lean and nonlean individuals in the clock hour of food consumption (P = 
      0.72). Multiple regression analysis showed that the timing of food intake 
      relative to melatonin onset was significantly associated with the percentage of 
      body fat and body mass index (both P < 0.05) while controlling for sex, whereas 
      no relations were found between the clock hour of food intake, caloric amount, 
      meal macronutrient composition, activity or exercise level, or sleep duration and 
      either of these body composition measures (all P > 0.72).Conclusions: These 
      results provide evidence that the consumption of food during the circadian 
      evening and/or night, independent of more traditional risk factors such as amount 
      or content of food intake and activity level, plays an important role in body 
      composition. This trial was registered at clinicaltrials.gov as NCT02846077.
CI  - © 2017 American Society for Nutrition.
FAU - McHill, Andrew W
AU  - McHill AW
AD  - Sleep Health Institute and Division of Sleep and Circadian Disorders, Departments 
      of Medicine and Neurology, and amchill@bwh.harvard.edu.
AD  - Division of Sleep Medicine, Harvard Medical School, Boston, MA; and.
FAU - Phillips, Andrew Jk
AU  - Phillips AJ
AD  - Sleep Health Institute and Division of Sleep and Circadian Disorders, Departments 
      of Medicine and Neurology, and.
AD  - Division of Sleep Medicine, Harvard Medical School, Boston, MA; and.
FAU - Czeisler, Charles A
AU  - Czeisler CA
AD  - Sleep Health Institute and Division of Sleep and Circadian Disorders, Departments 
      of Medicine and Neurology, and.
AD  - Division of Sleep Medicine, Harvard Medical School, Boston, MA; and.
FAU - Keating, Leigh
AU  - Keating L
AD  - Center for Clinical Investigation, Brigham and Women's Hospital, Boston, MA.
FAU - Yee, Karen
AU  - Yee K
AD  - Center for Clinical Investigation, Brigham and Women's Hospital, Boston, MA.
FAU - Barger, Laura K
AU  - Barger LK
AD  - Sleep Health Institute and Division of Sleep and Circadian Disorders, Departments 
      of Medicine and Neurology, and.
AD  - Division of Sleep Medicine, Harvard Medical School, Boston, MA; and.
FAU - Garaulet, Marta
AU  - Garaulet M
AD  - Chronobiology Laboratory, Department of Physiology, University of Murcia and 
      Research Biomedical Institute of Murcia, Murcia, Spain.
FAU - Scheer, Frank Ajl
AU  - Scheer FA
AD  - Sleep Health Institute and Division of Sleep and Circadian Disorders, Departments 
      of Medicine and Neurology, and.
AD  - Division of Sleep Medicine, Harvard Medical School, Boston, MA; and.
FAU - Klerman, Elizabeth B
AU  - Klerman EB
AD  - Sleep Health Institute and Division of Sleep and Circadian Disorders, Departments 
      of Medicine and Neurology, and.
AD  - Division of Sleep Medicine, Harvard Medical School, Boston, MA; and.
LA  - eng
SI  - ClinicalTrials.gov/NCT02846077
GR  - R01 HL128538/HL/NHLBI NIH HHS/United States
GR  - K24 HL105664/HL/NHLBI NIH HHS/United States
GR  - T32 HL007901/HL/NHLBI NIH HHS/United States
GR  - R01 HL114088/HL/NHLBI NIH HHS/United States
GR  - P01 AG009975/AG/NIA NIH HHS/United States
GR  - UL1 RR025758/RR/NCRR NIH HHS/United States
GR  - R01 GM105018/GM/NIGMS NIH HHS/United States
PT  - Journal Article
PT  - Observational Study
DEP - 20170906
PL  - United States
TA  - Am J Clin Nutr
JT  - The American journal of clinical nutrition
JID - 0376027
RN  - JL5DK93RCL (Melatonin)
SB  - IM
CIN - Am J Clin Nutr. 2017 Nov;106(5):1171-1172. doi: 10.3945/ajcn.117.167759. PMID: 
      29021284
MH  - *Adiposity
MH  - Adolescent
MH  - Adult
MH  - Body Composition
MH  - Body Mass Index
MH  - Circadian Rhythm/*physiology
MH  - Cohort Studies
MH  - Cross-Sectional Studies
MH  - Eating/*physiology
MH  - Exercise
MH  - *Feeding Behavior
MH  - Female
MH  - Humans
MH  - Male
MH  - Meals
MH  - Melatonin/metabolism
MH  - Mobile Applications
MH  - Obesity
MH  - Risk Factors
MH  - Sleep/physiology
MH  - Weight Gain
MH  - Young Adult
PMC - PMC5657289
OTO - NOTNLM
OT  - body composition
OT  - caloric intake
OT  - melatonin
OT  - metabolism
OT  - sleep duration
EDAT- 2017/09/08 06:00
MHDA- 2017/11/29 06:00
PMCR- 2018/11/01
CRDT- 2017/09/08 06:00
PHST- 2017/06/06 00:00 [received]
PHST- 2017/08/10 00:00 [accepted]
PHST- 2017/09/08 06:00 [pubmed]
PHST- 2017/11/29 06:00 [medline]
PHST- 2017/09/08 06:00 [entrez]
PHST- 2018/11/01 00:00 [pmc-release]
AID - S0002-9165(22)02675-2 [pii]
AID - 161588 [pii]
AID - 10.3945/ajcn.117.161588 [doi]
PST - ppublish
SO  - Am J Clin Nutr. 2017 Nov;106(5):1213-1219. doi: 10.3945/ajcn.117.161588. Epub 
      2017 Sep 6.

PMID- 34842561
OWN - NLM
STAT- PubMed-not-MEDLINE
LR  - 20220125
IS  - 2561-6722 (Electronic)
IS  - 2561-6722 (Linking)
VI  - 4
IP  - 4
DP  - 2021 Nov 25
TI  - Digital Interventions to Promote Healthy Eating in Children: Umbrella Review.
PG  - e30160
LID - 10.2196/30160 [doi]
LID - e30160
AB  - BACKGROUND: eHealth and web-based service delivery have become increasingly 
      common during the COVID-19 pandemic. Digital interventions may be highly 
      appealing to young people; however, their effectiveness compared with that of the 
      usual face-to-face interventions is unknown. As nutrition interventions merge 
      with the digital world, there is a need to determine the best practices for 
      digital interventions for children. OBJECTIVE: The aim of this study is to 
      examine the effectiveness of digital nutrition interventions for children on 
      dietary outcomes compared with status quo interventions (eg, conventional 
      face-to-face programming or nondigital support). METHODS: We conducted an 
      umbrella review of systematic reviews of studies assessing primary research on 
      digital interventions aimed at improving food and nutrition outcomes for children 
      aged <18 years compared with conventional nutrition education were eligible for 
      inclusion. RESULTS: In total, 11 systematic reviews published since 2015 were 
      included (7/11, 64%, were of moderate quality). Digital interventions ranged from 
      internet, computer, or mobile interventions to websites, programs, apps, email, 
      videos, CD-ROMs, games, telehealth, SMS text messages, and social media, or a 
      combination thereof. The dose and duration of the interventions varied widely 
      (single to multiple exposures; 1-60 minutes). Many studies have been informed by 
      theory or used behavior change techniques (eg, feedback, goal-setting, and 
      tailoring). The effect of digital nutrition interventions for children on dietary 
      outcomes is small and inconsistent. Digital interventions seemed to be the most 
      promising for improving fruit and vegetable intake compared with other nutrition 
      outcomes; however, reviews have found mixed results. CONCLUSIONS: Owing to the 
      heterogeneity and duration of digital interventions, follow-up evaluations, 
      comparison groups, and outcomes measured, the effectiveness of these 
      interventions remains unclear. High-quality evidence with common definitions for 
      digital intervention types evaluated with validated measures is needed to improve 
      the state of evidence, to inform policy and program decisions for health 
      promotion in children. Now is the time for critical, robust evaluation of the 
      adopted digital interventions during and after the COVID-19 pandemic to establish 
      best practices for nutrition interventions for children.
CI  - ©Rachel Prowse, Sarah Carsley. Originally published in JMIR Pediatrics and 
      Parenting (https://pediatrics.jmir.org), 25.11.2021.
FAU - Prowse, Rachel
AU  - Prowse R
AUID- ORCID: 0000-0002-3015-2385
AD  - Division of Community Health and Humanities, Faculty of Medicine, Memorial 
      University of Newfoundland, St. John's, NL, Canada.
AD  - Health Promotion, Chronic Disease and Injury Prevention, Public Health Ontario, 
      Toronto, ON, Canada.
FAU - Carsley, Sarah
AU  - Carsley S
AUID- ORCID: 0000-0001-6291-1537
AD  - Health Promotion, Chronic Disease and Injury Prevention, Public Health Ontario, 
      Toronto, ON, Canada.
LA  - eng
PT  - Journal Article
PT  - Review
DEP - 20211125
PL  - Canada
TA  - JMIR Pediatr Parent
JT  - JMIR pediatrics and parenting
JID - 101727244
PMC - PMC8663671
OTO - NOTNLM
OT  - best practices
OT  - children
OT  - digital health
OT  - digital interventions
OT  - eHealth
OT  - education
OT  - food literacy
OT  - healthy eating
OT  - mobile phone
OT  - nutrition education
OT  - nutrition intervention
OT  - nutrition interventions
OT  - virtual delivery
COIS- Conflicts of Interest: None declared.
EDAT- 2021/11/30 06:00
MHDA- 2021/11/30 06:01
PMCR- 2021/11/25
CRDT- 2021/11/29 12:24
PHST- 2021/05/03 00:00 [received]
PHST- 2021/09/06 00:00 [accepted]
PHST- 2021/08/27 00:00 [revised]
PHST- 2021/11/29 12:24 [entrez]
PHST- 2021/11/30 06:00 [pubmed]
PHST- 2021/11/30 06:01 [medline]
PHST- 2021/11/25 00:00 [pmc-release]
AID - v4i4e30160 [pii]
AID - 10.2196/30160 [doi]
PST - epublish
SO  - JMIR Pediatr Parent. 2021 Nov 25;4(4):e30160. doi: 10.2196/30160.

PMID- 35162351
OWN - NLM
STAT- MEDLINE
DCOM- 20220302
LR  - 20240420
IS  - 1660-4601 (Electronic)
IS  - 1661-7827 (Print)
IS  - 1660-4601 (Linking)
VI  - 19
IP  - 3
DP  - 2022 Jan 25
TI  - Moving Food Assistance into the Digital Age: A Scoping Review.
LID - 10.3390/ijerph19031328 [doi]
LID - 1328
AB  - One of the most basic needs globally, food assistance refers to the multitude of 
      programs, both governmental and non-governmental, to improve food access and 
      consumption by food-insecure individuals and families. Despite the importance of 
      digital and mobile Health (mHealth) strategies in food insecurity contexts, 
      little is known about their specific use in food assistance programs. Therefore, 
      the purpose of this study was to address that gap by conducting a scoping review 
      of the literature. Keywords were defined within the concepts of food assistance 
      and digital technology. The search included relevant peer-reviewed and grey 
      literature from 2011 to 2021. Excluded articles related to agriculture and 
      non-digital strategies. PRISMA guidelines were followed to perform a partnered, 
      two-round scoping literature review. The final synthesis included 39 studies of 
      which most (84.6%) were from the last five years and United States-based (93.2%). 
      The top three types of articles or studies included text and opinion, qualitative 
      research, and website, application, or model development (17.9%). The top three 
      types of digital tools were websites (56.4%), smartphone applications (20.5%), 
      and chatbots (5.1%). Nineteen digital features were identified as desirable. Most 
      tools included just one or two features. The most popular feature to include was 
      online shopping (n = 14), followed by inventory management, and client tracking. 
      Digital tools for individual food assistance represent an opportunity for 
      equitable and stable access to programs that can enhance or replace in-person 
      services. While this review identified 39 tools, all are in early development 
      and/or implementation stages. Review findings highlight an overall lack of these 
      tools, an absence of user-centered design in their development, and a critical 
      need for research on their effectiveness globally. Further analysis and testing 
      of current digital tool usage and interventions examining the health and food 
      security impacts of such tools should be explored in future studies, including in 
      the context of pandemics, where digital tools allow for help from a distance.
FAU - Martin, Nina M
AU  - Martin NM
AUID- ORCID: 0000-0002-3361-7037
AD  - Human Nutrition Program, Department of International Health, Johns Hopkins 
      Bloomberg School of Public Health, Baltimore, MD 21205, USA.
FAU - Barnett, Daniel J
AU  - Barnett DJ
AD  - Department of Environmental Health and Engineering, Johns Hopkins Bloomberg 
      School of Public Health, Baltimore, MD 21205, USA.
FAU - Poirier, Lisa
AU  - Poirier L
AUID- ORCID: 0000-0003-4180-0357
AD  - Human Nutrition Program, Department of International Health, Johns Hopkins 
      Bloomberg School of Public Health, Baltimore, MD 21205, USA.
FAU - Sundermeir, Samantha M
AU  - Sundermeir SM
AUID- ORCID: 0000-0003-4471-0621
AD  - Human Nutrition Program, Department of International Health, Johns Hopkins 
      Bloomberg School of Public Health, Baltimore, MD 21205, USA.
FAU - Reznar, Melissa M
AU  - Reznar MM
AUID- ORCID: 0000-0002-6304-3943
AD  - Department of Interdisciplinary Health Sciences, Oakland University School of 
      Health Sciences, Rochester, MI 48309, USA.
FAU - Gittelsohn, Joel
AU  - Gittelsohn J
AUID- ORCID: 0000-0003-2761-3280
AD  - Human Nutrition Program, Department of International Health, Johns Hopkins 
      Bloomberg School of Public Health, Baltimore, MD 21205, USA.
LA  - eng
GR  - T32 DK062707/DK/NIDDK NIH HHS/United States
PT  - Journal Article
PT  - Research Support, Non-U.S. Gov't
PT  - Review
PT  - Systematic Review
DEP - 20220125
PL  - Switzerland
TA  - Int J Environ Res Public Health
JT  - International journal of environmental research and public health
JID - 101238455
SB  - IM
MH  - *Food Assistance
MH  - Humans
MH  - *Mobile Applications
MH  - Pandemics
MH  - *Telemedicine
MH  - *Text Messaging
PMC - PMC8835246
OTO - NOTNLM
OT  - digital applications
OT  - digital health
OT  - digital technology
OT  - food assistance
OT  - food security
COIS- The authors declare no conflict of interest.
EDAT- 2022/02/16 06:00
MHDA- 2022/03/03 06:00
PMCR- 2022/01/25
CRDT- 2022/02/15 01:13
PHST- 2021/12/10 00:00 [received]
PHST- 2022/01/15 00:00 [revised]
PHST- 2022/01/21 00:00 [accepted]
PHST- 2022/02/15 01:13 [entrez]
PHST- 2022/02/16 06:00 [pubmed]
PHST- 2022/03/03 06:00 [medline]
PHST- 2022/01/25 00:00 [pmc-release]
AID - ijerph19031328 [pii]
AID - ijerph-19-01328 [pii]
AID - 10.3390/ijerph19031328 [doi]
PST - epublish
SO  - Int J Environ Res Public Health. 2022 Jan 25;19(3):1328. doi: 
      10.3390/ijerph19031328.

PMID- 37275494
OWN - NLM
STAT- MEDLINE
DCOM- 20230607
LR  - 20230608
IS  - 2296-2565 (Electronic)
IS  - 2296-2565 (Linking)
VI  - 11
DP  - 2023
TI  - Relationship between smartphone addiction and eating disorders and lifestyle 
      among Chinese college students.
PG  - 1111477
LID - 10.3389/fpubh.2023.1111477 [doi]
LID - 1111477
AB  - PURPOSE: Smartphone addiction has been a matter of serious concern among society 
      and parents because of its high incidence and serious negative effects. This 
      study aimed to determine the association between smartphone addiction and eating 
      disorders and lifestyle changes among college students. METHODS: The present 
      article is a descriptive, cross-sectional study involving 1,112 college students 
      from several universities in Chengdu, China. The data were collected by using the 
      Chinese version of the Mobile Phone Addiction Index (MPAI) and the Eating 
      Attitudes Test-26 (EAT-26). In addition, the information on sociodemographic, 
      lifestyle, and smartphone use were obtained through a self-administered 
      questionnaire. RESULTS: The prevalence of smartphone addiction among the students 
      involved in the study was 22.6%, of which 10.4% were at risk for eating 
      disorders. Female students had higher MPAI scores and EAT-26 scores than male 
      students (p < 0.001). The proportion of male students with a risk of eating 
      disorders was significantly higher than that of female students (p < 0.05). The 
      total EAT-26 scores of students with smartphone addiction were higher than that 
      of others (p < 0.001). The correlation analysis indicated that the MPAI scores 
      were significantly positively correlated with the EAT-26 scores, depression and 
      anxiety, difficulty in falling asleep at night, the frequency of eating fast food 
      and drinking carbonated soft drink (p < 0.01). In addition, the MPAI scores were 
      significantly negatively correlated with skipping breakfast and the frequency of 
      physical activity (p < 0.05). CONCLUSION: Smartphone addiction is significantly 
      associated with eating disorders, eating habits, and lifestyle. The influence of 
      dietary habits and lifestyle needs to be considered for the prevention and 
      development of an intervention for smartphone addiction among college students.
CI  - Copyright © 2023 Wang, Hao, Peng, Tu, Zhang and Zhu.
FAU - Wang, Jun
AU  - Wang J
AD  - Chengdu Women's and Children's Central Hospital, School of Medicine, University 
      of Electronic Science and Technology of China, Chengdu, China.
FAU - Hao, Qing-Hong
AU  - Hao QH
AD  - Longgang District Maternity and Child Healthcare Hospital of Shenzhen City, 
      Shenzhen, China.
FAU - Peng, Wei
AU  - Peng W
AD  - Chongqing Hospital of Traditional Chinese Medicine, Chongqing, China.
FAU - Tu, Yang
AU  - Tu Y
AD  - Chongqing University Cancer Hospital, Oncology Treatment Center of Traditional 
      Chinese Medicine, Chongqing, China.
FAU - Zhang, Lan
AU  - Zhang L
AD  - Chengdu Women's and Children's Central Hospital, School of Medicine, University 
      of Electronic Science and Technology of China, Chengdu, China.
FAU - Zhu, Tian-Min
AU  - Zhu TM
AD  - School of Rehabilitation and Health Preservation, Chengdu University of 
      Traditional Chinese Medicine, Chengdu, China.
LA  - eng
PT  - Journal Article
PT  - Research Support, Non-U.S. Gov't
DEP - 20230519
PL  - Switzerland
TA  - Front Public Health
JT  - Frontiers in public health
JID - 101616579
SB  - IM
MH  - Humans
MH  - Male
MH  - Female
MH  - *Internet Addiction Disorder/epidemiology
MH  - Cross-Sectional Studies
MH  - Students
MH  - Smartphone
MH  - *Feeding and Eating Disorders/epidemiology
PMC - PMC10235600
OTO - NOTNLM
OT  - college students
OT  - eating disorders
OT  - lifestyle
OT  - relationship
OT  - smartphone addiction
COIS- The authors declare that the research was conducted in the absence of any 
      commercial or financial relationships that could be construed as a potential 
      conflict of interest.
EDAT- 2023/06/05 19:10
MHDA- 2023/06/07 06:42
PMCR- 2023/05/19
CRDT- 2023/06/05 12:17
PHST- 2022/11/29 00:00 [received]
PHST- 2023/04/04 00:00 [accepted]
PHST- 2023/06/07 06:42 [medline]
PHST- 2023/06/05 19:10 [pubmed]
PHST- 2023/06/05 12:17 [entrez]
PHST- 2023/05/19 00:00 [pmc-release]
AID - 10.3389/fpubh.2023.1111477 [doi]
PST - epublish
SO  - Front Public Health. 2023 May 19;11:1111477. doi: 10.3389/fpubh.2023.1111477. 
      eCollection 2023.

PMID- 32735454
OWN - NLM
STAT- MEDLINE
DCOM- 20210810
LR  - 20210810
IS  - 2161-7856 (Electronic)
IS  - 2161-783X (Linking)
VI  - 9
IP  - 6
DP  - 2020 Dec
TI  - A Health Game Targeting Children's Implicit Attitudes and Snack Choices.
PG  - 425-435
LID - 10.1089/g4h.2019.0103 [doi]
AB  - Objective: The present study investigated whether a health game can be used to 
      affect children's implicit attitudes toward food (IAsTF) and subsequent snack 
      choices. Materials and Methods: The health game used was based on an evaluative 
      conditioning paradigm. The experiment followed a between-subjects design with two 
      conditions (health game vs. control), N = 79 (12.42 years ±1.64, body mass index: 
      25.06 ± 7.40). IAsTF were assessed at baseline and postintervention using an 
      implicit association test (IAT). Baseline IAT scores were used to categorize 
      IAsTF as healthy (favoring fruits) versus unhealthy IAsTF (favoring chocolates). 
      In addition, three digital snack choices were recorded. Results: No main effect 
      of condition on posttest IAsTF was found. However, baseline IAsTF moderated the 
      effect of condition on posttest IAsTF; participants with less healthy baseline 
      IAsTF playing the health game had healthier posttest IAsTF compared to those 
      playing the control game. Regarding the snack choices, participants playing the 
      health game favored fruit over chocolate in one of the snack choices. Baseline 
      IAsTF did not moderate the effect of condition on snack choices. Conclusion: 
      Tentative support was found that health games can be used to improve IAsTF, in 
      particular among participants with less healthy ones at baseline.
FAU - Alblas, Eva E
AU  - Alblas EE
AD  - Department of Communication Science, Behavioural Science Institute, Radboud 
      University, Nijmegen, The Netherlands.
FAU - Folkvord, Frans
AU  - Folkvord F
AD  - Applied Social Science and Behavioral Economics Research Group, Universitat 
      Oberta de Catalunya, Barcelona, Spain.
AD  - Tilburg School of Humanities and Digital Sciences, Tilburg University, Tilburg, 
      The Netherlands.
FAU - Anschütz, Doeschka J
AU  - Anschütz DJ
AD  - Department of Communication Science, Behavioural Science Institute, Radboud 
      University, Nijmegen, The Netherlands.
FAU - Van 't Riet, Jonathan
AU  - Van 't Riet J
AD  - Department of Communication Science, Behavioural Science Institute, Radboud 
      University, Nijmegen, The Netherlands.
FAU - Ketelaar, Paul
AU  - Ketelaar P
AD  - Department of Communication Science, Behavioural Science Institute, Radboud 
      University, Nijmegen, The Netherlands.
FAU - Buijzen, Moniek
AU  - Buijzen M
AD  - Department of Communication Science, Behavioural Science Institute, Radboud 
      University, Nijmegen, The Netherlands.
LA  - eng
PT  - Journal Article
DEP - 20200728
PL  - United States
TA  - Games Health J
JT  - Games for health journal
JID - 101583709
SB  - IM
MH  - Adolescent
MH  - Body Mass Index
MH  - Child
MH  - *Choice Behavior
MH  - Female
MH  - Food Preferences/psychology
MH  - *Food Quality
MH  - Games, Recreational/*psychology
MH  - Humans
MH  - Male
MH  - Snacks/*psychology
OTO - NOTNLM
OT  - Childhood overweight and obesity
OT  - Effectiveness intervention
OT  - Evaluative conditioning
OT  - Health game
OT  - Implicit attitudes
EDAT- 2020/08/01 06:00
MHDA- 2021/08/11 06:00
CRDT- 2020/08/01 06:00
PHST- 2020/08/01 06:00 [pubmed]
PHST- 2021/08/11 06:00 [medline]
PHST- 2020/08/01 06:00 [entrez]
AID - 10.1089/g4h.2019.0103 [doi]
PST - ppublish
SO  - Games Health J. 2020 Dec;9(6):425-435. doi: 10.1089/g4h.2019.0103. Epub 2020 Jul 
      28.

PMID- 38031428
OWN - NLM
STAT- PubMed-not-MEDLINE
LR  - 20231209
IS  - 2561-6722 (Electronic)
IS  - 2561-6722 (Linking)
VI  - 6
DP  - 2023 Nov 29
TI  - Digital Technology Characteristics and Literacy Among Families With Children With 
      Asthma: Cross-Sectional Study.
PG  - e48822
LID - 10.2196/48822 [doi]
LID - e48822
AB  - BACKGROUND: The use of digital technology in pediatric asthma management has 
      emerged as a potential tool for improving asthma management. However, the use of 
      digital tools has the potential to contribute to the inequitable delivery of 
      asthma care because of existing social factors associated with asthma 
      disparities. Our study focused on parents' chosen language and sociodemographic 
      factors that might shape the use of digital technology in asthma self-management. 
      OBJECTIVE: This study aims to estimate and compare patient, family, and 
      technology-related characteristics by parents' chosen language (English or 
      Spanish) and compare a digital literacy measure by sociodemographic factors. 
      METHODS: Survey data were collected from July to December 2021 from parents of 
      children with asthma who were seen by a Chicago pediatric health system pulmonary 
      provider. Questions assessed patient and family characteristics, digital 
      technology use, and digital literacy, measured using the validated eHealth 
      Literacy Scale (eHEALS). Chi-square tests and multivariable logistic regression 
      were used for comparisons, and Kruskal-Wallis tests were used for comparing 
      median eHEALS scores by social characteristics. RESULTS: Of the 197 parents 
      surveyed, 24.4% (n=49) of parents identified as a race categorized as other, 
      37.1% (n=67) as White, and 38.6% (n=75) as Black; 47.2% (n=93) identified as 
      Hispanic/Latino/Latina. Additionally, 79.7% (n=157) of parents preferred English, 
      and 20.3% (n=40) preferred Spanish. English-speaking parents were more likely to 
      report having a data plan for their smartphone (117/157, 74.5%) or high-speed 
      internet (138/157, 87.9%) compared to Spanish-speaking parents (smartphone: 
      23/40, 58%; P=.03; internet: 27/40, 68%; P=.002). Compared with Spanish-speaking 
      parents, English-speaking parents were less likely to report having a lot or some 
      concern about paying for internet (28/40, 70% vs 83/157, 52.9%; P=.046) or about 
      data privacy (35/40, 88% vs 105/157, 67.5%; P=.01). Digital literacy scores 
      differed significantly by race, income, education level, and language. In a 
      multivariable model, language was not a significant factor for having high-speed 
      internet service (P=.12) or concern about paying for internet at home (P=.60), 
      but it was a significant factor for concerns about data privacy (P=.04). 
      CONCLUSIONS: The significant differences in technology-related characteristics 
      suggest that digital connectivity, affordability, and data privacy may also be 
      important factors in considering digital technology use in asthma care.
CI  - © Kristin Kan, Lu Morales, Avani Shah, Emily Simmons, Leonardo Barrera, Liana 
      Massey, Greta List, Ruchi S Gupta. Originally published in JMIR Pediatrics and 
      Parenting (https://pediatrics.jmir.org).
FAU - Kan, Kristin
AU  - Kan K
AUID- ORCID: 0000-0002-5739-3306
AD  - Division of Advanced General Pediatrics and Primary Care, Feinberg School of 
      Medicine, Northwestern University, Chicago, IL, United States.
AD  - Center for Food Allergy and Asthma Research, Institute of Public Health and 
      Medicine, Feinberg School of Medicine, Northwestern University, Chicago, IL, 
      United States.
AD  - Mary Ann & J Milburn Smith Child Health Outcomes, Research, and Evaluation 
      Center, Ann & Robert H Lurie Children's Hospital of Chicago, Chicago, IL, United 
      States.
FAU - Morales, Lu
AU  - Morales L
AUID- ORCID: 0000-0002-1949-7550
AD  - Mary Ann & J Milburn Smith Child Health Outcomes, Research, and Evaluation 
      Center, Ann & Robert H Lurie Children's Hospital of Chicago, Chicago, IL, United 
      States.
FAU - Shah, Avani
AU  - Shah A
AUID- ORCID: 0000-0001-6682-5695
AD  - Division of Pulmonary and Sleep Medicine, Feinberg School of Medicine, Ann & 
      Robert H Lurie Children's Hospital of Chicago, Chicago, IL, United States.
FAU - Simmons, Emily
AU  - Simmons E
AUID- ORCID: 0009-0009-9691-3325
AD  - Division of Pulmonary and Sleep Medicine, Feinberg School of Medicine, Ann & 
      Robert H Lurie Children's Hospital of Chicago, Chicago, IL, United States.
FAU - Barrera, Leonardo
AU  - Barrera L
AUID- ORCID: 0000-0001-9812-7883
AD  - Mary Ann & J Milburn Smith Child Health Outcomes, Research, and Evaluation 
      Center, Ann & Robert H Lurie Children's Hospital of Chicago, Chicago, IL, United 
      States.
FAU - Massey, Liana
AU  - Massey L
AUID- ORCID: 0009-0000-1623-5873
AD  - Mary Ann & J Milburn Smith Child Health Outcomes, Research, and Evaluation 
      Center, Ann & Robert H Lurie Children's Hospital of Chicago, Chicago, IL, United 
      States.
FAU - List, Greta
AU  - List G
AUID- ORCID: 0009-0004-0106-4804
AD  - Brown University, Providence, RI, United States.
FAU - Gupta, Ruchi S
AU  - Gupta RS
AUID- ORCID: 0000-0001-9949-2129
AD  - Division of Advanced General Pediatrics and Primary Care, Feinberg School of 
      Medicine, Northwestern University, Chicago, IL, United States.
AD  - Center for Food Allergy and Asthma Research, Institute of Public Health and 
      Medicine, Feinberg School of Medicine, Northwestern University, Chicago, IL, 
      United States.
LA  - eng
GR  - K12 HS026385/HS/AHRQ HHS/United States
PT  - Journal Article
DEP - 20231129
PL  - Canada
TA  - JMIR Pediatr Parent
JT  - JMIR pediatrics and parenting
JID - 101727244
PMC - PMC10702171
OTO - NOTNLM
OT  - asthma
OT  - child
OT  - children
OT  - digital literacy
OT  - disparities
OT  - disparity
OT  - equity
OT  - family
OT  - health equity
OT  - pediatric asthma
OT  - pulmonary
OT  - respiration
OT  - respiratory
OT  - self-management
OT  - socio-demographic
OT  - sociodemographic
OT  - survey
OT  - surveys
OT  - technology use
OT  - use
OT  - youth
COIS- None declared.
EDAT- 2023/11/30 06:42
MHDA- 2023/11/30 06:43
PMCR- 2023/11/29
CRDT- 2023/11/30 03:40
PHST- 2023/05/24 00:00 [received]
PHST- 2023/09/27 00:00 [revised]
PHST- 2023/10/16 00:00 [accepted]
PHST- 2023/11/30 06:43 [medline]
PHST- 2023/11/30 06:42 [pubmed]
PHST- 2023/11/30 03:40 [entrez]
PHST- 2023/11/29 00:00 [pmc-release]
AID - v6i1e48822 [pii]
AID - 48822 [pii]
AID - 10.2196/48822 [doi]
PST - epublish
SO  - JMIR Pediatr Parent. 2023 Nov 29;6:e48822. doi: 10.2196/48822.

PMID- 38446500
OWN - NLM
STAT- MEDLINE
DCOM- 20240307
LR  - 20240323
IS  - 1438-8871 (Electronic)
IS  - 1439-4456 (Print)
IS  - 1438-8871 (Linking)
VI  - 26
DP  - 2024 Mar 6
TI  - Smartphone Apps for Food Purchase Choices: Scoping Review of Designs, 
      Opportunities, and Challenges.
PG  - e45904
LID - 10.2196/45904 [doi]
LID - e45904
AB  - BACKGROUND: Smartphone apps can aid consumers in making healthier and more 
      sustainable food purchases. However, there is still a limited understanding of 
      the different app design approaches and their impact on food purchase choices. An 
      overview of existing food purchase choice apps and an understanding of common 
      challenges can help speed up effective future developments. OBJECTIVE: We 
      examined the academic literature on food purchase choice apps and provided an 
      overview of the design characteristics, opportunities, and challenges for 
      effective implementation. Thus, we contribute to an understanding of how 
      technologies can effectively improve food purchase choice behavior and provide 
      recommendations for future design efforts. METHODS: Following the PRISMA-ScR 
      (Preferred Reporting Items for Systematic Reviews and Meta-Analyses extension for 
      Scoping Reviews) guidelines, we considered peer-reviewed literature on food 
      purchase choice apps within IEEE Xplore, PubMed, Scopus, and ScienceDirect. We 
      inductively coded and summarized design characteristics. Opportunities and 
      challenges were addressed from both quantitative and qualitative perspectives. 
      From the quantitative perspective, we coded and summarized outcomes of 
      comparative evaluation trials. From the qualitative perspective, we performed a 
      qualitative content analysis of commonly discussed opportunities and challenges. 
      RESULTS: We retrieved 55 articles, identified 46 unique apps, and grouped them 
      into 5 distinct app types. Each app type supports a specific purchase choice 
      stage and shares a common functional design. Most apps support the product 
      selection stage (selection apps; 27/46, 59%), commonly by scanning the barcode 
      and displaying a nutritional rating. In total, 73% (8/11) of the evaluation 
      trials reported significant findings and indicated the potential of food purchase 
      choice apps to support behavior change. However, relatively few evaluations 
      covered the selection app type, and these studies showed mixed results. We found 
      a common opportunity in apps contributing to learning (knowledge gain), whereas 
      infrequent engagement presents a common challenge. The latter was associated with 
      perceived burden of use, trust, and performance as well as with learning. In 
      addition, there were technical challenges in establishing comprehensive product 
      information databases or achieving performance accuracy with advanced 
      identification methods such as image recognition. CONCLUSIONS: Our findings 
      suggest that designs of food purchase choice apps do not encourage repeated use 
      or long-term adoption, compromising the effectiveness of behavior change through 
      nudging. However, we found that smartphone apps can enhance learning, which plays 
      an important role in behavior change. Compared with nudging as a mechanism for 
      behavior change, this mechanism is less dependent on continued use. We argue that 
      designs that optimize for learning within each interaction have a better chance 
      of achieving behavior change. This review concludes with design recommendations, 
      suggesting that food purchase choice app designers anticipate the possibility of 
      early abandonment as part of their design process and design apps that optimize 
      the learning experience.
CI  - ©Remco Benthem de Grave, Christopher N Bull, Diogo Monjardino de Souza Monteiro, 
      Eleni Margariti, Gareth McMurchy, Joseph William Hutchinson, Jan David Smeddinck. 
      Originally published in the Journal of Medical Internet Research 
      (https://www.jmir.org), 06.03.2024.
FAU - Benthem de Grave, Remco
AU  - Benthem de Grave R
AUID- ORCID: 0000-0002-7043-1119
AD  - Open Lab, School of Computing, Newcastle University, Newcastle upon Tyne, United 
      Kingdom.
FAU - Bull, Christopher N
AU  - Bull CN
AUID- ORCID: 0000-0002-9811-4190
AD  - Open Lab, School of Computing, Newcastle University, Newcastle upon Tyne, United 
      Kingdom.
FAU - Monjardino de Souza Monteiro, Diogo
AU  - Monjardino de Souza Monteiro D
AUID- ORCID: 0000-0002-3042-693X
AD  - Centre for Rural Economy, School of Natural and Environmental Sciences, Newcastle 
      University, Newcastle upon Tyne, United Kingdom.
FAU - Margariti, Eleni
AU  - Margariti E
AUID- ORCID: 0000-0002-0334-0022
AD  - Open Lab, School of Computing, Newcastle University, Newcastle upon Tyne, United 
      Kingdom.
FAU - McMurchy, Gareth
AU  - McMurchy G
AUID- ORCID: 0009-0008-9399-6359
AD  - Open Lab, School of Computing, Newcastle University, Newcastle upon Tyne, United 
      Kingdom.
FAU - Hutchinson, Joseph William
AU  - Hutchinson JW
AUID- ORCID: 0000-0001-6965-2128
AD  - Open Lab, School of Computing, Newcastle University, Newcastle upon Tyne, United 
      Kingdom.
FAU - Smeddinck, Jan David
AU  - Smeddinck JD
AUID- ORCID: 0000-0003-0562-8473
AD  - Open Lab, School of Computing, Newcastle University, Newcastle upon Tyne, United 
      Kingdom.
AD  - Ludwig Boltzmann Institute for Digital Health and Prevention, Salzburg, Austria.
AD  - Ludwig Maximilian University, Munich, Germany.
LA  - eng
PT  - Journal Article
PT  - Review
PT  - Systematic Review
DEP - 20240306
PL  - Canada
TA  - J Med Internet Res
JT  - Journal of medical Internet research
JID - 100959882
SB  - IM
MH  - Humans
MH  - *Mobile Applications
MH  - Food
MH  - Learning
MH  - Databases, Factual
MH  - Health Status
PMC - PMC10955402
OTO - NOTNLM
OT  - behavior change
OT  - digital health
OT  - food choices
OT  - grocery shopping
OT  - healthy eating
OT  - mobile apps
OT  - mobile phone
OT  - sustainability
COIS- Conflicts of Interest: None declared.
EDAT- 2024/03/06 12:45
MHDA- 2024/03/07 06:43
PMCR- 2024/03/06
CRDT- 2024/03/06 11:52
PHST- 2023/02/14 00:00 [received]
PHST- 2023/12/20 00:00 [accepted]
PHST- 2023/11/30 00:00 [revised]
PHST- 2024/03/07 06:43 [medline]
PHST- 2024/03/06 12:45 [pubmed]
PHST- 2024/03/06 11:52 [entrez]
PHST- 2024/03/06 00:00 [pmc-release]
AID - v26i1e45904 [pii]
AID - 10.2196/45904 [doi]
PST - epublish
SO  - J Med Internet Res. 2024 Mar 6;26:e45904. doi: 10.2196/45904.

PMID- 37788064
OWN - NLM
STAT- PubMed-not-MEDLINE
LR  - 20231020
IS  - 2291-9279 (Print)
IS  - 2291-9279 (Electronic)
VI  - 11
DP  - 2023 Oct 3
TI  - Translating and Testing a Digital Game Promoting Vegetable Consumption in Young 
      Children: Usability Study.
PG  - e43843
LID - 10.2196/43843 [doi]
LID - e43843
AB  - BACKGROUND: Promoting healthy eating in children is key to preventing chronic 
      diseases, and vegetable consumption is notably lower than recommended in this 
      population. Among the interventions tested, gamification has shown promise in 
      promoting familiarization, increasing knowledge, and potentially increasing 
      vegetable intake. OBJECTIVE: This pilot study aimed first to translate the 
      digital game "Veggies4myHeart" into French and to assess its influence on young 
      children's preferences and willingness to taste vegetables when combined with 
      repeated tasting and education. We also aimed to investigate the acceptability 
      and applicability of the game in 2 classrooms. METHODS: During 5 consecutive 
      weekly sessions, children from 2 elementary classes played the digital game 
      consisting of 5 mini games on different vegetables (lettuce, carrot, red cabbage, 
      cucumber, and tomato) in pairs for 10-15 minutes. In addition, they discussed one 
      of the vegetables and tasted the 5 vegetables in each session. Pretest and 
      posttest food preferences and willingness to taste the vegetables were compared. 
      Teachers participated in a semistructured interview. RESULTS: A total of 45 
      children aged 5 to 6 years tested the French version of the digital game. The 
      children's declared food preferences were already high for carrot, cucumber, and 
      tomato, with scores higher than 4 out of a maximum of 5. The scores did not 
      change significantly after the intervention, except for red cabbage (pretest: 
      mean 2.52, SD 1.49; posttest: mean 3.29, SD 1.67; P=.006) and a composite score 
      (pretest: mean 3.76, SD 1.06; posttest: mean 4.05, SD 1.03; P=.001). Before the 
      intervention, 18 (44%), 30 (73%), 16 (39%), 29 (71%), and 26 (63%) children out 
      of 41 were willing to taste lettuce, carrot, red cabbage, cucumber, and tomato, 
      respectively. After the intervention, no significant statistical differences were 
      observed, with 23 (51%), 36 (80%), 24 (53%), 33 (73%), and 29 (64%) children out 
      of 45 willing to taste lettuce, carrot, red cabbage, cucumber, and tomato, 
      respectively. Teachers supported this tool combined with repeated tasting and 
      education and highlighted facilitators and barriers that should be anticipated to 
      improve implementation in schools. CONCLUSIONS: In this study, we translated an 
      existing digital game applicable and acceptable to both children and teachers. A 
      larger study is warranted to confirm the effectiveness of interventions using the 
      digital game to promote vegetable preference, willingness to taste, and intake.
CI  - ©Sophie Bucher Della Torre, Marlene Lages, Sara S Dias, Maria P Guarino, Cátia 
      Braga-Pontes. Originally published in JMIR Serious Games 
      (https://games.jmir.org), 03.10.2023.
FAU - Bucher Della Torre, Sophie
AU  - Bucher Della Torre S
AUID- ORCID: 0000-0003-4103-420X
AD  - Geneva School of Health Sciences, HES-SO University of Applied Sciences and Arts 
      Western Switzerland, Carouge, Switzerland.
FAU - Lages, Marlene
AU  - Lages M
AUID- ORCID: 0000-0002-7389-6368
AD  - ciTechCare- Center for Innovative Care and Health Technology, Polytechnic of 
      Leiria, Leiria, Portugal.
FAU - Dias, Sara S
AU  - Dias SS
AUID- ORCID: 0000-0001-6782-7481
AD  - ciTechCare- Center for Innovative Care and Health Technology, Polytechnic of 
      Leiria, Leiria, Portugal.
AD  - School of Health Sciences, Polytechnic of Leiria, Leiria, Portugal.
FAU - Guarino, Maria P
AU  - Guarino MP
AUID- ORCID: 0000-0001-6079-1105
AD  - ciTechCare- Center for Innovative Care and Health Technology, Polytechnic of 
      Leiria, Leiria, Portugal.
AD  - School of Health Sciences, Polytechnic of Leiria, Leiria, Portugal.
FAU - Braga-Pontes, Cátia
AU  - Braga-Pontes C
AUID- ORCID: 0000-0003-1971-0064
AD  - ciTechCare- Center for Innovative Care and Health Technology, Polytechnic of 
      Leiria, Leiria, Portugal.
AD  - School of Health Sciences, Polytechnic of Leiria, Leiria, Portugal.
LA  - eng
PT  - Journal Article
DEP - 20231003
PL  - Canada
TA  - JMIR Serious Games
JT  - JMIR serious games
JID - 101645255
PMC - PMC10582818
OTO - NOTNLM
OT  - child
OT  - children
OT  - diet
OT  - educational game
OT  - food consumption
OT  - food intake
OT  - food preference
OT  - gaming
OT  - healthy eating
OT  - nutrition
OT  - obesity prevention
OT  - pediatric
OT  - pilot study
OT  - serious games
OT  - vegetable
OT  - video game
COIS- Conflicts of Interest: None declared.
EDAT- 2023/10/03 12:42
MHDA- 2023/10/03 12:43
PMCR- 2023/10/03
CRDT- 2023/10/03 11:54
PHST- 2022/10/28 00:00 [received]
PHST- 2023/08/31 00:00 [accepted]
PHST- 2023/03/31 00:00 [revised]
PHST- 2023/10/03 12:43 [medline]
PHST- 2023/10/03 12:42 [pubmed]
PHST- 2023/10/03 11:54 [entrez]
PHST- 2023/10/03 00:00 [pmc-release]
AID - v11i1e43843 [pii]
AID - 10.2196/43843 [doi]
PST - epublish
SO  - JMIR Serious Games. 2023 Oct 3;11:e43843. doi: 10.2196/43843.

PMID- 35644784
OWN - NLM
STAT- MEDLINE
DCOM- 20220712
LR  - 20230703
IS  - 1878-2620 (Electronic)
IS  - 1499-4046 (Print)
IS  - 1499-4046 (Linking)
VI  - 54
IP  - 7
DP  - 2022 Jul
TI  - Children's Daily Negative Affect Patterns and Food Consumption on Weekends: An 
      Ecological Momentary Assessment Study.
PG  - 600-609
LID - S1499-4046(22)00046-X [pii]
LID - 10.1016/j.jneb.2022.02.007 [doi]
AB  - OBJECTIVE: This study evaluated the association between children's daily negative 
      affect (NA) trajectories and unhealthy food consumption during weekends using 
      ecological momentary assessment (EMA). DESIGN: Children answered mobile 
      phone-based EMA surveys 7 times a day for 2 weekend days per wave, with each 
      survey assessing current NA and past 2-hour consumption of fried foods (chips or 
      fries), sweets (pastries or sweets), and sugary beverages (drank soda or energy 
      drinks). SETTING: Los Angeles, California. PARTICIPANTS: The sample consisted of 
      195 children (51% female; mean age, 9.65 years; SD, 0.93) from the Mothers and 
      Their Children's Health cohort study. MAIN OUTCOMES MEASURES: Negative affect 
      trajectory (independent variable), unhealthy food consumption (dependent 
      variable). ANALYSIS: Latent growth mixture modeling classified NA trajectories 
      across days and examined their association with unhealthy food consumption. 
      RESULTS: The latent growth mixture modeling identified 3 classes of daily NA 
      trajectories: (1) stable low, (2) early increasing and late decreasing and (3) 
      early decreasing and late increasing. Fried food consumption was higher on early 
      increasing and late decreasing and early decreasing and late increasing NA 
      trajectories than days with stable low NA. CONCLUSIONS AND IMPLICATIONS: By 
      better understanding day-to-day variability in children's affect and eating, we 
      can individually tailor obesity interventions to account for the emotional 
      contexts in which unhealthy eating occurs.
CI  - Copyright © 2022 Society for Nutrition Education and Behavior. Published by 
      Elsevier Inc. All rights reserved.
FAU - Naya, Christine H
AU  - Naya CH
AD  - Department of Population and Public Health Sciences, Keck School of Medicine, 
      University of Southern California, Los Angeles, CA. Electronic address: 
      naya@usc.edu.
FAU - Chu, Daniel
AU  - Chu D
AD  - Department of Population and Public Health Sciences, Keck School of Medicine, 
      University of Southern California, Los Angeles, CA.
FAU - Wang, Wei-Lin
AU  - Wang WL
AD  - Department of Population and Public Health Sciences, Keck School of Medicine, 
      University of Southern California, Los Angeles, CA.
FAU - Nicolo, Michele
AU  - Nicolo M
AD  - Department of Population and Public Health Sciences, Keck School of Medicine, 
      University of Southern California, Los Angeles, CA.
FAU - Dunton, Genevieve F
AU  - Dunton GF
AD  - Department of Population and Public Health Sciences, Keck School of Medicine, 
      University of Southern California, Los Angeles, CA; Department of Psychology, 
      University of Southern California, Los Angeles, CA.
FAU - Mason, Tyler B
AU  - Mason TB
AD  - Department of Population and Public Health Sciences, Keck School of Medicine, 
      University of Southern California, Los Angeles, CA.
LA  - eng
GR  - F31 HL154716/HL/NHLBI NIH HHS/United States
GR  - R01 HL119255/HL/NHLBI NIH HHS/United States
PT  - Journal Article
PT  - Research Support, N.I.H., Extramural
DEP - 20220527
PL  - United States
TA  - J Nutr Educ Behav
JT  - Journal of nutrition education and behavior
JID - 101132622
SB  - IM
MH  - *Beverages
MH  - Child
MH  - Cohort Studies
MH  - *Ecological Momentary Assessment
MH  - Female
MH  - Food
MH  - Humans
MH  - Male
MH  - Mothers/psychology
PMC - PMC9276542
MID - NIHMS1780723
OTO - NOTNLM
OT  - health behavior
OT  - mental health
OT  - nutrition
OT  - obesity
EDAT- 2022/06/02 06:00
MHDA- 2022/07/14 06:00
PMCR- 2023/07/01
CRDT- 2022/06/01 10:48
PHST- 2021/04/06 00:00 [received]
PHST- 2022/01/24 00:00 [revised]
PHST- 2022/02/07 00:00 [accepted]
PHST- 2022/06/02 06:00 [pubmed]
PHST- 2022/07/14 06:00 [medline]
PHST- 2022/06/01 10:48 [entrez]
PHST- 2023/07/01 00:00 [pmc-release]
AID - S1499-4046(22)00046-X [pii]
AID - 10.1016/j.jneb.2022.02.007 [doi]
PST - ppublish
SO  - J Nutr Educ Behav. 2022 Jul;54(7):600-609. doi: 10.1016/j.jneb.2022.02.007. Epub 
      2022 May 27.

PMID- 23063047
OWN - NLM
STAT- MEDLINE
DCOM- 20130405
LR  - 20220318
IS  - 1932-2968 (Electronic)
IS  - 1932-2968 (Linking)
VI  - 6
IP  - 5
DP  - 2012 Sep 1
TI  - Mobile health applications to assist patients with diabetes: lessons learned and 
      design implications.
PG  - 1197-206
AB  - Self-management is critical to achieving diabetes treatment goals. Mobile phones 
      and Bluetooth® can supportself-management and lifestyle changes for chronic 
      diseases such as diabetes. A mobile health (mHealth) research platform--the Few 
      Touch Application (FTA)--is a tool designed to support the self-management of 
      diabetes. The FTA consists of a mobile phone-based diabetes diary, which can be 
      updated both manually from user input and automatically by wireless data 
      transfer, and which provides personalized decision support for the achievement of 
      personal health goals. Studies and applications (apps) based on FTAs have 
      included: (1) automatic transfer of blood glucose (BG) data; (2) short message 
      service (SMS)-based education for type 1diabetes (T1DM); (3) a diabetes diary for 
      type 2 diabetes (T2DM); (4) integrating a patient diabetes diary with health care 
      (HC) providers; (5) a diabetes diary for T1DM; (6) a food picture diary for T1DM; 
      (7) physical activity monitoring for T2DM; (8) nutrition information for T2DM; 
      (9) context sensitivity in mobile self-help tools; and (10) modeling of BG using 
      mobile phones. We have analyzed the performance of these 10 FTA-based apps to 
      identify lessons for designing the most effective mHealth apps. From each of the 
      10 apps of FTA, respectively, we conclude: (1) automatic BG data transfer is easy 
      to use and provides reassurance; (2) SMS-based education facilitates parent-child 
      communication in T1DM; (3) the T2DM mobile phone diary encourages reflection; (4) 
      the mobile phone diary enhances discussion between patients and HC professionals; 
      (5) the T1DM mobile phone diary is useful and motivational; (6) the T1DM mobile 
      phone picture diary is useful in identifying treatment obstacles; (7) the step 
      counter with automatic data transfer promotes motivation and increases physical 
      activity in T2DM; (8) food information on a phone for T2DM should not be at a 
      detailed level; (9) context sensitivity has good prospects and is possible to 
      implement on today's phones; and (10) BG modeling on mobile phones is promising 
      for motivated T1DM users. We expect that the following elements will be important 
      in future FTA designs: (A) automatic data transfer when possible; (B) 
      motivational and visual user interfaces; (C) apps with considerable health 
      benefits in relation to the effort required; (D) dynamic usage, e.g., both 
      personal and together with HC personnel, long-/short-term perspective; and (E) 
      inclusion of context sensitivity in apps. We conclude that mHealth apps will 
      empower patients to take a more active role in managing their own health.
CI  - © 2012 Diabetes Technology Society.
FAU - Årsand, Eirik
AU  - Årsand E
AD  - Norwegian Centre for Integrated Care and Telemedicine, University Hospital of 
      North Norway, Tromsø, Norway. Eirik.Arsand@telemed.no
FAU - Frøisland, Dag Helge
AU  - Frøisland DH
FAU - Skrøvseth, Stein Olav
AU  - Skrøvseth SO
FAU - Chomutare, Taridzo
AU  - Chomutare T
FAU - Tatara, Naoe
AU  - Tatara N
FAU - Hartvigsen, Gunnar
AU  - Hartvigsen G
FAU - Tufano, James T
AU  - Tufano JT
LA  - eng
PT  - Journal Article
PT  - Research Support, Non-U.S. Gov't
PT  - Review
DEP - 20120901
PL  - United States
TA  - J Diabetes Sci Technol
JT  - Journal of diabetes science and technology
JID - 101306166
SB  - IM
MH  - Cell Phone/*instrumentation/statistics & numerical data
MH  - Diabetes Mellitus/blood/*therapy
MH  - Equipment Design/*methods/trends
MH  - Humans
MH  - Information Systems/instrumentation/trends
MH  - Learning/physiology
MH  - Models, Biological
MH  - Telemedicine/*methods/statistics & numerical data
MH  - Text Messaging/instrumentation/statistics & numerical data
PMC - PMC3570855
EDAT- 2012/10/16 06:00
MHDA- 2013/04/06 06:00
PMCR- 2013/09/01
CRDT- 2012/10/16 06:00
PHST- 2012/10/16 06:00 [entrez]
PHST- 2012/10/16 06:00 [pubmed]
PHST- 2013/04/06 06:00 [medline]
PHST- 2013/09/01 00:00 [pmc-release]
AID - dst.6.5.1197 [pii]
AID - 10.1177/193229681200600525 [doi]
PST - epublish
SO  - J Diabetes Sci Technol. 2012 Sep 1;6(5):1197-206. doi: 
      10.1177/193229681200600525.

PMID- 32703067
OWN - NLM
STAT- MEDLINE
DCOM- 20210125
LR  - 20220417
IS  - 0260-1060 (Print)
IS  - 0260-1060 (Linking)
VI  - 26
IP  - 4
DP  - 2020 Dec
TI  - Does gamification improve fruit and vegetable intake in adolescents? a systematic 
      review.
PG  - 347-366
LID - 10.1177/0260106020936143 [doi]
AB  - BACKGROUND: Nutrition and diet-related non-communicable diseases are a major 
      cause of death worldwide. Food preferences and eating behaviours are likely to be 
      established during adolescence, making it an important period to promote healthy 
      behaviours. AIM: To review the effectiveness of gamification to improve fruit and 
      vegetable intake in adolescents. METHODS: A systematic search was conducted using 
      eight databases and grey literature sources for articles published to date on the 
      effectiveness of gamification on fruit and vegetable intake in adolescents. 
      Search criteria included articles that were complete and peer reviewed, conducted 
      empirical research, described gamified elements used, focused on individuals 
      between 10 and 24 years, and were available in English. RESULTS: Out of 402 
      studies identified by the search, 7 were included in the review. Overall, 
      short-term gamified interventions showed promise in improving fruit and vegetable 
      intake in those aged 10 to 24 years old. Gamification was primarily facilitated 
      through extrinsic motivation (i.e. points, badges, vouchers, leaderboard, 
      narration, avatars, challenges) rather than intrinsic motivation (i.e. team-based 
      competition). Studies were moderate in quality and key methodological issues 
      related to non-randomized study design, lack of comparison group, inadequate 
      control for confounding, and small sample size. CONCLUSIONS: Gamification can be 
      an effective tool in changing nutrition-related behaviour in adolescents over the 
      short term. Future research should consider gamified interventions that are of 
      longer duration, incorporate additional intrinsic gamified elements, tailor game 
      elements for population subgroups, and address methodological issues.
FAU - Yoshida-Montezuma, Yulika
AU  - Yoshida-Montezuma Y
AUID- ORCID: 0000-0002-2461-3675
AD  - Dalla Lana School of Public Health, 274071University of Toronto, Canada.
FAU - Ahmed, Mustafa
AU  - Ahmed M
AD  - Faculty of Health Sciences, 468151University of Ontario Institute of Technology, 
      Canada.
FAU - Ezezika, Obidimma
AU  - Ezezika O
AUID- ORCID: 0000-0001-7832-0483
AD  - Dalla Lana School of Public Health, 274071University of Toronto, Canada.
AD  - Faculty of Health Sciences, 468151University of Ontario Institute of Technology, 
      Canada.
AD  - Department of Health and Society, 33530University of Toronto Scarborough, Canada.
LA  - eng
PT  - Journal Article
PT  - Systematic Review
DEP - 20200723
PL  - England
TA  - Nutr Health
JT  - Nutrition and health
JID - 8306569
SB  - IM
MH  - Adolescent
MH  - *Adolescent Nutritional Physiological Phenomena
MH  - Cell Phone
MH  - Child
MH  - Child Nutritional Physiological Phenomena
MH  - Diet
MH  - Eating
MH  - *Feeding Behavior
MH  - Female
MH  - *Fruit
MH  - *Games, Experimental
MH  - Health Behavior
MH  - Humans
MH  - Male
MH  - Motivation
MH  - Reward
MH  - *Vegetables
MH  - Video Games
MH  - Young Adult
OTO - NOTNLM
OT  - Gamification
OT  - adolescent
OT  - diet
OT  - eating behaviour
OT  - fruit
OT  - game
OT  - intake
OT  - nutrition
OT  - vegetable
OT  - young people
EDAT- 2020/07/25 06:00
MHDA- 2021/01/26 06:00
CRDT- 2020/07/25 06:00
PHST- 2020/07/25 06:00 [pubmed]
PHST- 2021/01/26 06:00 [medline]
PHST- 2020/07/25 06:00 [entrez]
AID - 10.1177/0260106020936143 [doi]
PST - ppublish
SO  - Nutr Health. 2020 Dec;26(4):347-366. doi: 10.1177/0260106020936143. Epub 2020 Jul 
      23.

PMID- 26251982
OWN - NLM
STAT- MEDLINE
DCOM- 20170816
LR  - 20181202
IS  - 2191-0278 (Electronic)
IS  - 0334-0139 (Linking)
VI  - 29
IP  - 2
DP  - 2017 Apr 1
TI  - Dietary habits and sedentary behaviors among health science university students 
      in Bahrain.
LID - /j/ijamh.2017.29.issue-2/ijamh-2015-0038/ijamh-2015-0038.xml [pii]
LID - 10.1515/ijamh-2015-0038 [doi]
AB  - OBJECTIVE: The aim of this study was to investigate the dietary patterns and 
      sedentary behaviors among university students in Bahrain. MATERIALS AND METHODS: 
      A cross-sectional study was carried out with students of the College of Health 
      Sciences in Bahrain using a self-reported questionnaire. All the students 
      enrolled in this college were included in this study (642 students; 90 males and 
      552 females). The mean age of the sample was 20.1±2.0 years. A pre-tested 
      questionnaire was used to collect information on the students' breakfast intake, 
      snacking, food frequency intake, and sedentary habits. RESULTS: More than 50% of 
      the students did not consume breakfast on a daily basis. A statistically 
      significant difference (p<0.003) was found between males (19%) and females (35%) 
      in relation to the intake of an afternoon snack. There were no significant gender 
      differences regarding frequency of food intake, except for carbonated beverages 
      (p<0.001) and nuts (p<0.047) consumption. Females were more likely than males to 
      spend time watching television, use the Internet, use a mobile phone and sleep; 
      however, the only significant difference found was for Internet use (p<0.003). 
      Being physically active on a daily basis was more prevalent among males (41.6%) 
      than females (16%) (p<0.001). Females (42.9%) were more prone to sleep for less 
      time (<7 h) than males (34.4%)(p<0.08). CONCLUSION: The findings indicated that a 
      high percentage of health science students in Bahrain had unhealthy dietary 
      habits and sedentary behaviors. Thus, an intervention program to promote healthy 
      dietary patterns and lifestyle habits among university students is highly 
      recommended.
FAU - Musaiger, Abdulrahman O
AU  - Musaiger AO
AD  - Head of Arab Center for Nutrition, P.O. Box 26923, Manama, Kingdom of.
FAU - Awadhalla, Muyssar S
AU  - Awadhalla MS
AD  - College of Health Sciences, University of.
FAU - Al-Mannai, Mariam
AU  - Al-Mannai M
AD  - College of Science, University of.
FAU - AlSawad, Muneera
AU  - AlSawad M
AD  - College of Health Sciences, University of.
FAU - Asokan, G V
AU  - Asokan GV
AD  - College of Health Sciences, University of.
LA  - eng
PT  - Comparative Study
PT  - Journal Article
PL  - Germany
TA  - Int J Adolesc Med Health
JT  - International journal of adolescent medicine and health
JID - 8506960
SB  - IM
MH  - Adolescent
MH  - Adult
MH  - Bahrain
MH  - Cross-Sectional Studies
MH  - Exercise
MH  - *Feeding Behavior
MH  - Female
MH  - *Health Behavior
MH  - Health Education
MH  - Humans
MH  - Male
MH  - Sedentary Behavior
MH  - Sex Distribution
MH  - Students/*psychology/statistics & numerical data
MH  - Surveys and Questionnaires
MH  - Universities
MH  - Young Adult
OTO - NOTNLM
OT  - Arab
OT  - dietary habits
OT  - physical activity
OT  - sedentary behavior
OT  - university students
EDAT- 2015/08/08 06:00
MHDA- 2017/08/17 06:00
CRDT- 2015/08/08 06:00
PHST- 2015/05/04 00:00 [received]
PHST- 2015/07/02 00:00 [accepted]
PHST- 2015/08/08 06:00 [pubmed]
PHST- 2017/08/17 06:00 [medline]
PHST- 2015/08/08 06:00 [entrez]
AID - /j/ijamh.2017.29.issue-2/ijamh-2015-0038/ijamh-2015-0038.xml [pii]
AID - 10.1515/ijamh-2015-0038 [doi]
PST - ppublish
SO  - Int J Adolesc Med Health. 2017 Apr 
      1;29(2):/j/ijamh.2017.29.issue-2/ijamh-2015-0038/ijamh-2015-0038.xml. doi: 
      10.1515/ijamh-2015-0038.

PMID- 21889388
OWN - NLM
STAT- MEDLINE
DCOM- 20120403
LR  - 20171116
IS  - 1878-1780 (Electronic)
IS  - 1262-3636 (Linking)
VI  - 37
IP  - 6
DP  - 2011 Dec
TI  - Telemedicine and diabetes: achievements and prospects.
PG  - 463-76
LID - 10.1016/j.diabet.2011.06.006 [doi]
AB  - Health authorities currently have high expectations for telemedicine (TM), as it 
      addresses several major challenges: to improve access to healthcare (especially 
      for patients in underserved or remote areas); to overcome the scarcity of 
      specialists faced with epidemic disease; and to reduce the costs of healthcare 
      while improving quality. The aims of TM in the field of diabetes differ according 
      to the type of diabetes. In type 1 diabetes (T1DM) associated with complex 
      insulin regimens, the goal of TM is to help patients achieve better control of 
      their blood glucose levels through accurate adjustment of insulin doses. In type 
      2 diabetes (T2DM), while therapeutic adjustments may be necessary, improvement in 
      blood glucose control is based primarily on behavioural changes (reduced calorie 
      and carbohydrate intakes, increased physical activity). Many TM studies focusing 
      on management of blood glucose levels have been published, but most failed to 
      demonstrate any superiority of TM vs traditional care. While previously published 
      meta-analyses have shown a slight advantage at best for TM, these meta-analyses 
      included a mix of studies of varying durations and different populations (both 
      T1DM and T2DM patients, adults and children), and tested systems of inconsistent 
      quality. Studies published to date on TM suggest two currently promising 
      approaches. First, handheld communicating devices, such as smartphones, loaded 
      with software to apply physicians' prescriptions, have been shown to improve 
      glycaemic control. These systems provide immediate assistance to the patient 
      (such as insulin-dose calculation and food choice optimization at meals), and all 
      data stored in the smartphone can be transmitted to authorized caregivers, 
      enabling remote monitoring and even teleconsultation. These systems, initially 
      developed for T1DM, appear to offer many possibilities for T2DM, too. Second, 
      systems combining an interactive Internet system (or a mobile phone coupled to a 
      remote server) with a system of communication between the healthcare provider and 
      the patient by e-mail, texting or phone calls have also shown certain benefits 
      for glycaemic control. These systems, primarily aimed at T2DM patients, generally 
      provide motivational support as well. Although the individual benefits of these 
      systems for glycaemic control are fewer than with smartphones, their widespread 
      use should be of particular value for overcoming the relative shortage of doctors 
      and reducing the health costs associated with a disease of such epidemic 
      proportions.
CI  - Copyright © 2011 Elsevier Masson SAS. All rights reserved.
FAU - Franc, S
AU  - Franc S
AD  - Centre d'études et de recherche pour l'intensification du traitement du diabète, 
      91100 Corbeil-Essonnes, France. sylvia.franc@free.fr
FAU - Daoudi, A
AU  - Daoudi A
FAU - Mounier, S
AU  - Mounier S
FAU - Boucherie, B
AU  - Boucherie B
FAU - Dardari, D
AU  - Dardari D
FAU - Laroye, H
AU  - Laroye H
FAU - Neraud, B
AU  - Neraud B
FAU - Requeda, E
AU  - Requeda E
FAU - Canipel, L
AU  - Canipel L
FAU - Charpentier, G
AU  - Charpentier G
LA  - eng
PT  - Journal Article
PT  - Review
DEP - 20110901
PL  - France
TA  - Diabetes Metab
JT  - Diabetes & metabolism
JID - 9607599
RN  - 0 (Hypoglycemic Agents)
RN  - 0 (Insulin)
SB  - IM
MH  - Cell Phone
MH  - *Diabetes Mellitus, Type 1/drug therapy
MH  - *Diabetes Mellitus, Type 2/drug therapy
MH  - Health Services Accessibility/economics/*standards
MH  - Humans
MH  - Hypoglycemic Agents/economics/*therapeutic use
MH  - Insulin/*therapeutic use
MH  - Internet
MH  - Quality of Health Care/economics/standards
MH  - Remote Consultation/economics/*methods
EDAT- 2011/09/06 06:00
MHDA- 2012/04/04 06:00
CRDT- 2011/09/06 06:00
PHST- 2011/04/06 00:00 [received]
PHST- 2011/06/22 00:00 [revised]
PHST- 2011/06/23 00:00 [accepted]
PHST- 2011/09/06 06:00 [entrez]
PHST- 2011/09/06 06:00 [pubmed]
PHST- 2012/04/04 06:00 [medline]
AID - S1262-3636(11)00127-3 [pii]
AID - 10.1016/j.diabet.2011.06.006 [doi]
PST - ppublish
SO  - Diabetes Metab. 2011 Dec;37(6):463-76. doi: 10.1016/j.diabet.2011.06.006. Epub 
      2011 Sep 1.

PMID- 35014961
OWN - NLM
STAT- MEDLINE
DCOM- 20220201
LR  - 20220317
IS  - 2291-5222 (Electronic)
IS  - 2291-5222 (Linking)
VI  - 10
IP  - 1
DP  - 2022 Jan 11
TI  - Effect of an Integrative Mobile Health Intervention in Patients With Hypertension 
      and Diabetes: Crossover Study.
PG  - e27192
LID - 10.2196/27192 [doi]
LID - e27192
AB  - BACKGROUND: Obesity, hypertension, and type 2 diabetes mellitus (T2DM) are 
      worldwide epidemics that inflict burdens on both public health and health care 
      costs. Self-management plays an important role in the proper management of these 
      3 chronic diseases, and in this context, mobile health (mHealth) can be a 
      cost-effective self-management tool. OBJECTIVE: The aim of this pilot study is to 
      evaluate the effects of an integrative mHealth approach for obesity, 
      hypertension, and T2DM on body fat, blood pressure, and blood glucose levels and 
      demonstrate the clinical outcomes. The participants were patients aged 40 to 70 
      years who were treated for T2DM (hemoglobin A(1c) [HbA(1c)] above 6.0%) without 
      insulin or hypertension and obesity, controlled with pharmacotherapy. METHODS: 
      This pilot study was performed using a controlled, randomized, 3-month, 2-period 
      crossover design. A total of 37 participants were recruited from 2 university 
      hospitals in South Korea. Integrative mHealth comprised 4 parts: self-measuring 
      home devices for monitoring blood glucose and blood pressure; 2 smartphone apps, 
      where one gathered lifestyle data, giving them feedback with health information, 
      and the other provided drug information and reminders of the medication schedule; 
      unmanned kiosks for official measurement of blood pressure and body composition; 
      and web-based access to participants' health information. RESULTS: Data from the 
      32 participants were analyzed. Their mean HbA(1c) level was 7.5% (SD 0.8, ranging 
      from 6.1% to 9.4%). Approximately 38% (12/32) of the participants had 
      hypertension. BMIs of all participants except 1 were >23 kg/m(2). The input rates 
      of food intake and exercise to the smartphone app were very low (24.9% and 5.3%, 
      respectively). On the contrary, the input rate of medicine intake was high 
      (84.0%). Moreover, there was no significant difference in the input rate of 
      taking medicine irrespective of whether the mHealth period was before or after 
      the conventional treatment period (80.3% and 87.3%, respectively; P=.06). Among 
      the 3 input functions of food intake, exercise, and medicine intake in smartphone 
      apps, the input of medicine intake was a more helpful, easier to use, and 
      better-designed function than the others. There were no significant differences 
      in changes in body weight (-0.519 kg vs 0 kg), BMI (-0.133 kg/m(2) vs -0.167 
      kg/m(2)), body composition (body fat -0.255% vs 0.172%), blood pressure (systolic 
      -0.226 mm Hg vs -2.839 mm Hg), and HbA(1c) (-0.269% vs -0.009%) between the 
      integrative mHealth and conventional treatment groups. However, in proportion to 
      the elevation in the input rate of taking medicine, body fat mass (P=.04) and 
      HbA(1c) (P=.03) were lower in the integrative mHealth group. CONCLUSIONS: 
      Although smartphone apps can influence body fat and blood glucose levels, they 
      have failed to show clinical improvement. A higher input rate of taking medicine 
      was related to significantly lower body fat mass and HbA(1c) levels.
CI  - ©Sang Woo Oh, Kyoung-Kon Kim, Sung Soo Kim, Su Kyung Park, Sangshin Park. 
      Originally published in JMIR mHealth and uHealth (https://mhealth.jmir.org), 
      11.01.2022.
FAU - Oh, Sang Woo
AU  - Oh SW
AUID- ORCID: 0000-0002-5623-6720
AD  - Department of Family Medicine, Dongguk University Ilsan Hospital, Dongguk 
      University College of Medicine, Gyeonggi-do, Republic of Korea.
FAU - Kim, Kyoung-Kon
AU  - Kim KK
AUID- ORCID: 0000-0003-0374-2571
AD  - Department of Family Medicine, Gachon University Gil Medical Center, Gachon 
      University College of Medicine, Incheon, Republic of Korea.
FAU - Kim, Sung Soo
AU  - Kim SS
AUID- ORCID: 0000-0001-9417-7728
AD  - Department of Family Medicine, Chungnam National University Hospital, Chungnam 
      National University College of Medicine, Daejeon, Republic of Korea.
FAU - Park, Su Kyung
AU  - Park SK
AUID- ORCID: 0000-0002-0738-4786
AD  - Department of Family Medicine, Dongguk University Ilsan Hospital, Dongguk 
      University College of Medicine, Gyeonggi-do, Republic of Korea.
FAU - Park, Sangshin
AU  - Park S
AUID- ORCID: 0000-0003-2407-0962
AD  - Graduate School of Urban Public Health & Department of Urban Big Data 
      Convergence, University of Seoul, Seoul, Republic of Korea.
LA  - eng
PT  - Journal Article
PT  - Randomized Controlled Trial
PT  - Research Support, Non-U.S. Gov't
DEP - 20220111
PL  - Canada
TA  - JMIR Mhealth Uhealth
JT  - JMIR mHealth and uHealth
JID - 101624439
SB  - IM
MH  - Cross-Over Studies
MH  - *Diabetes Mellitus, Type 2/epidemiology/therapy
MH  - Humans
MH  - *Hypertension/epidemiology/therapy
MH  - Pilot Projects
MH  - *Telemedicine
PMC - PMC8790692
OTO - NOTNLM
OT  - diabetes mellitus type 2
OT  - hypertension
OT  - mHealth
OT  - mobile phone
OT  - obesity
COIS- Conflicts of Interest: None declared.
EDAT- 2022/01/12 06:00
MHDA- 2022/02/02 06:00
PMCR- 2022/01/11
CRDT- 2022/01/11 12:20
PHST- 2021/01/15 00:00 [received]
PHST- 2021/11/19 00:00 [accepted]
PHST- 2021/05/18 00:00 [revised]
PHST- 2022/01/11 12:20 [entrez]
PHST- 2022/01/12 06:00 [pubmed]
PHST- 2022/02/02 06:00 [medline]
PHST- 2022/01/11 00:00 [pmc-release]
AID - v10i1e27192 [pii]
AID - 10.2196/27192 [doi]
PST - epublish
SO  - JMIR Mhealth Uhealth. 2022 Jan 11;10(1):e27192. doi: 10.2196/27192.

PMID- 38669071
OWN - NLM
STAT- MEDLINE
DCOM- 20240426
LR  - 20240529
IS  - 2291-5222 (Electronic)
IS  - 2291-5222 (Linking)
VI  - 12
DP  - 2024 Apr 26
TI  - An mHealth Intervention Promoting Physical Activity and Healthy Eating in a 
      Family Setting (SMARTFAMILY): Randomized Controlled Trial.
PG  - e51201
LID - 10.2196/51201 [doi]
LID - e51201
AB  - BACKGROUND: Numerous smartphone apps are targeting physical activity (PA) and 
      healthy eating (HE), but empirical evidence on their effectiveness for the 
      initialization and maintenance of behavior change, especially in children and 
      adolescents, is still limited. Social settings influence individual behavior; 
      therefore, core settings such as the family need to be considered when designing 
      mobile health (mHealth) apps. OBJECTIVE: The purpose of this study was to 
      evaluate the effectiveness of a theory- and evidence-based mHealth intervention 
      (called SMARTFAMILY [SF]) targeting PA and HE in a collective family-based 
      setting. METHODS: A smartphone app based on behavior change theories and 
      techniques was developed, implemented, and evaluated with a cluster randomized 
      controlled trial in a collective family setting. Baseline (t(0)) and 
      postintervention (t(1)) measurements included PA (self-reported and 
      accelerometry) and HE measurements (self-reported fruit and vegetable intake) as 
      primary outcomes. Secondary outcomes (self-reported) were intrinsic motivation, 
      behavior-specific self-efficacy, and the family health climate. Between t(0) and 
      t(1), families of the intervention group (IG) used the SF app individually and 
      collaboratively for 3 consecutive weeks, whereas families in the control group 
      (CG) received no treatment. Four weeks following t(1), a follow-up assessment 
      (t(2)) was completed by participants, consisting of all questionnaire items to 
      assess the stability of the intervention effects. Multilevel analyses were 
      implemented in R (R Foundation for Statistical Computing) to acknowledge the 
      hierarchical structure of persons (level 1) clustered in families (level 2). 
      RESULTS: Overall, 48 families (CG: n=22, 46%, with 68 participants and IG: n=26, 
      54%, with 88 participants) were recruited for the study. Two families (CG: n=1, 
      2%, with 4 participants and IG: n=1, 2%, with 4 participants) chose to drop out 
      of the study owing to personal reasons before t(0). Overall, no evidence for 
      meaningful and statistically significant increases in PA and HE levels of the 
      intervention were observed in our physically active study participants (all 
      P>.30). CONCLUSIONS: Despite incorporating behavior change techniques rooted in 
      family life and psychological theories, the SF intervention did not yield 
      significant increases in PA and HE levels among the participants. The results of 
      the study were mainly limited by the physically active participants and the large 
      age range of children and adolescents. Enhancing intervention effectiveness may 
      involve incorporating health literacy, just-in-time adaptive interventions, and 
      more advanced features in future app development. Further research is needed to 
      better understand intervention engagement and tailor mHealth interventions to 
      individuals for enhanced effectiveness in primary prevention efforts. TRIAL 
      REGISTRATION: German Clinical Trials Register DRKS00010415; 
      https://drks.de/search/en/trial/DRKS00010415. INTERNATIONAL REGISTERED REPORT 
      IDENTIFIER (IRRID): RR2-10.2196/20534.
CI  - ©Kathrin Wunsch, Janis Fiedler, Sebastian Hubenschmid, Harald Reiterer, Britta 
      Renner, Alexander Woll. Originally published in JMIR mHealth and uHealth 
      (https://mhealth.jmir.org), 26.04.2024.
FAU - Wunsch, Kathrin
AU  - Wunsch K
AUID- ORCID: 0000-0001-9400-4130
AD  - Institute of Sports and Sports Science, Karlsruhe Institute of Technology, 
      Karlsruhe, Germany.
FAU - Fiedler, Janis
AU  - Fiedler J
AUID- ORCID: 0000-0002-9291-2191
AD  - Institute of Sports and Sports Science, Karlsruhe Institute of Technology, 
      Karlsruhe, Germany.
FAU - Hubenschmid, Sebastian
AU  - Hubenschmid S
AUID- ORCID: 0000-0002-8704-8503
AD  - Department of Computer and Information Science, University of Konstanz, Konstanz, 
      Germany.
FAU - Reiterer, Harald
AU  - Reiterer H
AUID- ORCID: 0000-0001-8528-8928
AD  - Department of Computer and Information Science, University of Konstanz, Konstanz, 
      Germany.
FAU - Renner, Britta
AU  - Renner B
AUID- ORCID: 0000-0001-8385-2839
AD  - Department of Psychology, University of Konstanz, Konstanz, Germany.
FAU - Woll, Alexander
AU  - Woll A
AUID- ORCID: 0000-0002-5736-2980
AD  - Institute of Sports and Sports Science, Karlsruhe Institute of Technology, 
      Karlsruhe, Germany.
LA  - eng
PT  - Journal Article
PT  - Randomized Controlled Trial
PT  - Research Support, Non-U.S. Gov't
DEP - 20240426
PL  - Canada
TA  - JMIR Mhealth Uhealth
JT  - JMIR mHealth and uHealth
JID - 101624439
SB  - IM
MH  - Humans
MH  - Male
MH  - Female
MH  - *Exercise/psychology/physiology
MH  - *Diet, Healthy/methods/psychology
MH  - *Telemedicine/methods/standards/instrumentation
MH  - Adolescent
MH  - Child
MH  - *Mobile Applications/standards/statistics & numerical data
MH  - *Health Promotion/methods/standards
MH  - Adult
MH  - Family/psychology
MH  - Middle Aged
PMC - PMC11087865
OTO - NOTNLM
OT  - accelerometer
OT  - behavior change
OT  - diet
OT  - digital intervention
OT  - exercise
OT  - family
OT  - food and nutrition
OT  - health behavior
OT  - just-in-time adaptive intervention
OT  - mobile app
OT  - mobile phone
OT  - primary prevention
OT  - randomized controlled trial
OT  - social-cognitive determinants
OT  - telemedicine
OT  - wearable electronic devices
COIS- Conflicts of Interest: None declared.
EDAT- 2024/04/26 13:24
MHDA- 2024/04/26 18:53
PMCR- 2024/04/26
CRDT- 2024/04/26 11:53
PHST- 2023/07/24 00:00 [received]
PHST- 2024/02/27 00:00 [accepted]
PHST- 2023/10/27 00:00 [revised]
PHST- 2024/04/26 18:53 [medline]
PHST- 2024/04/26 13:24 [pubmed]
PHST- 2024/04/26 11:53 [entrez]
PHST- 2024/04/26 00:00 [pmc-release]
AID - v12i1e51201 [pii]
AID - 10.2196/51201 [doi]
PST - epublish
SO  - JMIR Mhealth Uhealth. 2024 Apr 26;12:e51201. doi: 10.2196/51201.

PMID- 34473061
OWN - NLM
STAT- PubMed-not-MEDLINE
LR  - 20211008
IS  - 2291-9279 (Print)
IS  - 2291-9279 (Electronic)
VI  - 9
IP  - 3
DP  - 2021 Sep 2
TI  - The Effect of a Serious Health Game on Children's Eating Behavior: 
      Cluster-Randomized Controlled Trial.
PG  - e23050
LID - 10.2196/23050 [doi]
LID - e23050
AB  - BACKGROUND: Currently, children's dietary intake patterns do not meet prescribed 
      dietary guidelines. Consequently, childhood obesity is one of the most serious 
      health concerns. Therefore, innovative methods need to be developed and tested in 
      order to effectively improve the dietary intake of children. Teaching children 
      how to cope with the overwhelming number of unhealthy food cues could be 
      conducted effectively by serious health games. OBJECTIVE: The main aim of this 
      study was to examine the effect of a serious health computer game on young 
      children's eating behavior and attitudes toward healthy and unhealthy foods. 
      METHODS: A cluster-randomized controlled trial with a between-group design was 
      conducted (n=157; 8-12 years), wherein children played a game that promoted a 
      healthy lifestyle or attended regular classes and did not play a game (control). 
      The game was designed in collaboration with researchers and pilot-tested among a 
      group of children repeatedly before conducting the experiment. After 1 week of 
      playing, attitudes toward food snacks and actual intake (children could eat ad 
      libitum from fruits or energy-dense snacks) was assessed. RESULTS: The results 
      showed that playing a serious health game did not have an effect on attitude 
      toward fruits or energy-dense snacks or on the intake of fruits or less 
      energy-dense snacks. Additional Bayesian analyses supported these findings. 
      CONCLUSIONS: Serious health games are increasingly considered to be a potential 
      effective intervention when it comes to behavior change. The results of the 
      current study stress the importance of tailoring serious health games in order to 
      be effective, because no effect was found on attitude or eating behavior. TRIAL 
      REGISTRATION: ClinicalTrials.gov NCT05025995; https://tinyurl.com/mdd7wrjd.
CI  - ©Frans Folkvord, Gosse Haga, Alexandra Theben. Originally published in JMIR 
      Serious Games (https://games.jmir.org), 02.09.2021.
FAU - Folkvord, Frans
AU  - Folkvord F
AUID- ORCID: 0000-0001-7602-3792
AD  - Tilburg School of Humanities and Digital Sciences, Tilburg, Netherlands.
AD  - Open Evidence, Barcelona, Spain.
FAU - Haga, Gosse
AU  - Haga G
AUID- ORCID: 0000-0002-0790-5756
AD  - Open Evidence Research, Radboud University, Nijmegen, Netherlands.
FAU - Theben, Alexandra
AU  - Theben A
AUID- ORCID: 0000-0001-5149-5320
AD  - Open Evidence, Barcelona, Spain.
LA  - eng
SI  - ClinicalTrials.gov/NCT05025995
PT  - Journal Article
DEP - 20210902
PL  - Canada
TA  - JMIR Serious Games
JT  - JMIR serious games
JID - 101645255
PMC - PMC8446837
OTO - NOTNLM
OT  - children
OT  - eating behavior
OT  - food-cues
OT  - health intervention
OT  - serious health game
COIS- Conflicts of Interest: None declared.
EDAT- 2021/09/03 06:00
MHDA- 2021/09/03 06:01
PMCR- 2021/09/02
CRDT- 2021/09/02 12:17
PHST- 2020/07/30 00:00 [received]
PHST- 2021/04/02 00:00 [accepted]
PHST- 2020/12/26 00:00 [revised]
PHST- 2021/09/02 12:17 [entrez]
PHST- 2021/09/03 06:00 [pubmed]
PHST- 2021/09/03 06:01 [medline]
PHST- 2021/09/02 00:00 [pmc-release]
AID - v9i3e23050 [pii]
AID - 10.2196/23050 [doi]
PST - epublish
SO  - JMIR Serious Games. 2021 Sep 2;9(3):e23050. doi: 10.2196/23050.

PMID- 35171100
OWN - NLM
STAT- MEDLINE
DCOM- 20220316
LR  - 20240829
IS  - 2291-5222 (Electronic)
IS  - 2291-5222 (Linking)
VI  - 10
IP  - 2
DP  - 2022 Feb 16
TI  - The Content, Quality, and Behavior Change Techniques in Nutrition-Themed Mobile 
      Apps for Children in Canada: App Review and Evaluation Study.
PG  - e31537
LID - 10.2196/31537 [doi]
LID - e31537
AB  - BACKGROUND: Children increasingly use mobile apps. Strategies to increase child 
      engagement with apps include the use of gamification and images that incite fun 
      and interaction, such as food. However, the foods and beverages that children are 
      exposed to while using apps are unknown and may vary by app type. OBJECTIVE: The 
      aim of this study is to identify the app content (ie, types of foods and 
      beverages) included in nutrition-themed apps intended for children, to assess the 
      use of game-like features, and to examine app characteristics such as overall 
      quality and behavior change techniques (BCTs). METHODS: This analysis used a 
      cross-sectional database of nutrition-themed apps intended for children (≤12 
      years), collected between May 2018 and June 2019 from the Apple App Store and 
      Google Play Store (n=259). Apps were classified into four types: food games or 
      nongames that included didactic nutrition guides, habit trackers, and other. Food 
      and beverages were identified in apps and classified into 16 food categories, as 
      recommended (8/16, 50%) and as not recommended (8/16, 50%) by dietary guidelines, 
      and quantified by app type. Binomial logistic regression assessed whether game 
      apps were associated with foods and beverages not recommended by guidelines. App 
      quality, overall and by subscales, was determined using the Mobile App Rating 
      Scale. The BCT Taxonomy was used to classify the different behavioral techniques 
      that were identified in a subsample of apps (124/259, 47.9%). RESULTS: A total of 
      259 apps displayed a median of 6 (IQR 3) foods and beverages. Moreover, 62.5% 
      (162/259) of apps were classified as food games, 27.4% (71/259) as didactic 
      nutrition guides, 6.6% (17/259) as habit trackers, and 3.5% (9/259) as other. 
      Most apps (198/259, 76.4%) displayed at least one food or beverage that was not 
      recommended by the dietary guidelines. Food game apps were almost 3 times more 
      likely to display food and beverages not recommended by the guidelines compared 
      with nongame apps (β=2.8; P<.001). The overall app quality was moderate, with a 
      median Mobile App Rating Scale score of 3.6 (IQR 0.7). Functionality was the 
      subscale with the highest score (median 4, IQR 0.3). Nutrition guides were more 
      likely to be educational and contain informative content on healthy eating (score 
      3.7), compared with the other app types, although they also scored significantly 
      lower in engagement (score 2.3). Most apps (105/124, 84.7%) displayed at least 
      one BCT, with the most common BCT being information about health consequences. 
      CONCLUSIONS: Findings suggest nutrition-themed apps intended for children 
      displayed food and beverage content not recommended by dietary guidelines, with 
      gaming apps more likely to display not recommended foods than their nongame 
      counterparts. Many apps have a moderate app quality, and the use of consequences 
      (instead of rewards) was the most common BCT.
CI  - ©Jacqueline Marie Brown, Beatriz Franco-Arellano, Hannah Froome, Amina Siddiqi, 
      Amina Mahmood, JoAnne Arcand. Originally published in JMIR mHealth and uHealth 
      (https://mhealth.jmir.org), 16.02.2022.
FAU - Brown, Jacqueline Marie
AU  - Brown JM
AUID- ORCID: 0000-0003-3806-0802
AD  - Faculty of Health Sciences, Ontario Tech University, Oshawa, ON, Canada.
FAU - Franco-Arellano, Beatriz
AU  - Franco-Arellano B
AUID- ORCID: 0000-0003-4506-9792
AD  - Faculty of Health Sciences, Ontario Tech University, Oshawa, ON, Canada.
FAU - Froome, Hannah
AU  - Froome H
AUID- ORCID: 0000-0001-5348-2208
AD  - Faculty of Health Sciences, Ontario Tech University, Oshawa, ON, Canada.
FAU - Siddiqi, Amina
AU  - Siddiqi A
AUID- ORCID: 0000-0002-5328-8330
AD  - Faculty of Health Sciences, Ontario Tech University, Oshawa, ON, Canada.
FAU - Mahmood, Amina
AU  - Mahmood A
AUID- ORCID: 0000-0002-3998-8816
AD  - Faculty of Health Sciences, Ontario Tech University, Oshawa, ON, Canada.
FAU - Arcand, JoAnne
AU  - Arcand J
AUID- ORCID: 0000-0002-1995-6905
AD  - Faculty of Health Sciences, Ontario Tech University, Oshawa, ON, Canada.
LA  - eng
PT  - Journal Article
PT  - Research Support, Non-U.S. Gov't
PT  - Review
DEP - 20220216
PL  - Canada
TA  - JMIR Mhealth Uhealth
JT  - JMIR mHealth and uHealth
JID - 101624439
SB  - IM
MH  - Behavior Therapy/methods
MH  - Child
MH  - Delivery of Health Care
MH  - Humans
MH  - *Mobile Applications
MH  - Nutrition Policy
MH  - Nutritional Status
PMC - PMC8892278
OTO - NOTNLM
OT  - Canada
OT  - app quality
OT  - behavior change techniques
OT  - child nutrition
OT  - children
OT  - mHealth
OT  - mobile apps
OT  - mobile phone
COIS- Conflicts of Interest: None declared.
EDAT- 2022/02/17 06:00
MHDA- 2022/03/17 06:00
PMCR- 2022/02/16
CRDT- 2022/02/16 12:14
PHST- 2021/06/24 00:00 [received]
PHST- 2021/12/21 00:00 [accepted]
PHST- 2021/11/04 00:00 [revised]
PHST- 2022/02/16 12:14 [entrez]
PHST- 2022/02/17 06:00 [pubmed]
PHST- 2022/03/17 06:00 [medline]
PHST- 2022/02/16 00:00 [pmc-release]
AID - v10i2e31537 [pii]
AID - 10.2196/31537 [doi]
PST - epublish
SO  - JMIR Mhealth Uhealth. 2022 Feb 16;10(2):e31537. doi: 10.2196/31537.

PMID- 33507155
OWN - NLM
STAT- PubMed-not-MEDLINE
LR  - 20210224
IS  - 2561-326X (Electronic)
IS  - 2561-326X (Linking)
VI  - 5
IP  - 1
DP  - 2021 Jan 28
TI  - Development and Feasibility of a Family-Based Health Behavior Intervention Using 
      Intelligent Personal Assistants: Randomized Controlled Trial.
PG  - e17501
LID - 10.2196/17501 [doi]
LID - e17501
AB  - BACKGROUND: Intelligent personal assistants such as Amazon Echo and Google Home 
      have become increasingly integrated into the home setting and, therefore, may 
      facilitate behavior change via novel interactions or as an adjunct to 
      conventional interventions. However, little is currently known about their 
      potential role in this context. OBJECTIVE: This feasibility study aims to develop 
      the Intelligent Personal Assistant Project (IPAP) and assess the acceptability 
      and feasibility of this technology for promoting and maintaining physical 
      activity and other health-related behaviors in both parents and children. 
      METHODS: This pilot feasibility study was conducted in 2 phases. For phase 1, 
      families who were attending a community-based weight management project were 
      invited to participate, whereas phase 2 recruited families not currently 
      receiving any additional intervention. Families were randomly allocated to either 
      the intervention group (received a smart speaker for use in the family home) or 
      the control group. The IPAP intervention aimed to promote positive health 
      behaviors in the family setting through utilization of the functions of a smart 
      speaker and its linked intelligent personal assistant. Data were collected on 
      recruitment, retention, outcome measures, intervention acceptability, device 
      interactions, and usage. RESULTS: In total, 26 families with at least one child 
      aged 5 to 12 years were recruited, with 23 families retained at follow-up. Across 
      phase 1 of the intervention, families interacted with the intelligent personal 
      assistant a total of 65 times. Although device interactions across phase 2 of the 
      intervention were much higher (312 times), only 10.9% (34/312) of interactions 
      were coded as relevant (related to diet, physical activity or well-being). Focus 
      groups highlighted that the families found the devices acceptable and easy to use 
      and felt that the prompts or reminders were useful in prompting healthier 
      behaviors. Some further intervention refinements in relation to the timing of 
      prompts and integrating feedback alongside the devices were suggested by 
      families. CONCLUSIONS: Using intelligent personal assistants to deliver 
      health-related messages and information within the home is feasible, with high 
      levels of engagement reported by participating families. This novel feasibility 
      study highlights important methodological considerations that should inform 
      future trials testing the effectiveness of intelligent personal assistants in 
      promoting positive health-related behaviors. TRIAL REGISTRATION: ISRCTN Registry 
      ISRCTN16792534; http://www.isrctn.com/ISRCTN16792534.
CI  - ©Angela Carlin, Caomhan Logue, Jonathan Flynn, Marie H Murphy, Alison M 
      Gallagher. Originally published in JMIR Formative Research 
      (http://formative.jmir.org), 28.01.2021.
FAU - Carlin, Angela
AU  - Carlin A
AUID- ORCID: 0000-0001-5404-017X
AD  - Centre for Exercise Medicine, Physical Activity and Health, Sport and Exercise 
      Sciences Research Institute, Ulster University, Newtownabbey, United Kingdom.
FAU - Logue, Caomhan
AU  - Logue C
AUID- ORCID: 0000-0002-8594-5497
AD  - Nutrition Innovation Centre for Food and Health, Biomedical Sciences Research 
      Institute, Ulster University, Coleraine, United Kingdom.
FAU - Flynn, Jonathan
AU  - Flynn J
AUID- ORCID: 0000-0002-0792-6098
AD  - Centre for Exercise Medicine, Physical Activity and Health, Sport and Exercise 
      Sciences Research Institute, Ulster University, Newtownabbey, United Kingdom.
FAU - Murphy, Marie H
AU  - Murphy MH
AUID- ORCID: 0000-0003-3482-3323
AD  - Centre for Exercise Medicine, Physical Activity and Health, Sport and Exercise 
      Sciences Research Institute, Ulster University, Newtownabbey, United Kingdom.
FAU - Gallagher, Alison M
AU  - Gallagher AM
AUID- ORCID: 0000-0003-2109-3472
AD  - Nutrition Innovation Centre for Food and Health, Biomedical Sciences Research 
      Institute, Ulster University, Coleraine, United Kingdom.
LA  - eng
PT  - Journal Article
DEP - 20210128
PL  - Canada
TA  - JMIR Form Res
JT  - JMIR formative research
JID - 101726394
PMC - PMC7878108
OTO - NOTNLM
OT  - children
OT  - healthy eating
OT  - mobile phone
OT  - parent
OT  - physical activity
OT  - technology
COIS- Conflicts of Interest: None declared.
EDAT- 2021/01/29 06:00
MHDA- 2021/01/29 06:01
PMCR- 2021/01/28
CRDT- 2021/01/28 12:12
PHST- 2020/01/09 00:00 [received]
PHST- 2020/08/31 00:00 [accepted]
PHST- 2020/08/18 00:00 [revised]
PHST- 2021/01/28 12:12 [entrez]
PHST- 2021/01/29 06:00 [pubmed]
PHST- 2021/01/29 06:01 [medline]
PHST- 2021/01/28 00:00 [pmc-release]
AID - v5i1e17501 [pii]
AID - 10.2196/17501 [doi]
PST - epublish
SO  - JMIR Form Res. 2021 Jan 28;5(1):e17501. doi: 10.2196/17501.

PMID- 31364606
OWN - NLM
STAT- MEDLINE
DCOM- 20200727
LR  - 20230502
IS  - 2291-5222 (Electronic)
IS  - 2291-5222 (Linking)
VI  - 7
IP  - 7
DP  - 2019 Jul 30
TI  - Nutrition-Related Mobile Apps in the China App Store: Assessment of Functionality 
      and Quality.
PG  - e13261
LID - 10.2196/13261 [doi]
LID - e13261
AB  - BACKGROUND: There are an increasing number of mobile apps that provide dietary 
      guidance to support a healthy lifestyle and disease management. However, the 
      characteristics of these nutrition-related apps are not well analyzed. OBJECTIVE: 
      This study aimed to evaluate the functionality and quality of nutrition-related 
      apps in China. METHODS: Mobile apps providing dietary guidance were screened in 
      the Chinese iOS and Android app stores in November 2017, using stepwise searching 
      criteria. The first screening consisted of extracting information from the app 
      descriptions. Apps that (1) were free, (2) contain information on diet and 
      nutrition, and (3) were last updated after January 1, 2016, were downloaded for 
      further analysis. Nutritional functionalities were determined according to the 
      Chinese Dietary Guidelines framework. Market-related functionalities were 
      developed from previous studies and tailored to downloaded apps. The quality of 
      apps was assessed with the user version of the Mobile App Rating Scale (uMARS). 
      RESULTS: Out of 628 dietary guidance apps screened, 44 were nutrition-related. Of 
      these, guidance was provided on diet exclusively (11/44, 25%), fitness (17/44, 
      39%), disease management (11/44, 25%), or maternal health (5/44, 11%). 
      Nutritional functionalities included nutritional information inquiry (40/44, 
      91%), nutrition education (35/44, 80%), food record (34/44, 77%), diet analysis 
      (34/44, 77%), and personalized recipes (21/44, 48%). Dietary analysis and 
      suggestions mainly focused on energy intake (33/44, 75%) and less on other 
      factors such as dietary structure (10/44, 23%). Social communication 
      functionalities were available in 42 apps (96%), user incentives were supported 
      in 26 apps (59%), and intelligent recognition technology was available in 8 apps 
      (18%). The median score for the quality of the 44 apps, as determined on a 
      5-point uMARS scale, was 3.6 (interquartile range 0.7). CONCLUSIONS: Most 
      nutrition-related apps are developed for health management rather than for 
      dietary guidance exclusively. Although basic principles of energy balance are 
      used, their nutritional functionality was relatively limited and not 
      individualized. More efforts should be made to develop nutrition-related apps 
      with evidence-based nutritional knowledge, comprehensive and personalized dietary 
      guidance, and innovative technology.
CI  - ©Yuan Li, Jingmin Ding, Yishan Wang, Chengyao Tang, Puhong Zhang. Originally 
      published in JMIR Mhealth and Uhealth (http://mhealth.jmir.org), 30.07.2019.
FAU - Li, Yuan
AU  - Li Y
AUID- ORCID: 0000-0003-1887-7065
AD  - The George Institute for Global Health at Peking University Health Science 
      Center, Beijing, China.
AD  - Faculty of Medicine, University of New South Wales, Sydney, Australia.
FAU - Ding, Jingmin
AU  - Ding J
AUID- ORCID: 0000-0002-7088-1662
AD  - The George Institute for Global Health at Peking University Health Science 
      Center, Beijing, China.
FAU - Wang, Yishan
AU  - Wang Y
AUID- ORCID: 0000-0002-6917-2420
AD  - The George Institute for Global Health at Peking University Health Science 
      Center, Beijing, China.
FAU - Tang, Chengyao
AU  - Tang C
AUID- ORCID: 0000-0001-6508-3693
AD  - Public Health Graduate School of Medicine, Osaka University, Osaka, Japan.
FAU - Zhang, Puhong
AU  - Zhang P
AUID- ORCID: 0000-0003-4610-9848
AD  - The George Institute for Global Health at Peking University Health Science 
      Center, Beijing, China.
AD  - Faculty of Medicine, University of New South Wales, Sydney, Australia.
LA  - eng
PT  - Journal Article
PT  - Research Support, Non-U.S. Gov't
DEP - 20190730
PL  - Canada
TA  - JMIR Mhealth Uhealth
JT  - JMIR mHealth and uHealth
JID - 101624439
SB  - IM
MH  - Adult
MH  - Aged
MH  - Cell Phone/instrumentation
MH  - China/epidemiology
MH  - Diet/methods
MH  - Disease Management
MH  - Energy Intake/physiology
MH  - Exercise/physiology
MH  - Health Behavior/physiology
MH  - Health Education/methods
MH  - Healthy Lifestyle/physiology
MH  - Humans
MH  - Maternal Health/statistics & numerical data
MH  - Middle Aged
MH  - Mobile Applications/*statistics & numerical data/trends
MH  - Nutrition Policy/*trends
MH  - Nutritional Status/*physiology
MH  - Quality Assurance, Health Care
PMC - PMC6691672
OTO - NOTNLM
OT  - apps
OT  - behavior change
OT  - diet
OT  - food
OT  - mobile apps
OT  - mobile phone
OT  - nutrition
COIS- Conflicts of Interest: None declared.
EDAT- 2019/08/01 06:00
MHDA- 2020/07/28 06:00
PMCR- 2019/07/30
CRDT- 2019/08/01 06:00
PHST- 2018/12/30 00:00 [received]
PHST- 2019/06/18 00:00 [accepted]
PHST- 2019/06/02 00:00 [revised]
PHST- 2019/08/01 06:00 [entrez]
PHST- 2019/08/01 06:00 [pubmed]
PHST- 2020/07/28 06:00 [medline]
PHST- 2019/07/30 00:00 [pmc-release]
AID - v7i7e13261 [pii]
AID - 10.2196/13261 [doi]
PST - epublish
SO  - JMIR Mhealth Uhealth. 2019 Jul 30;7(7):e13261. doi: 10.2196/13261.

PMID- 39052330
OWN - NLM
STAT- MEDLINE
DCOM- 20240725
LR  - 20240811
IS  - 2291-5222 (Electronic)
IS  - 2291-5222 (Linking)
VI  - 12
DP  - 2024 Jul 25
TI  - Efficacy of a Mobile Health App (eMOTIVA) Regarding Compliance With Cardiac 
      Rehabilitation Guidelines in Patients With Coronary Artery Disease: Randomized 
      Controlled Clinical Trial.
PG  - e55421
LID - 10.2196/55421 [doi]
LID - e55421
AB  - BACKGROUND: Cardiac rehabilitation is fundamental among patients recovering from 
      a coronary event, and mHealth technology may constitute a useful tool that 
      provides guidelines based on scientific evidence in an entertaining, attractive, 
      and user-friendly format. OBJECTIVE: This study aimed to compare the efficacy of 
      an mHealth intervention involving the eMOTIVA app and that of usual care 
      regarding compliance with cardiac rehabilitation guidelines in terms of 
      lifestyle, cardiovascular risk factors, and satisfaction among patients with 
      acute coronary syndrome. METHODS: A randomized controlled clinical trial with a 
      parallel group design was conducted. It included 300 patients (mHealth group, 
      150; control group, 150) who underwent percutaneous coronary intervention for 
      acute coronary syndrome. Both groups underwent evaluations initially (during 
      hospitalization) and after 3 and 6 months (face-to-face consultations). The 
      eMOTIVA app incorporates a virtual classroom providing audio and video 
      information about a healthy lifestyle, a section for self-recording 
      cardiovascular risk factors, and a section for feedback messages and 
      gamification. The primary outcome variables were (1) adherence to the 
      Mediterranean diet and the frequency of consumption of food; (2) physical 
      activity level, sedentary time, and exercise capacity; (3) smoking cessation and 
      nicotine dependence; (4) level of knowledge about cardiovascular risk factors; 
      and (5) app satisfaction and usability. RESULTS: The study analyzed 287 patients 
      (mHealth group, 145; control group, 142). Most participants were male (207/300, 
      69.0%), and the mean age was 62.53 (SD 8.65) years. Significant improvements were 
      observed in the mHealth group compared with the control group at 6 months in 
      terms of (1) adherence to the Mediterranean diet (mean 11.92, SD 1.70 vs 8.92, SD 
      2.66 points; P<.001) and frequency of eating foods (red meat [≤1/week]: 141/143, 
      97.9% vs 96/141, 68.1%; industrial pastries [<2/week]: 129/143, 89.6% vs 80/141, 
      56.8%; oily fish [≥2/week]: 124/143, 86.1% vs 64/141, 41.4%; vegetables [≥2/day]: 
      130/143, 90.3% vs 78/141, 55.3%; fruit [≥2/day]: 128/143, 88.9% vs 85/141, 60.2%; 
      all P<.001); (2) physical activity (mean 2112.66, SD 1196.67 vs 1372.60, SD 
      944.62 metabolic equivalents/week; P<.001) and sedentary time (mean 8.38, SD 1.88 
      vs 9.59, SD 2.09 hours; P<.001); (3) exercise capacity (distance: mean 473.49, SD 
      102.28 vs 447.25, SD 93.68 meters; P=.04); and (4) level of knowledge (mean 
      117.85, SD 3.83 vs 111.00, SD 7.11 points; P<.001). App satisfaction was high 
      (mean 42.53, SD 6.38 points), and its usability was excellent (mean 95.60, SD 
      4.03 points). CONCLUSIONS: With the eMOTIVA app, favorable results were obtained 
      in the intervention group in terms of adherence to the Mediterranean diet, 
      frequency of eating certain foods, physical activity, sedentary time, exercise 
      capacity, knowledge level, systolic blood pressure, heart rate, and blood sugar 
      level. Furthermore, participants reported high app satisfaction and rated its 
      usability as excellent. Thus, this innovative tool is very promising. TRIAL 
      REGISTRATION: ClinicalTrials.gov NCT05247606; 
      https://clinicaltrials.gov/study/NCT05247606.
CI  - ©Celia Cruz-Cobo, María Ángeles Bernal-Jiménez, Germán Calle, Livia Luciana 
      Gheorghe, Alejandro Gutiérrez-Barrios, Dolores Cañadas, Josep A Tur, Rafael 
      Vázquez-García, María José Santi-Cano. Originally published in JMIR mHealth and 
      uHealth (https://mhealth.jmir.org), 25.07.2024.
FAU - Cruz-Cobo, Celia
AU  - Cruz-Cobo C
AUID- ORCID: 0000-0002-3842-9449
AD  - Faculty of Nursing and Physiotherapy, University of Cádiz, Cádiz, Spain.
AD  - Institute of Biomedical Research and Innovation of Cádiz, Cádiz, Spain.
AD  - Research Group on Nutrition, Molecular, Pathophysiological and Social Issues, 
      University of Cádiz, Cádiz, Spain.
FAU - Bernal-Jiménez, María Ángeles
AU  - Bernal-Jiménez MÁ
AUID- ORCID: 0000-0002-6344-3285
AD  - Faculty of Nursing and Physiotherapy, University of Cádiz, Cádiz, Spain.
AD  - Institute of Biomedical Research and Innovation of Cádiz, Cádiz, Spain.
AD  - Research Group on Nutrition, Molecular, Pathophysiological and Social Issues, 
      University of Cádiz, Cádiz, Spain.
FAU - Calle, Germán
AU  - Calle G
AUID- ORCID: 0000-0003-0025-1929
AD  - Institute of Biomedical Research and Innovation of Cádiz, Cádiz, Spain.
AD  - Cardiology Clinical Unit, Puerta del Mar Hospital, Cádiz, Spain.
FAU - Gheorghe, Livia Luciana
AU  - Gheorghe LL
AUID- ORCID: 0000-0001-8291-6095
AD  - Institute of Biomedical Research and Innovation of Cádiz, Cádiz, Spain.
AD  - Cardiology Clinical Unit, Puerta del Mar Hospital, Cádiz, Spain.
FAU - Gutiérrez-Barrios, Alejandro
AU  - Gutiérrez-Barrios A
AUID- ORCID: 0000-0003-1445-0478
AD  - Institute of Biomedical Research and Innovation of Cádiz, Cádiz, Spain.
AD  - Cardiology Clinical Unit, Puerta del Mar Hospital, Cádiz, Spain.
FAU - Cañadas, Dolores
AU  - Cañadas D
AUID- ORCID: 0000-0002-9036-2712
AD  - Institute of Biomedical Research and Innovation of Cádiz, Cádiz, Spain.
AD  - Cardiology Clinical Unit, Puerta del Mar Hospital, Cádiz, Spain.
FAU - Tur, Josep A
AU  - Tur JA
AUID- ORCID: 0000-0002-6940-0761
AD  - Research Group on Community Nutrition & Oxidative Stress, University of the 
      Balearic Islands, Palma de Mallorca, Spain.
FAU - Vázquez-García, Rafael
AU  - Vázquez-García R
AUID- ORCID: 0000-0001-8876-474X
AD  - Institute of Biomedical Research and Innovation of Cádiz, Cádiz, Spain.
AD  - Cardiology Clinical Unit, Puerta del Mar Hospital, Cádiz, Spain.
FAU - Santi-Cano, María José
AU  - Santi-Cano MJ
AUID- ORCID: 0000-0002-4430-6031
AD  - Faculty of Nursing and Physiotherapy, University of Cádiz, Cádiz, Spain.
AD  - Institute of Biomedical Research and Innovation of Cádiz, Cádiz, Spain.
AD  - Research Group on Nutrition, Molecular, Pathophysiological and Social Issues, 
      University of Cádiz, Cádiz, Spain.
LA  - eng
SI  - ClinicalTrials.gov/NCT05247606
PT  - Journal Article
PT  - Randomized Controlled Trial
DEP - 20240725
PL  - Canada
TA  - JMIR Mhealth Uhealth
JT  - JMIR mHealth and uHealth
JID - 101624439
SB  - IM
MH  - Humans
MH  - Male
MH  - Female
MH  - Middle Aged
MH  - *Coronary Artery Disease/psychology/rehabilitation
MH  - Aged
MH  - *Cardiac Rehabilitation/methods/standards/statistics & numerical data
MH  - *Mobile Applications/standards/statistics & numerical data
MH  - Patient Compliance/statistics & numerical data
PMC - PMC11310647
OTO - NOTNLM
OT  - coronary event
OT  - coronary heart disease
OT  - eHealth
OT  - lifestyle
OT  - mHealth
OT  - mobile health
COIS- Conflicts of Interest: None declared.
EDAT- 2024/07/26 12:43
MHDA- 2024/07/26 12:44
PMCR- 2024/07/25
CRDT- 2024/07/25 11:53
PHST- 2023/12/13 00:00 [received]
PHST- 2024/05/28 00:00 [accepted]
PHST- 2024/04/17 00:00 [revised]
PHST- 2024/07/26 12:44 [medline]
PHST- 2024/07/26 12:43 [pubmed]
PHST- 2024/07/25 11:53 [entrez]
PHST- 2024/07/25 00:00 [pmc-release]
AID - v12i1e55421 [pii]
AID - 10.2196/55421 [doi]
PST - epublish
SO  - JMIR Mhealth Uhealth. 2024 Jul 25;12:e55421. doi: 10.2196/55421.

PMID- 38127887
OWN - NLM
STAT- MEDLINE
DCOM- 20231225
LR  - 20240210
IS  - 1932-6203 (Electronic)
IS  - 1932-6203 (Linking)
VI  - 18
IP  - 12
DP  - 2023
TI  - Perspectives on healthy eating practices and acceptance of WIC-approved foods 
      among parents of young children enrolled in WIC.
PG  - e0295902
LID - 10.1371/journal.pone.0295902 [doi]
LID - e0295902
AB  - INTRODUCTION: The prevalence of childhood obesity remains high in the United 
      States, particularly among children living in low-income households. Diet quality 
      plays an important role in obesity prevention, particularly among mothers as they 
      serve as role models. Those served by the Special Supplemental Nutrition Program 
      for Women, Infants, and Children (WIC) receive nutrient-rich foods aimed at 
      increasing diet quality, yet redemption is low. Digital interventions targeting 
      WIC parents show potential for behavior change and could be used for childhood 
      obesity prevention. METHODS: This study describes the formative research 
      conducted to understand perspectives on healthy eating practices, acceptance of 
      WIC-approved foods, and preferences for the use of digital tools to improve the 
      purchasing and consumption of WIC-approved foods to improve diet quality. 
      In-depth interviews were conducted with 13 WIC parents and caregivers. RESULTS: A 
      variety of definitions for and misconceptions about healthy eating exist among 
      WIC caregivers. Most purchased foods were fruits, vegetables, milk, cheese, and 
      eggs and the least purchased foods were yogurt and peanut butter. The biggest 
      facilitator for purchasing WIC-approved foods was the preference of children and 
      caregivers, whereas the biggest barrier was children's picky eating behaviors. 
      Most caregivers reported using their phone to get nutrition information. Most 
      caregivers reported their interest in receiving weekly text messages and 
      indicated preferences about receiving recipes. CONCLUSION: A text messaging 
      program that includes sending weekly messages, recipes, and nutrition tips is 
      hypothesized to improve diet quality and increase redemption of WIC-approved 
      foods.
CI  - Copyright: © 2023 Hammad, Kay. This is an open access article distributed under 
      the terms of the Creative Commons Attribution License, which permits unrestricted 
      use, distribution, and reproduction in any medium, provided the original author 
      and source are credited.
FAU - Hammad, Nour M
AU  - Hammad NM
AUID- ORCID: 0000-0001-9578-7261
AD  - Department of Nutrition, Harvard University, Boston, Massachusetts, United States 
      of America.
FAU - Kay, Melissa C
AU  - Kay MC
AD  - Department of Pediatrics, Duke University, Durham, North Carolina, United States 
      of America.
LA  - eng
GR  - U54 MD012530/MD/NIMHD NIH HHS/United States
PT  - Journal Article
DEP - 20231221
PL  - United States
TA  - PLoS One
JT  - PloS one
JID - 101285081
SB  - IM
MH  - Infant
MH  - Humans
MH  - Child
MH  - Female
MH  - United States
MH  - Child, Preschool
MH  - Diet, Healthy
MH  - *Pediatric Obesity
MH  - *Food Assistance
MH  - Vegetables
MH  - Parents
PMC - PMC10734995
COIS- The authors have declared that no competing interests exist.
EDAT- 2023/12/21 18:41
MHDA- 2023/12/25 06:43
PMCR- 2023/12/21
CRDT- 2023/12/21 16:32
PHST- 2022/12/28 00:00 [received]
PHST- 2023/12/01 00:00 [accepted]
PHST- 2023/12/25 06:43 [medline]
PHST- 2023/12/21 18:41 [pubmed]
PHST- 2023/12/21 16:32 [entrez]
PHST- 2023/12/21 00:00 [pmc-release]
AID - PONE-D-22-35532 [pii]
AID - 10.1371/journal.pone.0295902 [doi]
PST - epublish
SO  - PLoS One. 2023 Dec 21;18(12):e0295902. doi: 10.1371/journal.pone.0295902. 
      eCollection 2023.

PMID- 19594959
OWN - NLM
STAT- MEDLINE
DCOM- 20090910
LR  - 20220331
IS  - 1475-2662 (Electronic)
IS  - 0007-1145 (Linking)
VI  - 101 Suppl 2
DP  - 2009 Jul
TI  - A review of the use of information and communication technologies for dietary 
      assessment.
PG  - S102-12
LID - 10.1017/S0007114509990638 [doi]
AB  - Presently used dietary-assessment methods often present difficulties for 
      researchers and respondents, and misreporting errors are common. Methods using 
      information and communication technologies (ICT) may improve quality and 
      accuracy. The present paper presents a systematic literature review describing 
      studies applying ICT to dietary assessment. Eligible papers published between 
      January 1995 and February 2008 were classified into four assessment categories: 
      computerised assessment; personal digital assistants (PDA); digital photography; 
      smart cards. Computerised assessments comprise frequency questionnaires, 24 h 
      recalls (24HR) and diet history assessments. Self-administered computerised 
      assessments, which can include audio support, may reduce literacy problems, be 
      translated and are useful for younger age groups, but less so for those 
      unfamiliar with computers. Self-administered 24HR utilising computers yielded 
      comparable results as standard methods, but needed supervision if used in 
      children. Computer-assisted interviewer-administered recall results were similar 
      to conventional recalls, and reduced inter-interviewer variability. PDA showed 
      some advantages but did not reduce underreporting. Mobile phone meal photos did 
      not improve PDA accuracy. Digital photography for assessing individual food 
      intake in dining facilities was accurate for adults and children, although 
      validity was slightly higher with direct visual observation. Smart cards in 
      dining facilities were useful for measuring food choice but not total dietary 
      intake. In conclusion, computerised assessments and PDA are promising, and could 
      improve dietary assessment quality in some vulnerable groups and decrease 
      researcher workload. Both still need comprehensive evaluation for micronutrient 
      intake assessment. Further work is necessary for improving ICT tools in 
      established and new methods and for their rigorous evaluation.
FAU - Ngo, Joy
AU  - Ngo J
AD  - Community Nutrition Research Centre of Nutrition Research Foundation, University 
      of Barcelona Science Park, Baldiri Reixac 4, 08028 Barcelona, Spain. 
      nutricom@pcb.ub.cat
FAU - Engelen, Anouk
AU  - Engelen A
FAU - Molag, Marja
AU  - Molag M
FAU - Roesle, Joni
AU  - Roesle J
FAU - García-Segovia, Purificación
AU  - García-Segovia P
FAU - Serra-Majem, Lluís
AU  - Serra-Majem L
LA  - eng
PT  - Journal Article
PT  - Research Support, Non-U.S. Gov't
PT  - Review
PT  - Systematic Review
PL  - England
TA  - Br J Nutr
JT  - The British journal of nutrition
JID - 0372547
SB  - IM
MH  - *Computers
MH  - Diet Records
MH  - *Diet Surveys
MH  - Feeding Behavior
MH  - Humans
MH  - Mental Recall
MH  - Nutrition Assessment
MH  - Photography
MH  - Research Design
RF  - 30
EDAT- 2009/07/15 09:00
MHDA- 2009/09/11 06:00
CRDT- 2009/07/15 09:00
PHST- 2009/07/15 09:00 [entrez]
PHST- 2009/07/15 09:00 [pubmed]
PHST- 2009/09/11 06:00 [medline]
AID - S0007114509990638 [pii]
AID - 10.1017/S0007114509990638 [doi]
PST - ppublish
SO  - Br J Nutr. 2009 Jul;101 Suppl 2:S102-12. doi: 10.1017/S0007114509990638.

PMID- 35369096
OWN - NLM
STAT- PubMed-not-MEDLINE
LR  - 20230208
IS  - 2296-861X (Print)
IS  - 2296-861X (Electronic)
IS  - 2296-861X (Linking)
VI  - 9
DP  - 2022
TI  - PEGASO e-Diary: User Engagement and Dietary Behavior Change of a Mobile Food 
      Record for Adolescents.
PG  - 727480
LID - 10.3389/fnut.2022.727480 [doi]
LID - 727480
AB  - BACKGROUND: Obesity amongst children and adolescents is becoming a major health 
      problem globally and mobile food records can play a crucial role in promoting 
      healthy dietary habits. OBJECTIVE: To describe the methodology for the 
      implementation of the e-Diary mobile food record, to assess its capability in 
      promoting healthy eating habits, to evaluate the factors associated with its 
      usage and engagement. METHODS: This is a descriptive study that compared the 
      characteristics of participants engaged in the e-Diary, which was part of the 
      PEGASO project in which an app to provide proactive health promotion was given to 
      365 students at 4 European sites enrolled during October to December 2016: 
      England (UK), Scotland (UK), Lombardy (Italy), and Catalonia (Spain). The e-Diary 
      tracked the users' dietary habits in terms of food groups, dietary indexes, and 6 
      dietary target behaviors relating to consumption of: fruit; vegetable; breakfast; 
      sugar-sweetened beverages; fast-food; and snacks. The e-Diary provided also 
      personalized suggestions for the next meal and gamification. RESULTS: The e-Diary 
      was used for 6 months by 357 adolescents (53.8% females). The study showed that 
      females used the e-Diary much more than males (aOR 3.8, 95% CI 1.6-8.8). 
      Participants aged 14 years were more engaged in the e-Diary than older age groups 
      (aOR 5.1, 95% CI 1.4-18.8) as were those with a very good/excellent 
      self-perceived health status compared to their peers with fair/poor health 
      perception (aOR 4.2, 95% CI 1.3-13.3). Compared to the intervention sites, those 
      living in Catalonia (aOR 13.2 95% CI 2.5-68.8) were more engaged. In terms of 
      behavior change, a significant positive correlation between fruit (p < 0.0001) 
      and vegetables (p = 0.0087) intake was observed in association with increased 
      engagement in the e-Diary. Similarly, adolescents who used the app for more than 
      2 weeks had significantly higher odds of not skipping breakfast over the study 
      period (aOR 2.5, 95% CI 1.0-6.3). CONCLUSIONS: The users highly engaged with the 
      e-Diary were associated with improved dietary behaviors: increased consumption of 
      fruit and vegetables and reduced skipping of breakfast. Although the overall 
      usage of the e-Diary was high during the first weeks, it declined thereafter. 
      Future applications should foster user engagement, particularly targeting 
      adolescents at high risk. CLINICAL TRIAL REGISTRATION: 
      https://www.clinicaltrials.gov/, identifier: NCT02930148.
CI  - Copyright © 2022 Caon, Prinelli, Angelini, Carrino, Mugellini, Orte, Serrano, 
      Atkinson, Martin and Adorni.
FAU - Caon, Maurizio
AU  - Caon M
AD  - School of Management, University of Applied Sciences and Arts Western Switzerland 
      (HES-SO), Fribourg, Switzerland.
FAU - Prinelli, Federica
AU  - Prinelli F
AD  - Institute of Biomedical Technologies, National Research Council, Segrate, Italy.
FAU - Angelini, Leonardo
AU  - Angelini L
AD  - School of Management, University of Applied Sciences and Arts Western Switzerland 
      (HES-SO), Fribourg, Switzerland.
AD  - College of Engineering, University of Applied Sciences and Arts Western 
      Switzerland (HES-SO), Fribourg, Switzerland.
FAU - Carrino, Stefano
AU  - Carrino S
AD  - Haute Ecole Arc Ingénierie, University of Applied Sciences and Arts Western 
      Switzerland (HES-SO), St. Imier, Switzerland.
FAU - Mugellini, Elena
AU  - Mugellini E
AD  - College of Engineering, University of Applied Sciences and Arts Western 
      Switzerland (HES-SO), Fribourg, Switzerland.
FAU - Orte, Silvia
AU  - Orte S
AD  - eHealth Unit, Center Tecnològic de Catalunya (Eurecat), Barcelona, Spain.
FAU - Serrano, José C E
AU  - Serrano JCE
AD  - Experimental Medicine, Universitat de Lleida, Lleida, Spain.
FAU - Atkinson, Sarah
AU  - Atkinson S
AD  - Human Factors Research Group, University of Nottingham, Nottingham, United 
      Kingdom.
FAU - Martin, Anne
AU  - Martin A
AD  - United Kingdom Medical Research Council/Chief Scientist Office Social and Public 
      Health Sciences Unit, University of Glasgow, Glasgow, United Kingdom.
FAU - Adorni, Fulvio
AU  - Adorni F
AD  - Institute of Biomedical Technologies, National Research Council, Segrate, Italy.
LA  - eng
SI  - ClinicalTrials.gov/NCT02930148
GR  - MC_UU_00022/1/MRC_/Medical Research Council/United Kingdom
PT  - Journal Article
DEP - 20220317
PL  - Switzerland
TA  - Front Nutr
JT  - Frontiers in nutrition
JID - 101642264
PMC - PMC8970185
OTO - NOTNLM
OT  - diet monitoring
OT  - dietary target behaviors
OT  - healthy eating habits promotion
OT  - mobile food record
OT  - mobile health technologies
OT  - user engagement
COIS- The authors declare that the research was conducted in the absence of any 
      commercial or financial relationships that could be construed as a potential 
      conflict of interest.
EDAT- 2022/04/05 06:00
MHDA- 2022/04/05 06:01
PMCR- 2022/01/01
CRDT- 2022/04/04 05:17
PHST- 2021/06/18 00:00 [received]
PHST- 2022/02/07 00:00 [accepted]
PHST- 2022/04/04 05:17 [entrez]
PHST- 2022/04/05 06:00 [pubmed]
PHST- 2022/04/05 06:01 [medline]
PHST- 2022/01/01 00:00 [pmc-release]
AID - 10.3389/fnut.2022.727480 [doi]
PST - epublish
SO  - Front Nutr. 2022 Mar 17;9:727480. doi: 10.3389/fnut.2022.727480. eCollection 
      2022.

PMID- 35307999
OWN - NLM
STAT- MEDLINE
DCOM- 20220322
LR  - 20230606
IS  - 2083-8441 (Electronic)
IS  - 2081-237X (Print)
IS  - 2083-8441 (Linking)
VI  - 28
IP  - 1
DP  - 2022
TI  - The usefulness of the nutrition apps in self-control of diabetes mellitus - the 
      review of literature and own experience.
PG  - 75-80
LID - 46432 [pii]
LID - 10.5114/pedm.2022.113631 [doi]
AB  - Intensive technology development as well as the COVID-19 pandemic has contributed 
      to the increased interest in the telemedicine and mHealth sector. Increasing 
      availability and use of mobile devices as well as the constantly growing number 
      of nutritional mobile applications, resulted in creating new tools for food and 
      meals nutrients calculation which can be used by patients with diabetes. Variety 
      of mobile applications and multiple functions included in them enable finding 
      applications focused on individual patients' needs. The scientific data coming 
      from research conducted so far suggest that the regular use of mobile nutritional 
      applications contributes to improving metabolic control of diabetes and the 
      reduction of the value of glycated hemoglobin in patients with diabetes. 
      Innovative solutions bring hope also for a significant improvement in the quality 
      of life of patients. The aim of this article was to summarize the EBM knowledge 
      about the use of mHealth in self-control and diet of patients with diabetes, 
      especially type 1 and to present and assess the nutrition mobile applications 
      available in polish language according to their functionality in diabetic 
      self-control.
FAU - Więckowska-Rusek, Katarzyna
AU  - Więckowska-Rusek K
AD  - Students' Scientific Association in Department of Children's Diabetology, Medical 
      University of Silesia, Poland.
FAU - Danel, Justyna
AU  - Danel J
AD  - Students' Scientific Association in Department of Children's Diabetology, Medical 
      University of Silesia, Poland.
FAU - Deja, Grażyna
AU  - Deja G
AD  - Department of Children's Diabetology, Medical University of Silesia, Poland.
LA  - eng
PT  - Journal Article
PT  - Review
TT  - Przydatność żywieniowych aplikacji mobilnych w samokontroli cukrzycy – przegląd 
      literatury i prezentacja własnych doświadczeń.
PL  - Poland
TA  - Pediatr Endocrinol Diabetes Metab
JT  - Pediatric endocrinology, diabetes, and metabolism
JID - 101518750
SB  - IM
MH  - *COVID-19
MH  - *Diabetes Mellitus/therapy
MH  - Humans
MH  - Pandemics
MH  - Quality of Life
MH  - *Self-Control
PMC - PMC10226352
OTO - NOTNLM
OT  - eHealth
OT  - mHealth app
OT  - mobile phone application
OT  - nutrition
OT  - type 1 diabetes mellitus
OT  - telemedicine
COIS- none declared.
EDAT- 2022/03/22 06:00
MHDA- 2022/03/23 06:00
PMCR- 2022/03/01
CRDT- 2022/03/21 06:44
PHST- 2022/03/21 06:44 [entrez]
PHST- 2022/03/22 06:00 [pubmed]
PHST- 2022/03/23 06:00 [medline]
PHST- 2022/03/01 00:00 [pmc-release]
AID - 46432 [pii]
AID - 10.5114/pedm.2022.113631 [doi]
PST - ppublish
SO  - Pediatr Endocrinol Diabetes Metab. 2022;28(1):75-80. doi: 
      10.5114/pedm.2022.113631.

PMID- 36459403
OWN - NLM
STAT- PubMed-not-MEDLINE
LR  - 20240909
IS  - 2292-9495 (Electronic)
IS  - 2292-9495 (Linking)
VI  - 9
IP  - 4
DP  - 2022 Dec 2
TI  - Low- and Medium-Socioeconomic-Status Group Members' Perceived Challenges and 
      Solutions for Healthy Nutrition: Qualitative Focus Group Study.
PG  - e40123
LID - 10.2196/40123 [doi]
LID - e40123
AB  - BACKGROUND: Although digital tools for healthy nutrition have shown great 
      potential, their actual impact remains variable as digital solutions often do not 
      fit users' needs and barriers. This is especially poignant for priority 
      communities in society. Involving these groups in citizen science may have great 
      benefits even beyond the increase in knowledge of the lives and experiences of 
      these groups. However, this requires specialized skills. Participants from 
      priority groups could benefit from an approach that offers sensitization and 
      discussion to help them voice their needs regarding healthy nutrition and 
      technology to support healthy eating. OBJECTIVE: This study aimed to gather 
      insights into people's thoughts on everyday eating practices, self-regulation in 
      healthy eating, and skill acquisition and on applying technological innovations 
      to these domains. METHODS: Participants answered 3 daily questionnaires to garner 
      their current practices regarding habits, self-regulation, skills, and technology 
      use surrounding healthy eating and make it easier for them to collect their 
      thoughts and experiences (sensitization). Within a week of filling out the 3 
      questionnaires, participants took part in a web-based focus group discussion 
      session. All sessions were transcribed and analyzed using a thematic qualitative 
      approach. RESULTS: A total of 42 people took part in 7 focus group interviews of 
      6 people each. The analysis showed that participants would like to receive 
      support from technology for a broad range of aspects of nutrition, such as 
      measuring the effect their personal nutrition has on their individual health, 
      providing them with reliable product information, giving them practical guidance 
      for healthy eating and snacking, and reducing the burden of registering food 
      intake. Technology should be easy to use, reduce burdens, and be tailored to 
      personal situations. Privacy and cost were major concerns for the participants. 
      CONCLUSIONS: This study shows that people from low- and 
      medium-socioeconomic-status groups have a need for specific support in tailoring 
      their knowledge of healthy nutrition to their own situation and see technology as 
      a means to achieve this.
CI  - ©Sander Hermsen, Alex van Kraaij, Guido Camps. Originally published in JMIR Human 
      Factors (https://humanfactors.jmir.org), 02.12.2022.
FAU - Hermsen, Sander
AU  - Hermsen S
AUID- ORCID: 0000-0001-8781-5445
AD  - OnePlanet Research Center, Wageningen, Netherlands.
FAU - van Kraaij, Alex
AU  - van Kraaij A
AUID- ORCID: 0000-0002-8592-8611
AD  - OnePlanet Research Center, Wageningen, Netherlands.
FAU - Camps, Guido
AU  - Camps G
AUID- ORCID: 0000-0002-3136-8671
AD  - OnePlanet Research Center, Wageningen, Netherlands.
AD  - Wageningen University and Research, Wageningen, Netherlands.
LA  - eng
PT  - Journal Article
DEP - 20221202
PL  - Canada
TA  - JMIR Hum Factors
JT  - JMIR human factors
JID - 101666561
PMC - PMC9758634
OTO - NOTNLM
OT  - citizen science
OT  - digital technology
OT  - nutrition
OT  - socioeconomic status
COIS- Conflicts of Interest: None declared.
EDAT- 2022/12/03 06:00
MHDA- 2022/12/03 06:01
PMCR- 2022/12/02
CRDT- 2022/12/02 11:53
PHST- 2022/06/07 00:00 [received]
PHST- 2022/10/06 00:00 [accepted]
PHST- 2022/09/15 00:00 [revised]
PHST- 2022/12/02 11:53 [entrez]
PHST- 2022/12/03 06:00 [pubmed]
PHST- 2022/12/03 06:01 [medline]
PHST- 2022/12/02 00:00 [pmc-release]
AID - v9i4e40123 [pii]
AID - 10.2196/40123 [doi]
PST - epublish
SO  - JMIR Hum Factors. 2022 Dec 2;9(4):e40123. doi: 10.2196/40123.

PMID- 34033667
OWN - NLM
STAT- MEDLINE
DCOM- 20211018
LR  - 20211018
IS  - 1932-6203 (Electronic)
IS  - 1932-6203 (Linking)
VI  - 16
IP  - 5
DP  - 2021
TI  - Parental practices, preferences, skills and attitudes on food consumption of 
      pre-school children: Results from Nutriscience Project.
PG  - e0251620
LID - 10.1371/journal.pone.0251620 [doi]
LID - e0251620
AB  - The association between family environment and child's eating behaviors is well 
      established but a multidimensional approach to study this relation is lacking. 
      This study aimed to assess the proprieties of a questionnaire created to evaluate 
      parental practices, preferences, skills and attitudes regarding fruit and 
      vegetables (F&V), sugar and salt. Participants (n = 714) were families of 
      pre-school children (aged 2-6 years old) of the Nutriscience Project-a web-based 
      gamification program-who answered a questionnaire assessing socio-demographic 
      characteristics, nutrition knowledge, and a scale evaluating parental practices, 
      preferences, skills and attitudes, at the baseline of the project. Exploratory 
      factorial analysis was applied to the scale: 21 items and 5 factors were 
      extracted (52.4% of explained variance) with a Kaiser-Meyer-Olkin (KMO) value of 
      0.770: 1. Modelling/active promotion of F&V consumption (α = 0.73), 2. Skills for 
      choosing/preparing healthy food (α = 0.75), 3. Food preferences and satiety 
      perception (α = 0.70), 4. Awareness regarding sugar/salt intake (α = 0.61), 5. 
      Allowance regarding F&V consumption (α = 0.55). Kruskal-Wallis and Mann-Whitney 
      tests were conducted to compare factors according to socio-demographic 
      characteristics. Higher scores for parental modelling and active promotion of F&V 
      consumption were observed in older parents, those with higher nutrition knowledge 
      and who reported to live without income difficulties. Regarding food preferences, 
      higher scores were observed in mothers, with higher nutrition knowledge and from 
      higher educated groups. Higher awareness regarding salt and sugar consumption 
      were observed in older parents, with higher education, higher nutrition knowledge 
      and with female children. Older parents and with female children also registered 
      higher scores of skills for choosing/preparing healthy food. The scale showed 
      satisfactory proprieties and may contribute to assess family food environment 
      using a multidimensional approach. It also highlighted the importance of 
      considering socio-demographic characteristics in interventions to promote healthy 
      eating.
FAU - Almeida, Carla
AU  - Almeida C
AD  - Faculdade de Ciências da Nutrição e Alimentação da Universidade do Porto, Porto, 
      Portugal.
FAU - Azevedo, José
AU  - Azevedo J
AD  - EPIUnit-Instituto de Saúde Pública, Universidade do Porto, Porto, Portugal | 
      ITR-Laboratório para a Investigação Integrativa e Translacional em Saúde 
      Populacional.
AD  - Faculdade de Letras da Universidade do Porto, Porto, Portugal.
FAU - Gregório, Maria João
AU  - Gregório MJ
AD  - Faculdade de Ciências da Nutrição e Alimentação da Universidade do Porto, Porto, 
      Portugal.
FAU - Barros, Renata
AU  - Barros R
AD  - Faculdade de Ciências da Nutrição e Alimentação da Universidade do Porto, Porto, 
      Portugal.
AD  - EPIUnit-Instituto de Saúde Pública, Universidade do Porto, Porto, Portugal | 
      ITR-Laboratório para a Investigação Integrativa e Translacional em Saúde 
      Populacional.
FAU - Severo, Milton
AU  - Severo M
AD  - EPIUnit-Instituto de Saúde Pública, Universidade do Porto, Porto, Portugal | 
      ITR-Laboratório para a Investigação Integrativa e Translacional em Saúde 
      Populacional.
AD  - Departamento de Ciências da Saúde Pública e Forenses e Educação Médica, Faculdade 
      de Medicina da Universidade do Porto, Porto, Portugal.
FAU - Padrão, Patrícia
AU  - Padrão P
AD  - Faculdade de Ciências da Nutrição e Alimentação da Universidade do Porto, Porto, 
      Portugal.
AD  - EPIUnit-Instituto de Saúde Pública, Universidade do Porto, Porto, Portugal | 
      ITR-Laboratório para a Investigação Integrativa e Translacional em Saúde 
      Populacional.
LA  - eng
PT  - Journal Article
PT  - Research Support, Non-U.S. Gov't
DEP - 20210525
PL  - United States
TA  - PLoS One
JT  - PloS one
JID - 101285081
SB  - IM
MH  - Adult
MH  - Child
MH  - Child, Preschool
MH  - *Feeding Behavior
MH  - Female
MH  - *Food Preferences
MH  - Humans
MH  - Male
MH  - *Parent-Child Relations
MH  - *Parents
MH  - Socioeconomic Factors
PMC - PMC8148319
COIS- The authors have declared that no competing interests exist.
EDAT- 2021/05/26 06:00
MHDA- 2021/10/21 06:00
PMCR- 2021/05/25
CRDT- 2021/05/25 17:18
PHST- 2020/02/04 00:00 [received]
PHST- 2021/04/30 00:00 [accepted]
PHST- 2021/05/25 17:18 [entrez]
PHST- 2021/05/26 06:00 [pubmed]
PHST- 2021/10/21 06:00 [medline]
PHST- 2021/05/25 00:00 [pmc-release]
AID - PONE-D-20-03229 [pii]
AID - 10.1371/journal.pone.0251620 [doi]
PST - epublish
SO  - PLoS One. 2021 May 25;16(5):e0251620. doi: 10.1371/journal.pone.0251620. 
      eCollection 2021.

PMID- 29607800
OWN - NLM
STAT- MEDLINE
DCOM- 20191002
LR  - 20240523
IS  - 1475-2727 (Electronic)
IS  - 1368-9800 (Print)
IS  - 1368-9800 (Linking)
VI  - 21
IP  - 12
DP  - 2018 Aug
TI  - Feasibility and impact study of a reward-based mobile application to improve 
      adolescents' snacking habits.
PG  - 2329-2344
LID - 10.1017/S1368980018000678 [doi]
AB  - OBJECTIVE: Adolescents' snacking habits are driven by both explicit reflective 
      and implicit hedonic processes. Hedonic pathways and differences in sensitivity 
      to food rewards in addition to reflective determinants should be considered. The 
      present study evaluated the feasibility and impact of a mobile phone-delivered 
      intervention, incorporating explicit reflective and implicit rewarding 
      strategies, on adolescents' snack intake. DESIGN: Adolescents (n 988; mean age 
      14·9 (sd 0·70) years, 59·4 % boys) completed a non-randomized clustered 
      controlled trial. Adolescents (n 416) in the intervention schools (n 3) were 
      provided with the intervention application for four weeks, while adolescents (n 
      572) in the control schools (n 3) followed the regular curriculum. Outcomes were 
      differences in healthy snacking ratio and key determinants (awareness, intention, 
      attitude, self-efficacy, habits and knowledge). Process evaluation data were 
      collected via questionnaires and through log data of the app. RESULTS: No 
      significant positive intervention effects on the healthy snack ratio (b=-3·52 (se 
      1·82), P>0·05) or targeted determinants were observed. Only 268 adolescents 
      started using the app, of whom only fifty-five (20·5 %) still logged in after 
      four weeks. Within the group of users, higher exposure to the app was not 
      significantly associated with positive intervention effects. App satisfaction 
      ratings were low in both high and low user groups. Moderation analyses revealed 
      small positive intervention effects on the healthy snack ratio in high compared 
      with low reward-sensitive boys (b=1·38 (se 0·59), P<0·05). CONCLUSIONS: The 
      intervention was not able to improve adolescents' snack choices, due to low reach 
      and exposure. Future interventions should consider multicomponent interventions, 
      teacher engagement, exhaustive participatory app content development and 
      tailoring.
FAU - De Cock, Nathalie
AU  - De Cock N
AD  - 1Department of Food Safety and Food Quality,Ghent University,Coupure Links 
      653,Ghent 9000,Belgium.
FAU - Van Lippevelde, Wendy
AU  - Van Lippevelde W
AD  - 2Department of Public Health,Ghent University,Ghent,Belgium.
FAU - Vangeel, Jolien
AU  - Vangeel J
AD  - 3Leuven School for Mass Communication Research,KU Leuven,Leuven,Belgium.
FAU - Notebaert, Melissa
AU  - Notebaert M
AD  - 3Leuven School for Mass Communication Research,KU Leuven,Leuven,Belgium.
FAU - Beullens, Kathleen
AU  - Beullens K
AD  - 3Leuven School for Mass Communication Research,KU Leuven,Leuven,Belgium.
FAU - Eggermont, Steven
AU  - Eggermont S
AD  - 3Leuven School for Mass Communication Research,KU Leuven,Leuven,Belgium.
FAU - Deforche, Benedicte
AU  - Deforche B
AD  - 2Department of Public Health,Ghent University,Ghent,Belgium.
FAU - Maes, Lea
AU  - Maes L
AD  - 2Department of Public Health,Ghent University,Ghent,Belgium.
FAU - Goossens, Lien
AU  - Goossens L
AD  - 5Department of Developmental,Personality and Social Psychology,Ghent 
      University,Ghent,Belgium.
FAU - Verbeken, Sandra
AU  - Verbeken S
AD  - 5Department of Developmental,Personality and Social Psychology,Ghent 
      University,Ghent,Belgium.
FAU - Moens, Ellen
AU  - Moens E
AD  - 5Department of Developmental,Personality and Social Psychology,Ghent 
      University,Ghent,Belgium.
FAU - Vervoort, Leentje
AU  - Vervoort L
AD  - 5Department of Developmental,Personality and Social Psychology,Ghent 
      University,Ghent,Belgium.
FAU - Braet, Caroline
AU  - Braet C
AD  - 5Department of Developmental,Personality and Social Psychology,Ghent 
      University,Ghent,Belgium.
FAU - Huybregts, Lieven
AU  - Huybregts L
AD  - 6Poverty,Health and Nutrition Division,International Food Policy Research 
      Institute,Washington DC,USA.
FAU - Kolsteren, Patrick
AU  - Kolsteren P
AD  - 1Department of Food Safety and Food Quality,Ghent University,Coupure Links 
      653,Ghent 9000,Belgium.
FAU - Van Camp, John
AU  - Van Camp J
AD  - 1Department of Food Safety and Food Quality,Ghent University,Coupure Links 
      653,Ghent 9000,Belgium.
FAU - Lachat, Carl
AU  - Lachat C
AD  - 1Department of Food Safety and Food Quality,Ghent University,Coupure Links 
      653,Ghent 9000,Belgium.
LA  - eng
PT  - Clinical Trial
PT  - Journal Article
PT  - Research Support, Non-U.S. Gov't
DEP - 20180402
PL  - England
TA  - Public Health Nutr
JT  - Public health nutrition
JID - 9808463
SB  - IM
MH  - Adolescent
MH  - Diet/*statistics & numerical data
MH  - Feasibility Studies
MH  - Feeding Behavior
MH  - Female
MH  - Habits
MH  - *Health Promotion/methods/statistics & numerical data
MH  - Humans
MH  - Male
MH  - *Mobile Applications
MH  - *Reward
MH  - *Snacks
MH  - Surveys and Questionnaires
PMC - PMC11106033
OTO - NOTNLM
OT  - Adolescents
OT  - Healthy snacking
OT  - Impact
OT  - Intervention
OT  - Smartphone app
EDAT- 2018/04/03 06:00
MHDA- 2019/10/03 06:00
PMCR- 2018/04/02
CRDT- 2018/04/03 06:00
PHST- 2018/04/03 06:00 [pubmed]
PHST- 2019/10/03 06:00 [medline]
PHST- 2018/04/03 06:00 [entrez]
PHST- 2018/04/02 00:00 [pmc-release]
AID - S1368980018000678 [pii]
AID - 00067 [pii]
AID - 10.1017/S1368980018000678 [doi]
PST - ppublish
SO  - Public Health Nutr. 2018 Aug;21(12):2329-2344. doi: 10.1017/S1368980018000678. 
      Epub 2018 Apr 2.

PMID- 30767906
OWN - NLM
STAT- MEDLINE
DCOM- 20200129
LR  - 20200309
IS  - 2291-5222 (Print)
IS  - 2291-5222 (Electronic)
IS  - 2291-5222 (Linking)
VI  - 7
IP  - 2
DP  - 2019 Feb 15
TI  - Evaluating Mobile Health Apps for Customized Dietary Recording for Young Adults 
      and Seniors: Randomized Controlled Trial.
PG  - e10931
LID - 10.2196/10931 [doi]
LID - e10931
AB  - BACKGROUND: The role of individual-tailored dietary recording in mobile phone 
      health apps has become increasingly important in management of self-health care 
      and population-based preventive service. The development of such mobile apps for 
      user-centered designing is still challengeable and requires further scientific 
      evidence. OBJECTIVE: This study aims to conduct a randomized trial to assess the 
      accuracy and time efficiency of two prototypes for dietary recoding utilization 
      related to the input method of food intake. METHODS: We first present an 
      innovative combinatorial concept for dietary recording to account for dish 
      variation. One prototype was a self-chosen tab app that featured choosing each 
      food ingredient to synthesize an individual dish, whereas the other was an 
      autonomous exhaustive list app that provided one selection from a comprehensive 
      list of dish items. The concept included commercially available choices that 
      allowed users to more accurately account for their individual food selection. The 
      two mobile apps were compared in a head-to-head parallel randomized trial 
      evaluation. Young adults (n=70, aged 18-29) and older adults (n=35, aged 55-73) 
      were recruited and randomized into two groups for accuracy and response time 
      evaluation based on 12 types of food items in use of the developed self-chosen 
      tab and autonomous exhaustive list apps, respectively. RESULTS: For the trials 
      based on the self-chosen tab (53 participants) and autonomous exhaustive list 
      groups (52 participants), the two prototypes were found to be highly accurate 
      (>98%). The self-chosen tab app was found to be more efficient, requiring 
      significantly less time for input of 11 of 12 items (P<.05). The self-chosen tab 
      users occasionally neglected to select food attributes, an issue which did not 
      occur in the autonomous exhaustive list group. CONCLUSIONS: Our study contributes 
      through the scientific evaluation of the transformation step into prototype 
      development to demonstrate that a self-chosen tab app has potentially better 
      opportunity in effectiveness and efficiency. The combinatorial concept offers 
      potential for dietary recording and planning which can account for high food item 
      variability. Our findings on prototype development of diversified dietary 
      recordings provide design consideration and user interaction for related further 
      app development and improvement. TRIAL REGISTRATION: ISRCTN Registry 
      ISRCTN86142301; http://www.isrctn.com/ ISRCTN86142301 (Archived by WebCite at 
      http://www.webcitation.org/74YLEPYnS).
CI  - ©Ying-Chieh Liu, Chien-Hung Chen, Ya-Chi Tsou, Yu-Sheng Lin, Hsin-Yun Chen, 
      Jou-Yin Yeh, Sherry Yueh-Hsia Chiu. Originally published in JMIR Mhealth and 
      Uhealth (http://mhealth.jmir.org), 15.02.2019.
FAU - Liu, Ying-Chieh
AU  - Liu YC
AUID- ORCID: 0000-0003-1876-7632
AD  - Department of Industrial Design, College of Management, Chang Gung University, 
      Taoyuan, Taiwan.
AD  - Health Promotion Center, Department of Internal Medicine, Chang Gung Memorial 
      Hospital, Taoyuan, Taiwan.
FAU - Chen, Chien-Hung
AU  - Chen CH
AUID- ORCID: 0000-0002-7087-733X
AD  - Cyber Security Technology Institute, Institute for Information Industry, Taipei, 
      Taiwan.
FAU - Tsou, Ya-Chi
AU  - Tsou YC
AUID- ORCID: 0000-0002-5797-3335
AD  - Department of Industrial Design, College of Management, Chang Gung University, 
      Taoyuan, Taiwan.
FAU - Lin, Yu-Sheng
AU  - Lin YS
AUID- ORCID: 0000-0002-7654-6558
AD  - Health Promotion Center, Department of Internal Medicine, Chang Gung Memorial 
      Hospital, Taoyuan, Taiwan.
FAU - Chen, Hsin-Yun
AU  - Chen HY
AUID- ORCID: 0000-0002-5256-4559
AD  - Department of Nutrition Therapy, Chang Gung Memorial Hospital, Taoyuan, Taiwan.
FAU - Yeh, Jou-Yin
AU  - Yeh JY
AUID- ORCID: 0000-0002-5403-6362
AD  - Department of Health Care Management and Healthy Aging Research Center, College 
      of Management, Chang Gung University, Taoyuan, Taiwan.
FAU - Chiu, Sherry Yueh-Hsia
AU  - Chiu SY
AUID- ORCID: 0000-0002-7207-7088
AD  - Department of Health Care Management and Healthy Aging Research Center, College 
      of Management, Chang Gung University, Taoyuan, Taiwan.
AD  - Division of Hepatogastroenterology, Department of Internal Medicine, Kaohsiung 
      Chang Gung Memorial Hospital, Kaohsiung, Taiwan.
LA  - eng
PT  - Journal Article
PT  - Research Support, Non-U.S. Gov't
DEP - 20190215
PL  - Canada
TA  - JMIR Mhealth Uhealth
JT  - JMIR mHealth and uHealth
JID - 101624439
SB  - IM
MH  - Adolescent
MH  - Adult
MH  - Aged
MH  - Diet Records
MH  - Documentation/*methods
MH  - *Feeding Behavior
MH  - Female
MH  - Humans
MH  - Male
MH  - Middle Aged
MH  - Mobile Applications/*standards/trends
PMC - PMC6404641
OTO - NOTNLM
OT  - customized dietary recording
OT  - mHealth
OT  - mobile health
OT  - prototypes
OT  - randomized trial
OT  - user-centered design
OT  - utilization
COIS- Conflicts of Interest: None declared.
EDAT- 2019/02/16 06:00
MHDA- 2019/02/16 06:01
PMCR- 2019/02/15
CRDT- 2019/02/16 06:00
PHST- 2018/05/03 00:00 [received]
PHST- 2018/10/26 00:00 [accepted]
PHST- 2018/10/06 00:00 [revised]
PHST- 2019/02/16 06:00 [entrez]
PHST- 2019/02/16 06:00 [pubmed]
PHST- 2019/02/16 06:01 [medline]
PHST- 2019/02/15 00:00 [pmc-release]
AID - v7i2e10931 [pii]
AID - 10.2196/10931 [doi]
PST - epublish
SO  - JMIR Mhealth Uhealth. 2019 Feb 15;7(2):e10931. doi: 10.2196/10931.

PMID- 38692329
OWN - NLM
STAT- MEDLINE
DCOM- 20240514
LR  - 20240514
IS  - 1879-1026 (Electronic)
IS  - 0048-9697 (Linking)
VI  - 930
DP  - 2024 Jun 20
TI  - The design and development of a dashboard for improving sustainable healthy food 
      choices.
PG  - 172726
LID - S0048-9697(24)02873-0 [pii]
LID - 10.1016/j.scitotenv.2024.172726 [doi]
AB  - Over the last decade, several digital tools have been designed to provide 
      consumers with nutritional and environmental impact information about their food 
      choices post-consumption. Many of these tools lack behavioral change modules, 
      have low user engagement, and ignore inherent environmental nutrition trade-offs 
      to stimulate dietary change. This study presents the design and development of a 
      decision support system to enhance consumer health while meeting sustainability 
      goals from a pre-consumption perspective. The proposed decision support system, 
      Dashboard for Improving Sustainable Healthy (DISH) food choices, employs 
      behavioral features, traffic light labels, and nudges to inform end-users about 
      the nutritional health performance and environmental impact of meals. DISH uses a 
      simple metric that allows end-users to explore the potential minutes of healthy 
      and productive life gained or lost from consuming 100 kcal of a meal. The metric 
      combines the positive or negative nutritional health effects (μ-DALYs) of 
      consuming a meal and environmental damage (endpoint impact expressed in DALYs) on 
      human health. In the DISH application, end-users are rewarded or deducted 
      EnCoins, which represent the number of silver or gold coins lost or gained based 
      on the cost ($) of environmental damage (midpoint impacts) of a meal compared to 
      reference sustainable healthy and unsustainable and unhealthy meal. DISH's 
      gamification module enables end-users to track the potential minutes of healthy 
      and productive life gained/lost and gold or silver rewards or deductions from 
      consuming 100 kcal of a selected meal through cumulative minutes gained or lost 
      and EnCoins. In promoting a sustainable diet culture, the gamification module 
      enables users to create groups and communities where friends and families can 
      track their sustainability performance through meal decisions. The DISH 
      application is currently available online and can be accessed by an end-user 
      through any device. Further pilot studies will focus on testing the technology in 
      partner campus cafeterias.
CI  - Copyright © 2024 The Authors. Published by Elsevier B.V. All rights reserved.
FAU - Agyemang, Prince
AU  - Agyemang P
AD  - Bioresource Engineering Department, McGill University, Ste-Anne-de-Bellevue H9X 
      3V9, Quebec, Canada; Department of Biological and Agricultural Engineering, 
      University of Arkansas, 203 Engineering Hall, Fayetteville, AR 72701, USA.
FAU - Kwofie, Ebenezer M
AU  - Kwofie EM
AD  - Bioresource Engineering Department, McGill University, Ste-Anne-de-Bellevue H9X 
      3V9, Quebec, Canada; Department of Biological and Agricultural Engineering, 
      University of Arkansas, 203 Engineering Hall, Fayetteville, AR 72701, USA. 
      Electronic address: ebenezer.kwofie@mcgill.ca.
FAU - Baum, Jamie I
AU  - Baum JI
AD  - Department of Food Science, University of Arkansas, 2650 N. Young Ave., 
      Fayetteville, AR 72704, USA; Center for Human Nutrition, University of Arkansas 
      System Division of Agriculture, Fayetteville, AR 72704, USA.
FAU - Wang, Dongyi
AU  - Wang D
AD  - Department of Biological and Agricultural Engineering, University of Arkansas, 
      203 Engineering Hall, Fayetteville, AR 72701, USA.
LA  - eng
PT  - Journal Article
DEP - 20240429
PL  - Netherlands
TA  - Sci Total Environ
JT  - The Science of the total environment
JID - 0330500
SB  - IM
MH  - Humans
MH  - *Diet, Healthy
MH  - Food Preferences
MH  - Choice Behavior
OTO - NOTNLM
OT  - Environmental cost
OT  - Food choices
OT  - Sustainable healthy meal
OT  - Traffic light labels
COIS- Declaration of competing interest The authors declare that they have no known 
      competing financial interests or personal relationships that could have appeared 
      to influence the work reported in this paper.
EDAT- 2024/05/02 00:49
MHDA- 2024/05/14 06:42
CRDT- 2024/05/01 19:20
PHST- 2023/07/20 00:00 [received]
PHST- 2024/04/20 00:00 [revised]
PHST- 2024/04/22 00:00 [accepted]
PHST- 2024/05/14 06:42 [medline]
PHST- 2024/05/02 00:49 [pubmed]
PHST- 2024/05/01 19:20 [entrez]
AID - S0048-9697(24)02873-0 [pii]
AID - 10.1016/j.scitotenv.2024.172726 [doi]
PST - ppublish
SO  - Sci Total Environ. 2024 Jun 20;930:172726. doi: 10.1016/j.scitotenv.2024.172726. 
      Epub 2024 Apr 29.

PMID- 31814929
OWN - NLM
STAT- PubMed-not-MEDLINE
LR  - 20231020
IS  - 1976-1457 (Print)
IS  - 2005-6168 (Electronic)
IS  - 1976-1457 (Linking)
VI  - 13
IP  - 6
DP  - 2019 Dec
TI  - A comparative study on nutritional knowledge and dietary behavior between Korean 
      and Chinese postpartum women.
PG  - 535-542
LID - 10.4162/nrp.2019.13.6.535 [doi]
AB  - BACKGROUND/OBJECTIVES: Proper nutrition intake during pregnancy and lactation is 
      very important to both mothers and babies. Pregnant women should maintain proper 
      nutritional status to restore decreased physical strength due to pregnancy and 
      childbirth and produce breastmilk for the growth and development of the baby. 
      Recently, the number of Chinese people living in Korea has increased as the 
      exchange between Korea and China becomes active. It is important to provide 
      proper nutrition education for pregnant women of both countries considering 
      cultural differences. SUBJECTS/METHODS: The subjects of this study were 
      postpartum women in Gyeonggi, South Korea and Jinhua, China. The subjects were 
      20-45 years old less than six months after childbirth. A survey, using 
      self-administered questionnaires, was conducted from October 2018 to January 
      2019. For data analysis, 221 Korean postpartum women (KPW) and 221 Chinese 
      postpartum women (CPW) questionnaires were used. RESULTS: KPW had significantly 
      higher nutritional knowledge score and dietary attitude score than CPW (P < 
      0.001). However, overall score for dietary habits was significantly higher in CPW 
      compared to KPW (P < 0.001). In KPW, nutritional knowledge (P < 0.01) and dietary 
      attitude (P < 0.001) had significantly positive correlations with dietary habits. 
      The proportions of KPW and CPW who answered that they had experience of nutrition 
      education were 28.5% and 80.1% (P < 0.001). The score for dietary habits was 
      lower as the hours for watching TV and using mobile phone became longer in 
      postpartum women of both countries, with significant differences in KPW (P < 
      0.001) and CPW (P < 0.05). In KPW, the score for dietary habits in postpartum 
      women with exercise experience was significantly higher than that in postpartum 
      women without exercise experience (P < 0.001). CONCLUSIONS: More 
      pregnancy-related nutrition education should be provided and various and 
      effective nutrition education programs, which not only transfer information but 
      can be practiced in the actual life, should be developed.
CI  - ©2019 The Korean Nutrition Society and the Korean Society of Community Nutrition.
FAU - Kim, Sohyun
AU  - Kim S
AUID- ORCID: 0000-0002-2060-8772
AD  - Department of Food and Nutrition, Myongji University, 116 Myongji-ro, Cheoin-gu, 
      Yongin-si, Gyeonggi 17058, Korea.
FAU - Gray, Heewon L
AU  - Gray HL
AUID- ORCID: 0000-0002-5257-5012
AD  - Department of Community and Family Health, University of South Florida 13201, 
      Florida, USA.
FAU - Li, Jia
AU  - Li J
AUID- ORCID: 0000-0003-4226-0292
AD  - Department of Food and Nutrition, Myongji University, 116 Myongji-ro, Cheoin-gu, 
      Yongin-si, Gyeonggi 17058, Korea.
FAU - Park, Haeryun
AU  - Park H
AUID- ORCID: 0000-0003-2627-6518
AD  - Department of Food and Nutrition, Myongji University, 116 Myongji-ro, Cheoin-gu, 
      Yongin-si, Gyeonggi 17058, Korea.
FAU - Lee, Youngmi
AU  - Lee Y
AUID- ORCID: 0000-0001-9965-0748
AD  - Department of Food and Nutrition, Myongji University, 116 Myongji-ro, Cheoin-gu, 
      Yongin-si, Gyeonggi 17058, Korea.
FAU - Song, Kyunghee
AU  - Song K
AUID- ORCID: 0000-0001-9549-0716
AD  - Department of Food and Nutrition, Myongji University, 116 Myongji-ro, Cheoin-gu, 
      Yongin-si, Gyeonggi 17058, Korea.
LA  - eng
PT  - Journal Article
DEP - 20191121
PL  - Korea (South)
TA  - Nutr Res Pract
JT  - Nutrition research and practice
JID - 101311052
PMC - PMC6883236
OTO - NOTNLM
OT  - China
OT  - Korea
OT  - Nutritional knowledge
OT  - dietary behavior
OT  - postpartum women
COIS- CONFLICT OF INTEREST: The authors declare no potential conflicts of interests.
EDAT- 2019/12/10 06:00
MHDA- 2019/12/10 06:01
PMCR- 2019/12/01
CRDT- 2019/12/10 06:00
PHST- 2019/10/10 00:00 [received]
PHST- 2019/10/25 00:00 [revised]
PHST- 2019/10/31 00:00 [accepted]
PHST- 2019/12/10 06:00 [entrez]
PHST- 2019/12/10 06:00 [pubmed]
PHST- 2019/12/10 06:01 [medline]
PHST- 2019/12/01 00:00 [pmc-release]
AID - 10.4162/nrp.2019.13.6.535 [doi]
PST - ppublish
SO  - Nutr Res Pract. 2019 Dec;13(6):535-542. doi: 10.4162/nrp.2019.13.6.535. Epub 2019 
      Nov 21.

PMID- 33706896
OWN - NLM
STAT- MEDLINE
DCOM- 20211117
LR  - 20211117
IS  - 1878-2620 (Electronic)
IS  - 1499-4046 (Linking)
VI  - 53
IP  - 3
DP  - 2021 Mar
TI  - Virtual Avatar Coaching With Community Context for Adult-Child Dyads with Low 
      Income.
PG  - 232-239
LID - S1499-4046(20)30754-5 [pii]
LID - 10.1016/j.jneb.2020.12.004 [doi]
AB  - OBJECTIVE: Examine the acceptability of an evidence-based, contextually tailored, 
      virtual avatar coaching approach for nutrition education among adult-child dyads 
      with low income. DESIGN: Structured observations and semistructured interviews. 
      SETTING: Low-income communities in 2 midsized urban areas. PARTICIPANTS: Fifteen 
      African American adult and child (aged 5-10 years old) dyads recruited from 
      community agencies. PHENOMENON OF INTEREST: Structured observation during the use 
      of the virtual avatar coaching program and qualitative feedback on program 
      experience after using the program. ANALYSIS: Transcripts were independently 
      coded by 2 trained coders. Content analysis was conducted to determine trends and 
      patterns in responses, and salient quotes were extracted from the manuscripts. 
      RESULTS: The program generated dialogue between the children and adults around 
      preferences and dietary habits. Adults and children described the program as 
      being helpful, informative, motivational, and fun. Adults and children liked that 
      the avatar acknowledged them at a personal level, provided accountability, and 
      was tailored to them and their environment. Children wanted the ability to 
      customize the avatar, more gamification, and avatar demonstration of healthy 
      behaviors. Children felt the program would improve their health behaviors and 
      were interested in using it again. CONCLUSIONS AND IMPLICATIONS: This study 
      highlights information that can be used to improve avatar-based programs for 
      nutrition education with children and their adult caregivers who have low income. 
      Future work should assess the impact of user customization experience, program 
      impact on dietary behaviors, and resources required to scale and maintain the 
      program with community agencies.
CI  - Copyright © 2020 Society for Nutrition Education and Behavior. Published by 
      Elsevier Inc. All rights reserved.
FAU - McGuirt, Jared T
AU  - McGuirt JT
AD  - Department of Nutrition, University of North Carolina Greensboro, Greensboro, NC. 
      Electronic address: jtmcguir@uncg.edu.
FAU - Enahora, Basheerah
AU  - Enahora B
AD  - Department of Nutrition, University of North Carolina Greensboro, Greensboro, NC.
FAU - Dyson, Omari L
AU  - Dyson OL
AD  - Department of Peace and Conflict Studies, University of North Carolina 
      Greensboro, Greensboro, NC.
FAU - Tripicchio, Gina L
AU  - Tripicchio GL
AD  - Center for Obesity Research and Education, College of Public Health, Temple 
      University, Philadelphia, PA.
FAU - Mallard, Lauryn
AU  - Mallard L
AD  - Department of Nutrition, University of North Carolina Greensboro, Greensboro, NC.
FAU - Rhea, Christopher K
AU  - Rhea CK
AD  - Department of Kinesiology, University of North Carolina at Greensboro, 
      Greensboro, NC.
LA  - eng
PT  - Journal Article
PT  - Research Support, U.S. Gov't, Non-P.H.S.
PL  - United States
TA  - J Nutr Educ Behav
JT  - Journal of nutrition education and behavior
JID - 101132622
SB  - IM
MH  - Adult
MH  - Child
MH  - Child, Preschool
MH  - *Diet
MH  - Feeding Behavior
MH  - Health Behavior
MH  - Humans
MH  - *Mentoring
MH  - Motivation
MH  - Poverty
OTO - NOTNLM
OT  - avatar
OT  - child
OT  - food environment
OT  - low-income
OT  - parent
OT  - virtual reality
EDAT- 2021/03/13 06:00
MHDA- 2021/11/18 06:00
CRDT- 2021/03/12 05:57
PHST- 2020/07/21 00:00 [received]
PHST- 2020/12/09 00:00 [revised]
PHST- 2020/12/09 00:00 [accepted]
PHST- 2021/03/12 05:57 [entrez]
PHST- 2021/03/13 06:00 [pubmed]
PHST- 2021/11/18 06:00 [medline]
AID - S1499-4046(20)30754-5 [pii]
AID - 10.1016/j.jneb.2020.12.004 [doi]
PST - ppublish
SO  - J Nutr Educ Behav. 2021 Mar;53(3):232-239. doi: 10.1016/j.jneb.2020.12.004.

PMID- 33634193
OWN - NLM
STAT- PubMed-not-MEDLINE
LR  - 20220420
IS  - 2306-9740 (Print)
IS  - 2306-9740 (Electronic)
IS  - 2306-9740 (Linking)
VI  - 7
DP  - 2021
TI  - Effectiveness of a mobile phone text messaging intervention on dietary behaviour 
      in patients with type 2 diabetes: a post-hoc analysis of a randomised controlled 
      trial.
PG  - 10
LID - 10.21037/mhealth-2020-3 [doi]
LID - 10
AB  - BACKGROUND: Evidence suggests that mobile phone health (mHealth) programs may 
      improve healthy behaviours and clinical outcomes in patients with type 2 diabetes 
      mellitus (T2DM). However, data on mHealth dietary behaviour is scarce in 
      low-and-middle-income countries. This study aims to determine the effectiveness 
      of a text messaging program on dietary habits in patients with T2DM. METHODS: We 
      performed a post-hoc analysis of a randomised controlled trial of text messaging 
      intervention in 236 patients with T2DM recruited from a tertiary hospital. Data 
      were collected on socio-demographics, mobile phone use, family and medical 
      history, self-reported diseases, medication use, health-seeking behaviour, diet 
      and physical activity. Dietary behaviour was assessed using a modified version of 
      WHO STEPS and the Indian Migration Study Food Frequency Questionnaire. 
      Intervention participants received one message/day over six months focusing on 
      lifestyle modification. Dietary intake of fruits, vegetables, sugar beverages and 
      teaspoons of sugar in tea/coffee were determined in serves-per-week and were 
      analysed using Chi-square tests. Poisson regression models, adjusted for age, sex 
      and baseline values following an intention-to-treat approach were performed and 
      expressed as an estimate of effect size. RESULTS: At 6 months, the adjusted 
      difference in vegetable consumption was -0.02 serves/week [95% confidence 
      interval (CI): -0.11-0.06, P>0.05] and fruit intake was 0.02 serves/week (95% CI: 
      -0.15-0.21, P>0.05). Consumption of sugar beverages reduced in both groups at 6 
      months with an adjusted difference of -0.34 serves/week (95% CI: -1.10-0.42, 
      P>0.05). Teaspoons of sugar in tea reduced to 0.1±0.3 teaspoons/week in the 
      control group, however, remained the same at 0.2±0.6 teaspoons/week in the 
      intervention group with an adjusted difference of 0.94 teaspoons/week (95% CI: 
      0.04-1.84, P<0.05). CONCLUSIONS: Our results suggest that a text messaging 
      program did not significantly improve dietary behaviour in patients with T2DM. 
      Further studies are warranted to explore the effectiveness of text messaging on 
      dietary behaviour in adults with T2DM. TRIAL REGISTRATION: German Clinical Trials 
      Register DRKS00005188, http://www.drks.de.
CI  - 2021 mHealth. All rights reserved.
FAU - Islam, Sheikh Mohammed Shariful
AU  - Islam SMS
AD  - Institute for Physical Activity and Nutrition, School of Exercise and Nutrition 
      Sciences, Deakin University, Geelong, Australia.
FAU - George, Elena S
AU  - George ES
AD  - Institute for Physical Activity and Nutrition, School of Exercise and Nutrition 
      Sciences, Deakin University, Geelong, Australia.
FAU - Maddison, Ralph
AU  - Maddison R
AD  - Institute for Physical Activity and Nutrition, School of Exercise and Nutrition 
      Sciences, Deakin University, Geelong, Australia.
LA  - eng
PT  - Journal Article
DEP - 20210120
PL  - China
TA  - Mhealth
JT  - mHealth
JID - 101678564
PMC - PMC7882278
OTO - NOTNLM
OT  - Type 2 diabetes mellitus (T2DM)
OT  - behaviour
OT  - diet
OT  - mobile health
OT  - short message service
COIS- Conflicts of Interest: All authors have completed the ICMJE uniform disclosure 
      form (available at http://dx.doi.org/10.21037/mhealth-2020-3). The series 
      “Digital Health for Cardiovascular Disease” was commissioned by the editorial 
      office without any funding or sponsorship. SMSI served as the unpaid Guest Editor 
      of the series and serves as an unpaid editorial board member of the mHealth from 
      May 2015 to Apr 2021. RM served as the unpaid Guest Editor of the series. SMSI 
      reports grants from German Federal Ministry of Education and Research (BMBF), 
      grants and non-financial support from International Center for Diarrhoeal 
      Diseases Research, Bangladesh (ICDDR,B), grants from Center for International 
      Health, Ludwig-Maximilians-UniversitΔt, during the conduct of the study; grants 
      from NHMRC, grants from National Heart Foundation of Australia, grants from High 
      Blood Pressure Research Council of Australia, grants and personal fees from World 
      Heart Federation, personal fees from US NIH, personal fees from WHO, outside the 
      submitted work. Ralph Maddison reports grants from NHMRC, grants from National 
      Heart Foundation of Australia, outside the submitted work. The authors have no 
      other conflicts of interest to declare.
EDAT- 2021/02/27 06:00
MHDA- 2021/02/27 06:01
PMCR- 2021/01/20
CRDT- 2021/02/26 06:05
PHST- 2020/01/15 00:00 [received]
PHST- 2020/07/08 00:00 [accepted]
PHST- 2021/02/26 06:05 [entrez]
PHST- 2021/02/27 06:00 [pubmed]
PHST- 2021/02/27 06:01 [medline]
PHST- 2021/01/20 00:00 [pmc-release]
AID - mh-07-2020-3 [pii]
AID - 10.21037/mhealth-2020-3 [doi]
PST - epublish
SO  - Mhealth. 2021 Jan 20;7:10. doi: 10.21037/mhealth-2020-3. eCollection 2021.

PMID- 34444805
OWN - NLM
STAT- MEDLINE
DCOM- 20211004
LR  - 20211004
IS  - 2072-6643 (Electronic)
IS  - 2072-6643 (Linking)
VI  - 13
IP  - 8
DP  - 2021 Jul 30
TI  - A Randomized Controlled Trial Evaluating the FIT Game's Efficacy in Increasing 
      Fruit and Vegetable Consumption.
LID - 10.3390/nu13082646 [doi]
LID - 2646
AB  - Few children eat the recommended amounts of fruits and vegetables (FV). Although 
      incentive-based interventions can increase FV consumption, this approach is 
      costly and may be viewed as controversial due to the possible negative effects on 
      intrinsic motivation. The FIT Game was designed to address these challenges. Four 
      elementary schools were randomly assigned to either cooperatively play the FIT 
      Game (n = 881) for ~8 weeks or to a no-game Control condition (n = 978). The FIT 
      Game was presented daily as comic-book formatted episodes projected onto a large 
      screen in the school cafeteria throughout lunchtime. All children could see the 
      episodes which communicated daily whole-school vegetable-eating goals and 
      illustrated the progress of the game's heroes when these goals were collectively 
      met. Photo estimates of FV consumption and skin carotenoid concentrations 
      (biomarker of carotenoid consumption) were collected at baseline, during the last 
      5 days of the FIT Game, and 3 months after the intervention concluded. Control 
      schools followed the same FV consumption-monitoring procedures for the same 
      duration. At the conclusion of the intervention phase, children attending the FIT 
      Game schools consumed more vegetables (d = 0.41), more fruit (d = 0.39), and had 
      higher skin carotenoids (d = 0.66) than at baseline. These statistically 
      significant increases were maintained at a 3-month follow-up for vegetables (d = 
      0.21, the food targeted for change) and carotenoids (d = 0.53). Thus, the no-cost 
      virtual incentives of the FIT Game increased FV consumption in the short- and 
      long-run, without negatively impacting intrinsic motivation.
FAU - Wengreen, Heidi J
AU  - Wengreen HJ
AD  - Department of Nutrition Dietetics and Food Sciences, Utah State University, 
      Logan, UT 84322, USA.
FAU - Joyner, Damon
AU  - Joyner D
AD  - Department of Exercise and Nutrition Sciences, Weber State University, Ogden, UT 
      84408, USA.
FAU - Kimball, Sheryl S
AU  - Kimball SS
AD  - Department of Nutrition Dietetics and Food Sciences, Utah State University, 
      Logan, UT 84322, USA.
FAU - Schwartz, Sarah
AU  - Schwartz S
AD  - Department of Psychology, Utah State University, Logan, UT 84322, USA.
FAU - Madden, Gregory J
AU  - Madden GJ
AD  - Department of Psychology, Utah State University, Logan, UT 84322, USA.
LA  - eng
GR  - HD083702/Eunice Kennedy Shriver National Institute of Child Health and Human 
      Development/
PT  - Journal Article
PT  - Randomized Controlled Trial
DEP - 20210730
PL  - Switzerland
TA  - Nutrients
JT  - Nutrients
JID - 101521595
RN  - 36-88-4 (Carotenoids)
SB  - IM
MH  - Carotenoids
MH  - Child
MH  - Child, Preschool
MH  - *Diet, Healthy
MH  - *Feeding Behavior
MH  - Female
MH  - Food Preferences
MH  - Food Services
MH  - *Fruit
MH  - Health Promotion/methods
MH  - Humans
MH  - Lunch
MH  - Male
MH  - *Motivation
MH  - Schools
MH  - *Vegetables
PMC - PMC8399486
OTO - NOTNLM
OT  - consumption
OT  - fruit
OT  - gamification
OT  - healthy eating
OT  - incentive
OT  - vegetable
COIS- The authors declare no conflict of interest. The funders had no role in the 
      design of the study; in the collection, analyses, or interpretation of data; in 
      the writing of the manuscript, or in the decision to publish the results.
EDAT- 2021/08/28 06:00
MHDA- 2021/10/05 06:00
PMCR- 2021/07/30
CRDT- 2021/08/27 01:21
PHST- 2021/06/17 00:00 [received]
PHST- 2021/07/20 00:00 [revised]
PHST- 2021/07/21 00:00 [accepted]
PHST- 2021/08/27 01:21 [entrez]
PHST- 2021/08/28 06:00 [pubmed]
PHST- 2021/10/05 06:00 [medline]
PHST- 2021/07/30 00:00 [pmc-release]
AID - nu13082646 [pii]
AID - nutrients-13-02646 [pii]
AID - 10.3390/nu13082646 [doi]
PST - epublish
SO  - Nutrients. 2021 Jul 30;13(8):2646. doi: 10.3390/nu13082646.

PMID- 36598815
OWN - NLM
STAT- PubMed-not-MEDLINE
LR  - 20230710
IS  - 2561-326X (Electronic)
IS  - 2561-326X (Linking)
VI  - 7
DP  - 2023 Jan 4
TI  - Participants' and Health Care Providers' Insights Regarding a Web-Based and 
      Mobile-Delivered Healthy Eating Program for Disadvantaged People With Type 2 
      Diabetes: Descriptive Qualitative Study.
PG  - e37429
LID - 10.2196/37429 [doi]
LID - e37429
AB  - BACKGROUND: Healthy eating is a key element of type 2 diabetes (T2D) 
      self-management. Digital interventions offer new avenues to reach broad audiences 
      to promote healthy eating behaviors. However, acceptance of these interventions 
      by socioeconomically disadvantaged people (eg, those with lower levels of 
      education and income or from ethnic minority groups) has not yet been fully 
      evaluated. OBJECTIVE: This study aimed to investigate the acceptability and 
      usability of EatSmart, a 12-week web-based and mobile-delivered healthy eating 
      behavior change support program, from the perspective of intervention 
      participants living with T2D and health care providers (HCPs) involved in 
      diabetes care. METHODS: This study used a qualitative descriptive design. 
      Overall, 60 disadvantaged adults with T2D, as determined by receipt of either a 
      HealthCare Card or a pension or benefit as the main source of income, were 
      recruited. Data from participants regarding their experiences with and 
      perceptions of the program and longer-term maintenance of any behavior or 
      attitudinal changes were collected through a web-based self-report survey with 
      open-ended questions administered 12 weeks after baseline (54/60, 90%) and 
      semistructured telephone interviews administered 36 weeks after baseline (16/60, 
      27%). Supplementary semistructured interviews with 6 HCPs involved in diabetes 
      care (endocrinologists, accredited practicing dietitians, and diabetes nurse 
      educators) were also conducted 36 weeks after baseline. These interviews aimed to 
      understand HCPs' views on successful and unsuccessful elements of EatSmart as a 
      technology-delivered intervention; any concerns or barriers regarding the use of 
      these types of interventions; and feedback from their interactions with patients 
      on the intervention's content, impact, or observed benefits. All data from the 
      surveys and interviews were pooled and thematically analyzed. RESULTS: In total, 
      5 key themes emerged from the data: program impact on food-related behaviors and 
      routines, satisfaction with the program, reasons for low engagement and 
      suggestions for future programs, benefits and challenges of digital 
      interventions, and cultural considerations. Results showed that EatSmart was 
      acceptable to participants and contributed positively to improving food-related 
      behaviors. Most participants (27/43, 63%) mentioned that they enjoyed their 
      experience with EatSmart and expressed high satisfaction with its content and 
      delivery. The educational and motivational content was considered the most useful 
      part of the program. Benefits discussed by intervention participants included 
      gaining health knowledge and skills, positive changes in their food purchasing 
      and cooking, and eating greater quantities and varieties of fruits and 
      vegetables. HCPs also described the intervention as beneficial and persuasive for 
      the target audience and had specific suggestions for future tailoring of such 
      programs. CONCLUSIONS: The findings suggested that this digitally delivered 
      intervention with supportive educational modules and SMS text messages was 
      generally appealing for both participants and HCPs. This intervention medium 
      shows promise and could feasibly be rolled out on a broader scale to augment 
      usual diabetes care. INTERNATIONAL REGISTERED REPORT IDENTIFIER (IRRID): 
      RR2-10.2196/19488.
CI  - ©Nazgol Karimi, Rachelle Opie, David Crawford, Stella O’Connell, Peter Shane 
      Hamblin, Cheryl Steele, Kylie Ball. Originally published in JMIR Formative 
      Research (https://formative.jmir.org), 04.01.2023.
FAU - Karimi, Nazgol
AU  - Karimi N
AUID- ORCID: 0000-0001-5923-6622
AD  - Institute for Physical Activity and Nutrition, School of Exercise and Nutrition 
      Sciences, Deakin University, Melbourne, Australia.
FAU - Opie, Rachelle
AU  - Opie R
AUID- ORCID: 0000-0002-3816-0670
AD  - Institute for Physical Activity and Nutrition, School of Exercise and Nutrition 
      Sciences, Deakin University, Melbourne, Australia.
AD  - Institute for Mental and Physical Health and Clinical Translation, Food & Mood 
      Centre, Deakin University, Geelong, Australia.
FAU - Crawford, David
AU  - Crawford D
AUID- ORCID: 0000-0002-2467-7556
AD  - Institute for Physical Activity and Nutrition, School of Exercise and Nutrition 
      Sciences, Deakin University, Melbourne, Australia.
FAU - O'Connell, Stella
AU  - O'Connell S
AUID- ORCID: 0000-0003-4611-4065
AD  - Institute for Physical Activity and Nutrition, School of Exercise and Nutrition 
      Sciences, Deakin University, Melbourne, Australia.
FAU - Hamblin, Peter Shane
AU  - Hamblin PS
AUID- ORCID: 0000-0002-6280-865X
AD  - Diabetes & Endocrinology Centre, Sunshine Hospital, Melbourne, Australia.
AD  - Department of Medicine-Western Precinct, University of Melbourne, Melbourne, 
      Australia.
FAU - Steele, Cheryl
AU  - Steele C
AUID- ORCID: 0000-0001-8846-5723
AD  - Diabetes Education Services, Sunshine Hospital, Melbourne, Australia.
FAU - Ball, Kylie
AU  - Ball K
AUID- ORCID: 0000-0003-2893-8415
AD  - Institute for Physical Activity and Nutrition, School of Exercise and Nutrition 
      Sciences, Deakin University, Melbourne, Australia.
LA  - eng
PT  - Journal Article
DEP - 20230104
PL  - Canada
TA  - JMIR Form Res
JT  - JMIR formative research
JID - 101726394
PMC - PMC9893734
OTO - NOTNLM
OT  - SMS text message
OT  - diet
OT  - dietary intervention
OT  - digitally delivered
OT  - healthy eating
OT  - low socioeconomic position
OT  - mHealth
OT  - mobile health
OT  - mobile phone
OT  - qualitative descriptive
OT  - type 2 diabetes
OT  - website
COIS- Conflicts of Interest: None declared.
EDAT- 2023/01/05 06:00
MHDA- 2023/01/05 06:01
PMCR- 2023/01/04
CRDT- 2023/01/04 11:53
PHST- 2022/02/20 00:00 [received]
PHST- 2022/06/06 00:00 [accepted]
PHST- 2022/06/06 00:00 [revised]
PHST- 2023/01/04 11:53 [entrez]
PHST- 2023/01/05 06:00 [pubmed]
PHST- 2023/01/05 06:01 [medline]
PHST- 2023/01/04 00:00 [pmc-release]
AID - v7i1e37429 [pii]
AID - 10.2196/37429 [doi]
PST - epublish
SO  - JMIR Form Res. 2023 Jan 4;7:e37429. doi: 10.2196/37429.

PMID- 37338978
OWN - NLM
STAT- MEDLINE
DCOM- 20231120
LR  - 20231120
IS  - 2291-5222 (Electronic)
IS  - 2291-5222 (Linking)
VI  - 11
DP  - 2023 Jun 20
TI  - Incorporating Consumers' Needs in Nutrition Apps to Promote and Maintain Use: 
      Mixed Methods Study.
PG  - e39515
LID - 10.2196/39515 [doi]
LID - e39515
AB  - BACKGROUND: Nutrition apps seem to be promising tools for supporting consumers 
      toward healthier eating habits. There is a wide variety of nutrition apps 
      available; however, users often discontinue app use at an early stage before a 
      permanent change in dietary behavior can be achieved. OBJECTIVE: The main 
      objective of this study was to identify, from both a user and nonuser 
      perspective, which functionalities should be included in nutrition apps to 
      increase intentions to start and maintain use of these apps. A secondary 
      objective was to gain insight into reasons to quit using nutrition apps at an 
      early stage. METHODS: This study used a mixed methods approach and included a 
      qualitative and a quantitative study. The qualitative study (n=40) consisted of a 
      home-use test with 6 commercially available nutrition apps, followed by 6 focus 
      group discussions (FGDs) to investigate user experiences. The quantitative study 
      was a large-scale survey (n=1420), which was performed in a representative sample 
      of the Dutch population to quantify the FGDs' results. In the survey, several app 
      functionalities were rated on 7-point Likert scales ranging from 1 (very 
      unimportant) to 7 (very important). RESULTS: A total of 3 different phases of app 
      use, subdivided into 10 user-centric app aspects and 46 associated app 
      functionalities, were identified as relevant nutrition app elements in the FGDs. 
      Relevance was confirmed in the survey, as all user-centric aspects and almost all 
      app functionalities were rated as important to include in a nutrition app. In the 
      starting phase, a clear introduction (mean 5.45, SD 1.32), purpose (mean 5.40, SD 
      1.40), and flexible food tracking options (mean 5.33, SD 1.45) were the most 
      important functionalities. In the use phase, a complete and reliable food product 
      database (mean 5.58, SD 1.41), easy navigation (mean 5.56, SD 1.36), and limited 
      advertisements (mean 5.53, SD 1.51) were the most important functionalities. In 
      the end phase, the possibility of setting realistic goals (mean 5.23, SD 1.44), 
      new personal goals (mean 5.13, SD 1.45), and continuously offering new 
      information (mean 4.88, SD 1.44) were the most important functionalities. No 
      large differences between users, former users, and nonusers were found. The main 
      reason for quitting a nutrition app in the survey was the high time investment 
      (14/38, 37%). This was also identified as a barrier in the FGDs. CONCLUSIONS: 
      Nutrition apps should be supportive in all 3 phases of use (start, use, and end) 
      to increase consumers' intentions to start and maintain the use of these apps and 
      achieve a change in dietary behavior. Each phase includes several key app 
      functionalities that require specific attention from app developers. High time 
      investment is an important reason to quit nutrition app use at an early stage.
CI  - ©Sandra van der Haar, Ireen Raaijmakers, Muriel C D Verain, Saskia Meijboom. 
      Originally published in JMIR mHealth and uHealth (https://mhealth.jmir.org), 
      20.06.2023.
FAU - van der Haar, Sandra
AU  - van der Haar S
AUID- ORCID: 0000-0002-5635-222X
AD  - Wageningen Food & Biobased Research, Wageningen University & Research, 
      Wageningen, Netherlands.
FAU - Raaijmakers, Ireen
AU  - Raaijmakers I
AUID- ORCID: 0000-0002-4479-3394
AD  - Wageningen Economic Research, Wageningen University & Research, Wageningen, 
      Netherlands.
FAU - Verain, Muriel C D
AU  - Verain MCD
AUID- ORCID: 0009-0001-4526-3766
AD  - Wageningen Economic Research, Wageningen University & Research, Wageningen, 
      Netherlands.
FAU - Meijboom, Saskia
AU  - Meijboom S
AUID- ORCID: 0000-0002-2533-3026
AD  - Wageningen Food & Biobased Research, Wageningen University & Research, 
      Wageningen, Netherlands.
LA  - eng
PT  - Journal Article
PT  - Research Support, Non-U.S. Gov't
DEP - 20230620
PL  - Canada
TA  - JMIR Mhealth Uhealth
JT  - JMIR mHealth and uHealth
JID - 101624439
SB  - IM
MH  - Adolescent
MH  - Adult
MH  - Aged
MH  - Female
MH  - Humans
MH  - Male
MH  - Middle Aged
MH  - Young Adult
MH  - *Consumer Behavior
MH  - *Diet, Healthy/psychology
MH  - Focus Groups
MH  - *Mobile Applications
MH  - *Needs Assessment
MH  - *Nutritional Status
MH  - Qualitative Research
MH  - Surveys and Questionnaires
PMC - PMC10337335
OTO - NOTNLM
OT  - app
OT  - consumer
OT  - consumer needs
OT  - database
OT  - developers
OT  - diet apps
OT  - dietary behavior
OT  - eating
OT  - food
OT  - habit
OT  - mHealth
OT  - mHealth apps
OT  - mobile health
OT  - mobile phone
OT  - nutrition
OT  - nutrition apps
OT  - reliable
OT  - time
OT  - tool
OT  - use
OT  - users
COIS- Conflicts of Interest: None declared.
EDAT- 2023/06/20 13:10
MHDA- 2023/06/22 06:42
PMCR- 2023/06/20
CRDT- 2023/06/20 11:54
PHST- 2022/05/12 00:00 [received]
PHST- 2023/03/31 00:00 [accepted]
PHST- 2022/10/12 00:00 [revised]
PHST- 2023/06/22 06:42 [medline]
PHST- 2023/06/20 13:10 [pubmed]
PHST- 2023/06/20 11:54 [entrez]
PHST- 2023/06/20 00:00 [pmc-release]
AID - v11i1e39515 [pii]
AID - 10.2196/39515 [doi]
PST - epublish
SO  - JMIR Mhealth Uhealth. 2023 Jun 20;11:e39515. doi: 10.2196/39515.

PMID- 26254253
OWN - NLM
STAT- MEDLINE
DCOM- 20160420
LR  - 20181113
IS  - 1573-689X (Electronic)
IS  - 0148-5598 (Linking)
VI  - 39
IP  - 9
DP  - 2015 Sep
TI  - NFC as a Childhood Obesity Treatment Tool.
PG  - 96
LID - 10.1007/s10916-015-0299-y [doi]
AB  - Childhood Obesity is associated with a wide range of serious health complications 
      and constitutes an increased risk of premature syndromes, including diabetes or 
      heart diseases. Its treatment seems to be complicated. So, in order to help 
      parents we have developed a system that will try to make easier the process of 
      choosing foodstuff for overweight and obese children at the supermarket. To 
      interact with the system, Near Field Communication mobile phones and tags are 
      used. Those tags would have nutritional information such as energy or fat contain 
      of each product. When the interaction takes place, the system will generate an 
      alert determining if the product is adequate for the user diet or not. Decision 
      will be influenced by specific prescript diets, which would have been previously 
      generated by the system based on user profile parameters. At the same time the 
      diet is established, the shopping list would be generated automatically. 
      Therefore, the user could download and print both things at home easily by the PC 
      application. The system also takes into account physical activity of the user. 
      Children mobile phone includes an accelerometer that will detect and collect user 
      activities in order to modify calorical requirements and, if necessary, to change 
      physical activity too. In the future, it would be possible to extend this project 
      system for adults, managing diets not just for obese and overweight, but also to 
      diabetic or celiac people.
FAU - Díaz-Hellín, P
AU  - Díaz-Hellín P
AD  - MAmI Research Lab at Castilla- La Mancha University, Ciudad Real, Spain, 
      diazhellinp@gmail.com.
FAU - Fontecha, J
AU  - Fontecha J
FAU - Hervás, R
AU  - Hervás R
FAU - Bravo, J
AU  - Bravo J
LA  - eng
PT  - Journal Article
PT  - Research Support, Non-U.S. Gov't
DEP - 20150808
PL  - United States
TA  - J Med Syst
JT  - Journal of medical systems
JID - 7806056
SB  - IM
MH  - Accelerometry
MH  - Age Factors
MH  - *Cell Phone
MH  - Child
MH  - *Diet
MH  - Energy Intake
MH  - *Exercise
MH  - Food Preferences
MH  - Humans
MH  - Parents
MH  - Pediatric Obesity/*therapy
MH  - Sex Factors
EDAT- 2015/08/09 06:00
MHDA- 2016/04/21 06:00
CRDT- 2015/08/09 06:00
PHST- 2015/04/04 00:00 [received]
PHST- 2015/07/20 00:00 [accepted]
PHST- 2015/08/09 06:00 [entrez]
PHST- 2015/08/09 06:00 [pubmed]
PHST- 2016/04/21 06:00 [medline]
AID - 10.1007/s10916-015-0299-y [doi]
PST - ppublish
SO  - J Med Syst. 2015 Sep;39(9):96. doi: 10.1007/s10916-015-0299-y. Epub 2015 Aug 8.

PMID- 34371989
OWN - NLM
STAT- MEDLINE
DCOM- 20210910
LR  - 20210910
IS  - 2072-6643 (Electronic)
IS  - 2072-6643 (Linking)
VI  - 13
IP  - 7
DP  - 2021 Jul 20
TI  - Gamification for the Improvement of Diet, Nutritional Habits, and Body 
      Composition in Children and Adolescents: A Systematic Review and Meta-Analysis.
LID - 10.3390/nu13072478 [doi]
LID - 2478
AB  - Currently, one of the main public health problems among children and adolescents 
      is poor adherence to healthy habits, leading to increasingly high rates of 
      obesity and the comorbidities that accompany obesity. Early interventions are 
      necessary, and among them, the use of gamification can be an effective method. 
      The objective was to analyse the effect of game-based interventions 
      (gamification) for improving nutritional habits, knowledge, and changes in body 
      composition. A systematic review and meta-analysis were performed in CINAHL, 
      EMBASE, LILACS, MEDLINE, SciELO, and Scopus databases, following the PRISMA 
      recommendations. There was no restriction by year of publication or language. 
      Only randomized controlled trials were included. Twenty-three articles were 
      found. After the intervention, the consumption of fruit and vegetables increased, 
      as well as the knowledge on healthy food groups. The means difference showed a 
      higher nutritional knowledge score in the intervention group 95% CI 0.88 
      (0.05-1.75). No significant effect of gamification was found for body mass index 
      z-score. Gamification could be an effective method to improve nutritional 
      knowledge about healthier nutritional habits. Promoting the development of 
      effective educational tools to support learning related to nutrition is necessary 
      in order to avoid and prevent chronic diseases.
FAU - Suleiman-Martos, Nora
AU  - Suleiman-Martos N
AUID- ORCID: 0000-0003-4133-0092
AD  - Faculty of Health Sciences, University of Granada, Cortadura del Valle SN, 51001 
      Ceuta, Spain.
FAU - García-Lara, Rubén A
AU  - García-Lara RA
AD  - Granada-Northeast Health Management Area, Andalusian Health Service, Ctra. de 
      Murcia SN, 18800 Granada, Spain.
FAU - Martos-Cabrera, María Begoña
AU  - Martos-Cabrera MB
AD  - Andalusian Health Service, San Cecilio Clinical University Hospital, Avenida del 
      Conocimiento SN, 18016 Granada, Spain.
FAU - Albendín-García, Luis
AU  - Albendín-García L
AUID- ORCID: 0000-0002-2684-1778
AD  - Andalusian Health Service, Granada-Metropolitan Health District, C/Joaquina 
      Eguaras, 2, 18013 Granada, Spain.
FAU - Romero-Béjar, José Luis
AU  - Romero-Béjar JL
AUID- ORCID: 0000-0002-5310-9638
AD  - Department of Statistics and Operational Research, University of Granada, Av. 
      Fuentenueva, 18071 Granada, Spain.
FAU - Cañadas-De la Fuente, Guillermo A
AU  - Cañadas-De la Fuente GA
AUID- ORCID: 0000-0002-3012-3410
AD  - Faculty of Health Sciences, University of Granada, Avenida de la Ilustración, 60, 
      18016 Granada, Spain.
FAU - Gómez-Urquiza, José L
AU  - Gómez-Urquiza JL
AUID- ORCID: 0000-0002-8684-1817
AD  - Faculty of Health Sciences, University of Granada, Avenida de la Ilustración, 60, 
      18016 Granada, Spain.
LA  - eng
PT  - Journal Article
PT  - Meta-Analysis
PT  - Systematic Review
DEP - 20210720
PL  - Switzerland
TA  - Nutrients
JT  - Nutrients
JID - 101521595
SB  - IM
MH  - Adolescent
MH  - Adolescent Behavior/psychology
MH  - Behavior Therapy/*methods
MH  - Body Composition
MH  - Child
MH  - Child Behavior/psychology
MH  - Child, Preschool
MH  - Diet, Healthy/*psychology
MH  - Feeding Behavior/*psychology
MH  - Female
MH  - Health Knowledge, Attitudes, Practice
MH  - Humans
MH  - Male
MH  - Pediatric Obesity/prevention & control
MH  - Video Games/*psychology
PMC - PMC8308535
OTO - NOTNLM
OT  - adolescents
OT  - children
OT  - dietary behaviour
OT  - game
OT  - gamification
OT  - healthy eating
OT  - nutrition
COIS- The authors declare no conflict of interest.
EDAT- 2021/08/11 06:00
MHDA- 2021/09/11 06:00
PMCR- 2021/07/20
CRDT- 2021/08/10 01:03
PHST- 2021/06/06 00:00 [received]
PHST- 2021/06/29 00:00 [revised]
PHST- 2021/07/18 00:00 [accepted]
PHST- 2021/08/10 01:03 [entrez]
PHST- 2021/08/11 06:00 [pubmed]
PHST- 2021/09/11 06:00 [medline]
PHST- 2021/07/20 00:00 [pmc-release]
AID - nu13072478 [pii]
AID - nutrients-13-02478 [pii]
AID - 10.3390/nu13072478 [doi]
PST - epublish
SO  - Nutrients. 2021 Jul 20;13(7):2478. doi: 10.3390/nu13072478.

PMID- 28270379
OWN - NLM
STAT- PubMed-not-MEDLINE
LR  - 20191120
IS  - 2291-5222 (Print)
IS  - 2291-5222 (Electronic)
IS  - 2291-5222 (Linking)
VI  - 5
IP  - 3
DP  - 2017 Mar 7
TI  - Development and Testing of a Mobile Phone App for Self-Monitoring of Calcium 
      Intake in Young Women.
PG  - e27
LID - 10.2196/mhealth.5717 [doi]
LID - e27
AB  - BACKGROUND: Interventions to prevent osteoporosis by increasing dairy intake or 
      physical activity in young women have been limited to increasing osteoporosis 
      knowledge and awareness. However, findings have shown that this does not always 
      lead to a change in behaviors. Self-monitoring using mobile devices in behavioral 
      interventions has yielded significant and positive outcomes. Yet, to our 
      knowledge, mobile self-monitoring has not been used as an intervention strategy 
      to increase calcium intake, particularly in young women, for better bone health 
      outcomes. OBJECTIVE: As development and testing of mobile app-based interventions 
      requires a sequence of steps, our study focused on testing the acceptability and 
      usability of Calci-app, a dietary app to self-monitor calcium consumption, before 
      it is used in a behavioral change intervention in young women aged 18-25 years. 
      METHODS: Calci-app development followed 4 steps: (1) conceptualization, (2) 
      development and pretesting, (3) pilot testing, and (4) mixed methods evaluation. 
      RESULTS: We present the development process of Calci-app and evaluation of the 
      acceptability and usability of the app in young women. Overall, 78% (31/40) of 
      study participants completed the 5-day food record with high compliance levels 
      (defined as more than 3 days of full or partial completion). There was a 
      significant reduction in the proportion of participants completing all meal 
      entries over the 5 days (P=.01). Participants generally found Calci-app easy and 
      convenient to use, but it was time-consuming and they expressed a lack of 
      motivation to use the app. CONCLUSIONS: We present a detailed description of the 
      development process of Calci-app and an evaluation of its usability and 
      acceptability to self-monitor dietary calcium intake. The findings from this 
      preliminary study demonstrated acceptable use of Calci-app to self-monitor 
      calcium consumption. However, for regular and long-term use the self-monitoring 
      function in Calci-app could be expanded to allow participants to view their total 
      daily calcium intake compared with the recommended daily intake. Additionally, to 
      facilitate sustainable lifestyle behavior modifications, a combination of various 
      behavior change techniques should be considered, such as education, goal setting, 
      and advice to participants based on their stage of change. The feedback on 
      barriers and facilitators from testing Calci-app will be used to design a bone 
      health mHealth intervention to modify risky lifestyle behaviors in young women 
      for better bone health outcomes.
CI  - ©Ilona Tay, Suzanne Garland, Alexandra Gorelik, John Dennis Wark. Originally 
      published in JMIR Mhealth and Uhealth (http://mhealth.jmir.org), 07.03.2017.
FAU - Tay, Ilona
AU  - Tay I
AUID- ORCID: 0000-0002-8369-5180
AD  - Department of Medicine, University of Melbourne, Parkville, VIC, Australia.
FAU - Garland, Suzanne
AU  - Garland S
AUID- ORCID: 0000-0002-6869-311X
AD  - The Royal Women's Hospital, Department of Microbiology & Infectious Diseases, 
      Parkville, VIC, Australia.
AD  - Department of Obstetrics & Gynaecology, University of Melbourne, Parkville, 
      Australia.
AD  - Murdoch Childrens Hospital, Parkville, Australia.
FAU - Gorelik, Alexandra
AU  - Gorelik A
AUID- ORCID: 0000-0003-1032-0457
AD  - Royal Melbourne Hospital, Melbourne EpiCentre, University of Melbourne, 
      Parkville, VIC, Australia.
FAU - Wark, John Dennis
AU  - Wark JD
AUID- ORCID: 0000-0003-2431-7902
AD  - Department of Medicine, University of Melbourne, Parkville, VIC, Australia.
AD  - Royal Melbourne Hospital, Bone and Mineral Medicine, Parkville, VIC, Australia.
LA  - eng
PT  - Journal Article
DEP - 20170307
PL  - Canada
TA  - JMIR Mhealth Uhealth
JT  - JMIR mHealth and uHealth
JID - 101624439
PMC - PMC5360908
OTO - NOTNLM
OT  - behavior therapy
OT  - cell phones
OT  - health behavior
OT  - primary prevention
OT  - self care
OT  - telemedicine
COIS- Conflicts of Interest: None declared.
EDAT- 2017/03/09 06:00
MHDA- 2017/03/09 06:01
PMCR- 2017/03/07
CRDT- 2017/03/09 06:00
PHST- 2016/03/03 00:00 [received]
PHST- 2017/01/30 00:00 [accepted]
PHST- 2016/10/24 00:00 [revised]
PHST- 2017/03/09 06:00 [entrez]
PHST- 2017/03/09 06:00 [pubmed]
PHST- 2017/03/09 06:01 [medline]
PHST- 2017/03/07 00:00 [pmc-release]
AID - v5i3e27 [pii]
AID - 10.2196/mhealth.5717 [doi]
PST - epublish
SO  - JMIR Mhealth Uhealth. 2017 Mar 7;5(3):e27. doi: 10.2196/mhealth.5717.

PMID- 36069840
OWN - NLM
STAT- MEDLINE
DCOM- 20220909
LR  - 20221009
IS  - 1438-8871 (Electronic)
IS  - 1439-4456 (Print)
IS  - 1438-8871 (Linking)
VI  - 24
IP  - 9
DP  - 2022 Sep 7
TI  - Psychosocial Mediators of Web-Based Interventions for Promoting a Healthy 
      Lifestyle Among Chinese College Students: Secondary Analysis of a Randomized 
      Controlled Trial.
PG  - e37563
LID - 10.2196/37563 [doi]
LID - e37563
AB  - BACKGROUND: Web-based multiple health behavior change (MHBC) interventions have 
      demonstrated effectiveness in promoting physical activity (PA) and fruit and 
      vegetable consumption (FVC) among Chinese college students. However, there is 
      limited research examining their effects on promoting a healthy lifestyle (ie, 
      adhering to both PA and FVC behavioral recommendations) among Chinese college 
      students. In addition, the salient psychosocial mediators of successful MHBC 
      interventions need to be researched. OBJECTIVE: This study aims to examine the 
      effectiveness of a previous 8-week web-based MHBC program for promoting a healthy 
      lifestyle and enhancing the psychosocial determinants (intention, self-efficacy, 
      planning, and social support) of behavior change among Chinese college students. 
      Furthermore, the study aims to identify whether changes in these psychosocial 
      determinants mediate intervention effectiveness on the immediate and sustained 
      lifestyle changes. METHODS: This was a secondary analysis for a 3-arm randomized 
      controlled trial. Chinese college students (N=552) were randomly assigned to 1 of 
      3 groups: a PA-first group (4-week PA intervention followed by 4-week FVC 
      intervention), an FVC-first group (4-week FVC intervention followed by 4-week PA 
      intervention), and a placebo control group. The intervention content was designed 
      based on the health action process approach model. Data for analyses were 
      collected at baseline (T0), postintervention assessment (T1), and 12-week 
      follow-up assessment (T2). RESULTS: At baseline, 13.9% (77/552) of the 
      participants maintained a healthy lifestyle. After 8 weeks, more (200/552, 36.2%) 
      participants achieved a healthy lifestyle. PA-first and FVC-first groups were, 
      respectively, 3.24 times and 5 times more likely to adopt a healthy lifestyle 
      than the control group at T1. After 12 weeks, 35.5% (196/552) of the participants 
      adopted a healthy lifestyle. Intervention groups were approximately 2.99 times 
      (PA first) and 4.07 times (FVC first) more likely to adopt a healthy lifestyle 
      than the control group at T2. Intervention effects favored both intervention 
      groups in self-efficacy and planning for PA and in intention and planning for FVC 
      compared with the control condition. In addition, changes in PA self-efficacy and 
      FVC intention mediated intervention effectiveness on the immediate lifestyle 
      change after 8 weeks. Changes in FVC intention were identified as a salient 
      mediator for facilitating sustained lifestyle change after 12 weeks. CONCLUSIONS: 
      This study provides empirical evidence for the effectiveness of an 8-week theory- 
      and web-based MHBC intervention program on promoting a healthy lifestyle, 
      self-efficacy and planning for PA, and intention and planning for FVC among 
      Chinese college students. These research findings add new knowledge to the 
      underlying psychosocial mechanisms of successful MHBC interventions. Overall, 
      this study has considerable implications for future web-based MHBC research and 
      practice in terms of addressing PA self-efficacy and FVC intention and helping 
      students to adopt and maintain a healthy lifestyle independently of whether PA or 
      FVC is addressed first. TRIAL REGISTRATION: ClinicalTrials.gov NCT03627949; 
      https://clinicaltrials.gov/ct2/show/NCT03627949.
CI  - ©Wei Liang, Yanping Duan, Yanping Wang, Sonia Lippke, Borui Shang, Zhihua Lin, 
      Hagen Wulff, Julien Steven Baker. Originally published in the Journal of Medical 
      Internet Research (https://www.jmir.org), 07.09.2022.
FAU - Liang, Wei
AU  - Liang W
AUID- ORCID: 0000-0002-8120-7905
AD  - Center for Health and Exercise Science Research, Department of Sport, Physical 
      Education and Health, Hong Kong Baptist University, Hong Kong, China (Hong Kong).
AD  - Department of Sport, Physical Education and Health, Faculty of Social Sciences, 
      Hong Kong Baptist University, Hong Kong, China (Hong Kong).
FAU - Duan, Yanping
AU  - Duan Y
AUID- ORCID: 0000-0002-6432-7542
AD  - Center for Health and Exercise Science Research, Department of Sport, Physical 
      Education and Health, Hong Kong Baptist University, Hong Kong, China (Hong Kong).
AD  - Department of Sport, Physical Education and Health, Faculty of Social Sciences, 
      Hong Kong Baptist University, Hong Kong, China (Hong Kong).
FAU - Wang, Yanping
AU  - Wang Y
AUID- ORCID: 0000-0001-9859-2830
AD  - Department of Sport, Physical Education and Health, Faculty of Social Sciences, 
      Hong Kong Baptist University, Hong Kong, China (Hong Kong).
FAU - Lippke, Sonia
AU  - Lippke S
AUID- ORCID: 0000-0002-8272-0399
AD  - Jacobs University Bremen, Bremen, Germany.
FAU - Shang, Borui
AU  - Shang B
AUID- ORCID: 0000-0003-3009-950X
AD  - Department of Social Sciences, Hebei Sport University, Shijiazhuang, China.
FAU - Lin, Zhihua
AU  - Lin Z
AUID- ORCID: 0000-0002-1970-9664
AD  - Sport Section, Wuhan University, Wuhan, China.
FAU - Wulff, Hagen
AU  - Wulff H
AUID- ORCID: 0000-0001-8814-5228
AD  - Institute of Exercise and Public Health, University of Leipzig, Leipzig, Germany.
FAU - Baker, Julien Steven
AU  - Baker JS
AUID- ORCID: 0000-0002-9093-7897
AD  - Center for Health and Exercise Science Research, Department of Sport, Physical 
      Education and Health, Hong Kong Baptist University, Hong Kong, China (Hong Kong).
AD  - Department of Sport, Physical Education and Health, Faculty of Social Sciences, 
      Hong Kong Baptist University, Hong Kong, China (Hong Kong).
LA  - eng
SI  - ClinicalTrials.gov/NCT03627949
PT  - Journal Article
PT  - Randomized Controlled Trial
PT  - Research Support, Non-U.S. Gov't
DEP - 20220907
PL  - Canada
TA  - J Med Internet Res
JT  - Journal of medical Internet research
JID - 100959882
SB  - IM
MH  - China
MH  - Healthy Lifestyle
MH  - Humans
MH  - *Internet-Based Intervention
MH  - Students/psychology
MH  - Vegetables
PMC - PMC9494225
OTO - NOTNLM
OT  - RCT
OT  - college students
OT  - fruit and vegetable consumption
OT  - lifestyle
OT  - mobile phone
OT  - physical activity
OT  - psychosocial mediators
OT  - randomized controlled trial
OT  - web-based intervention
COIS- Conflicts of Interest: None declared.
EDAT- 2022/09/08 06:00
MHDA- 2022/09/11 06:00
PMCR- 2022/09/07
CRDT- 2022/09/07 13:15
PHST- 2022/02/25 00:00 [received]
PHST- 2022/07/28 00:00 [accepted]
PHST- 2022/06/09 00:00 [revised]
PHST- 2022/09/07 13:15 [entrez]
PHST- 2022/09/08 06:00 [pubmed]
PHST- 2022/09/11 06:00 [medline]
PHST- 2022/09/07 00:00 [pmc-release]
AID - v24i9e37563 [pii]
AID - 10.2196/37563 [doi]
PST - epublish
SO  - J Med Internet Res. 2022 Sep 7;24(9):e37563. doi: 10.2196/37563.

PMID- 35797104
OWN - NLM
STAT- MEDLINE
DCOM- 20220711
LR  - 20220905
IS  - 1438-8871 (Electronic)
IS  - 1439-4456 (Print)
IS  - 1438-8871 (Linking)
VI  - 24
IP  - 7
DP  - 2022 Jul 7
TI  - The Effect of a Future-Self Avatar Mobile Health Intervention (FutureMe) on 
      Physical Activity and Food Purchases: Randomized Controlled Trial.
PG  - e32487
LID - 10.2196/32487 [doi]
LID - e32487
AB  - BACKGROUND: Insufficient physical activity and unhealthy diets are contributing 
      to the rise in noncommunicable diseases. Preventative mobile health (mHealth) 
      interventions may help reverse this trend, but present bias might reduce their 
      effectiveness. Future-self avatar interventions have resulted in behavior change 
      in related fields, yet evidence of whether such interventions can change health 
      behavior is lacking. OBJECTIVE: We aimed to investigate the impact of a 
      future-self avatar mHealth intervention on physical activity and food purchasing 
      behavior and examine the feasibility of a novel automated nutrition tracking 
      system. We also aimed to understand how this intervention impacts related 
      attitudinal and motivational constructs. METHODS: We conducted a 12-week parallel 
      randomized controlled trial (RCT), followed by semistructured interviews. 
      German-speaking smartphone users aged ≥18 years living in Switzerland and using 
      at least one of the two leading Swiss grocery loyalty cards, were recruited for 
      the trial. Data were collected from November 2020 to April 2021. The intervention 
      group received the FutureMe intervention, a physical activity and food purchase 
      tracking mobile phone app that uses a future-self avatar as the primary interface 
      and provides participants with personalized food basket analysis and shopping 
      tips. The control group received a conventional text- and graphic-based primary 
      interface intervention. We pioneered a novel system to track nutrition by 
      leveraging digital receipts from loyalty card data and analyzing food purchases 
      in a fully automated way. Data were consolidated in 4-week intervals, and 
      nonparametric tests were conducted to test for within- and between-group 
      differences. RESULTS: We recruited 167 participants, and 95 eligible participants 
      were randomized into either the intervention (n=42) or control group (n=53). The 
      median age was 44 years (IQR 19), and the gender ratio was balanced (female 
      52/95, 55%). Attrition was unexpectedly high with only 30 participants completing 
      the intervention, negatively impacting the statistical power. The FutureMe 
      intervention led to small statistically insignificant increases in physical 
      activity (median +242 steps/day) and small insignificant improvements in the 
      nutritional quality of food purchases (median -1.28 British Food Standards Agency 
      Nutrient Profiling System Dietary Index points) at the end of the intervention. 
      Intrinsic motivation significantly increased (P=.03) in the FutureMe group, but 
      decreased in the control group. Outcome expectancy directionally increased in the 
      FutureMe group, but decreased in the control group. Leveraging loyalty card data 
      to track the nutritional quality of food purchases was found to be a feasible and 
      accepted fully automated nutrition tracking system. CONCLUSIONS: Preventative 
      future-self avatar mHealth interventions promise to encourage improvements in 
      physical activity and food purchasing behavior in healthy population groups. A 
      full-powered RCT is needed to confirm this preliminary evidence and to 
      investigate how future-self avatars might be modified to reduce attrition, 
      overcome present bias, and promote sustainable behavior change. TRIAL 
      REGISTRATION: ClinicalTrials.gov NCT04505124; 
      https://clinicaltrials.gov/ct2/show/NCT04505124.
CI  - ©Annette Mönninghoff, Klaus Fuchs, Jing Wu, Jan Albert, Simon Mayer. Originally 
      published in the Journal of Medical Internet Research (https://www.jmir.org), 
      07.07.2022.
FAU - Mönninghoff, Annette
AU  - Mönninghoff A
AUID- ORCID: 0000-0002-5424-2422
AD  - Institute for Mobility, University of St. Gallen, St Gallen, Switzerland.
AD  - Institute for Customer Insight, University of St. Gallen, St Gallen, Switzerland.
FAU - Fuchs, Klaus
AU  - Fuchs K
AUID- ORCID: 0000-0003-3226-920X
AD  - ETH AI Center, ETH Zurich, Zurich, Switzerland.
FAU - Wu, Jing
AU  - Wu J
AUID- ORCID: 0000-0003-0354-8226
AD  - Institute for Computer Science, University of St. Gallen, St Gallen, Switzerland.
FAU - Albert, Jan
AU  - Albert J
AUID- ORCID: 0000-0003-3073-9423
AD  - Institute for Computer Science, University of St. Gallen, St Gallen, Switzerland.
FAU - Mayer, Simon
AU  - Mayer S
AUID- ORCID: 0000-0001-6367-3454
AD  - Institute for Computer Science, University of St. Gallen, St Gallen, Switzerland.
LA  - eng
SI  - ClinicalTrials.gov/NCT04505124
PT  - Journal Article
PT  - Randomized Controlled Trial
PT  - Research Support, Non-U.S. Gov't
DEP - 20220707
PL  - Canada
TA  - J Med Internet Res
JT  - Journal of medical Internet research
JID - 100959882
SB  - IM
MH  - Adolescent
MH  - Adult
MH  - *Cell Phone
MH  - Exercise
MH  - Female
MH  - Health Behavior
MH  - Humans
MH  - *Mobile Applications
MH  - *Telemedicine/methods
PMC - PMC9305430
OTO - NOTNLM
OT  - avatar
OT  - mHealth
OT  - mobile health
OT  - nutrition tracking
OT  - physical activity
OT  - present bias
OT  - preventative medicine
OT  - randomized controlled trial
COIS- Conflicts of Interest: None declared.
EDAT- 2022/07/08 06:00
MHDA- 2022/07/12 06:00
PMCR- 2022/07/07
CRDT- 2022/07/07 11:53
PHST- 2021/07/29 00:00 [received]
PHST- 2022/04/20 00:00 [accepted]
PHST- 2021/11/03 00:00 [revised]
PHST- 2022/07/07 11:53 [entrez]
PHST- 2022/07/08 06:00 [pubmed]
PHST- 2022/07/12 06:00 [medline]
PHST- 2022/07/07 00:00 [pmc-release]
AID - v24i7e32487 [pii]
AID - 10.2196/32487 [doi]
PST - epublish
SO  - J Med Internet Res. 2022 Jul 7;24(7):e32487. doi: 10.2196/32487.

PMID- 24718587
OWN - NLM
STAT- MEDLINE
DCOM- 20150616
LR  - 20220318
IS  - 1932-6203 (Electronic)
IS  - 1932-6203 (Linking)
VI  - 9
IP  - 4
DP  - 2014
TI  - Gamification of dietary decision-making in an elementary-school cafeteria.
PG  - e93872
LID - 10.1371/journal.pone.0093872 [doi]
LID - e93872
AB  - Despite the known health benefits of doing so, most US children do not consume 
      enough fruits and vegetables (FV). School-based interventions can be effective in 
      increasing FV consumption, but the most effective of these require that schools 
      allocate their time, effort, and financial resources to implementing the program: 
      expenditures that schools may be reluctant to provide in climates of academic 
      accountability and economic austerity. The present demonstration project used a 
      behaviorally based gamification approach to develop an intervention designed to 
      increase FV consumption while minimizing material and labor costs to the school. 
      During the intervention, the school (N = 180 students in grades K-8) played a 
      cooperative game in which school-level goals were met by consuming 
      higher-than-normal amounts of either fruit or vegetables (alternating-treatments 
      experimental design). School-level consumption was quantified using a 
      weight-based waste measure in the cafeteria. Over a period of 13 school days, 
      fruit consumption increased by 66% and vegetable consumption by 44% above 
      baseline levels. Use of an alternating-treatment time-series design with 
      differential levels of FV consumption on days when fruit or vegetable was 
      targeted for improvement supported the role of the intervention in these overall 
      consumption increases. In post-intervention surveys, teachers rated the 
      intervention as practical in the classroom and enjoyed by their students. Parent 
      surveys revealed that children were more willing to try new FV at home and 
      increased their consumption of FV following the intervention. These findings 
      suggest that a behaviorally based gamification approach may prove practically 
      useful in addressing concerns about poor dietary decision-making by children in 
      schools.
FAU - Jones, Brooke A
AU  - Jones BA
AD  - Department of Psychology, Utah State University, Logan, Utah, United States of 
      America.
FAU - Madden, Gregory J
AU  - Madden GJ
AD  - Department of Psychology, Utah State University, Logan, Utah, United States of 
      America.
FAU - Wengreen, Heidi J
AU  - Wengreen HJ
AD  - Department of Nutrition, Dietetics, and Food Sciences, Utah State University, 
      Logan, Utah, United States of America.
FAU - Aguilar, Sheryl S
AU  - Aguilar SS
AD  - Center for Human Nutrition Studies, Utah State University, Logan, Utah, United 
      States of America.
FAU - Desjardins, E Anne
AU  - Desjardins EA
AD  - Bear River Charter School, Logan, Utah, United States of America.
LA  - eng
PT  - Journal Article
PT  - Research Support, U.S. Gov't, Non-P.H.S.
DEP - 20140409
PL  - United States
TA  - PLoS One
JT  - PloS one
JID - 101285081
SB  - IM
MH  - Child
MH  - Child, Preschool
MH  - *Choice Behavior
MH  - Consumer Behavior
MH  - Cost Savings
MH  - Decision Making
MH  - Female
MH  - *Food Preferences
MH  - *Fruit
MH  - Humans
MH  - Male
MH  - Motivation
MH  - Parents/psychology
MH  - *School Health Services
MH  - Students/psychology
MH  - Teaching
MH  - Utah
MH  - *Vegetables
MH  - *Video Games/economics
PMC - PMC3981730
COIS- Competing Interests: The authors have declared that no competing interests exist.
EDAT- 2014/04/11 06:00
MHDA- 2015/06/17 06:00
PMCR- 2014/04/09
CRDT- 2014/04/11 06:00
PHST- 2013/11/21 00:00 [received]
PHST- 2014/03/10 00:00 [accepted]
PHST- 2014/04/11 06:00 [entrez]
PHST- 2014/04/11 06:00 [pubmed]
PHST- 2015/06/17 06:00 [medline]
PHST- 2014/04/09 00:00 [pmc-release]
AID - PONE-D-13-48970 [pii]
AID - 10.1371/journal.pone.0093872 [doi]
PST - epublish
SO  - PLoS One. 2014 Apr 9;9(4):e93872. doi: 10.1371/journal.pone.0093872. eCollection 
      2014.

PMID- 36970028
OWN - NLM
STAT- PubMed-not-MEDLINE
LR  - 20230328
IS  - 2215-0161 (Print)
IS  - 2215-0161 (Electronic)
IS  - 2215-0161 (Linking)
VI  - 10
DP  - 2023
TI  - Effects of nutrition education via a mobile-based game on nutritional knowledge, 
      dietary habits and anthropometric indices in preschool children: A study 
      protocol.
PG  - 102104
LID - 10.1016/j.mex.2023.102104 [doi]
LID - 102104
AB  - Preschool age is a great time to learn a healthy lifestyle, for behavior therapy. 
      Mobile health procedures are inexpensive, reliable, and accessible. This project 
      has two phases. The KidFood mobile game and two nutrition knowledge 
      questionnaires were designed during the first phase. In the second phase, a 
      six-month, parallel, blinded, randomized controlled trial will perform on 120 
      Iranian children aged 5 to 6 years. Before and after nutritional education via 
      KidFood, the dietary habits, the nutritional knowledge of parents and children, 
      and the anthropometric indices of children will be evaluated.
CI  - © 2023 Published by Elsevier B.V.
FAU - Riasatian, Maryamsadat
AU  - Riasatian M
AD  - Department of community nutrition, School of Nutrition and Food Sciences, Shiraz 
      University of Medical Sciences, Shiraz, Iran.
FAU - Karimian, Zahra
AU  - Karimian Z
AD  - Department of e-Learning in Medical Sciences, Virtual School and Center of 
      Excellence in e-learning, Shiraz University of Medical Sciences, Shiraz, Iran.
FAU - Mohsenpour, Mohammad Ali
AU  - Mohsenpour MA
AD  - Department of Clinical Nutrition, School of Nutrition and Food Sciences, Shiraz 
      University of Medical Sciences, Shiraz, Iran.
FAU - Faghih, Shiva
AU  - Faghih S
AD  - Department of community nutrition, School of Nutrition and Food Sciences, Shiraz 
      University of Medical Sciences, Shiraz, Iran.
LA  - eng
PT  - Journal Article
DEP - 20230302
PL  - Netherlands
TA  - MethodsX
JT  - MethodsX
JID - 101639829
PMC - PMC10034486
OTO - NOTNLM
OT  - A study protocol
OT  - Children's nutrition
OT  - Dietary diversity score
OT  - Gamification
OT  - m-Health
COIS- The authors declare that they have no known competing financial interests or 
      personal relationships that could have appeared to influence the work reported in 
      this paper.
EDAT- 2023/03/28 06:00
MHDA- 2023/03/28 06:01
PMCR- 2023/03/02
CRDT- 2023/03/27 03:46
PHST- 2022/12/17 00:00 [received]
PHST- 2023/02/28 00:00 [accepted]
PHST- 2023/03/27 03:46 [entrez]
PHST- 2023/03/28 06:00 [pubmed]
PHST- 2023/03/28 06:01 [medline]
PHST- 2023/03/02 00:00 [pmc-release]
AID - S2215-0161(23)00106-1 [pii]
AID - 102104 [pii]
AID - 10.1016/j.mex.2023.102104 [doi]
PST - epublish
SO  - MethodsX. 2023 Mar 2;10:102104. doi: 10.1016/j.mex.2023.102104. eCollection 2023.

PMID- 33879111
OWN - NLM
STAT- MEDLINE
DCOM- 20210524
LR  - 20231111
IS  - 1471-2458 (Electronic)
IS  - 1471-2458 (Linking)
VI  - 21
IP  - 1
DP  - 2021 Apr 20
TI  - Parental phone use during mealtimes with toddlers and the associations with 
      feeding practices and shared family meals: a cross-sectional study.
PG  - 756
LID - 10.1186/s12889-021-10757-1 [doi]
LID - 756
AB  - BACKGROUND: Positive parental feeding practices and a higher frequency of family 
      meals are related to healthier child dietary habits. Parents play an essential 
      role when it comes to the development of their child's eating habits. However, 
      parents are increasingly distracted by their mobile phone during mealtimes. The 
      aim of this study was to describe the feeding practices and daily shared family 
      meals among parents who use and do not use a mobile phone during mealtimes, and 
      further to explore the associations between the use of a mobile phone during 
      mealtimes and feeding practices and daily shared family meals, respectively. 
      METHODS: Cross-sectional data from the Food4toddler study were used to explore 
      the association between mobile use during meals and parental feeding practices 
      including family meals. In 2017/2018 parents of toddlers were recruited through 
      social media to participate in the study. In total 298 out of 404 who volunteered 
      to participate, filled in a baseline questionnaire, including questions from the 
      comprehensive feeding practices questionnaire (CFPQ), questions of frequency of 
      family meals and use of mobile phone during meals. RESULTS: Herein, 4 out of 10 
      parents reported various levels of phone use (meal distraction) during mealtimes. 
      Parental phone use was associated with lower use of positive parental feeding 
      practices like modelling (B = - 1.05 (95% CI -1.69; - 0.41)) and family food 
      environment (B = - 0.77 (95% CI -1.51; - 0.03)), and more use of negative 
      parental feeding practices like emotional regulation (B = 0.73 (95% CI 0.32; 
      1.14)) and the use of pressure to eat (B = 1.22 (95% CI 0.41; 2.03)). 
      Furthermore, parental phone use was associated with a lower frequency of daily 
      family breakfast (OR = 0.50 (95% CI 0.31; 0.82)) and dinner (OR = 0.57 (95% CI 
      0.35; 0.93)). CONCLUSIONS: Mobile phone use is common among parents during 
      mealtimes, and findings indicate that parental phone use is associated with less 
      healthy feeding practices and shared family meals. These findings highlight the 
      importance of making parents aware of potential impacts of meal distractions. 
      TRIAL REGISTRATION: ISRCTN92980420 . Registered 13 September 2017. 
      Retrospectively registered.
FAU - Vik, Frøydis N
AU  - Vik FN
AUID- ORCID: 0000-0001-7324-0070
AD  - Department of Nutrition and Public Health, University of Agder, Postboks 422, 
      4604, Kristiansand, Norway. froydis.n.vik@uia.no.
FAU - Grasaas, Erik
AU  - Grasaas E
AD  - Department of Nutrition and Public Health, University of Agder, Postboks 422, 
      4604, Kristiansand, Norway.
FAU - Polspoel, Maaike E M
AU  - Polspoel MEM
AD  - Department of Nutrition and Public Health, University of Agder, Postboks 422, 
      4604, Kristiansand, Norway.
AD  - Department of Healthcare and Landscape Architecture, Erasmus Brussels University 
      of Applied Sciences and Arts, Brussels, Belgium.
FAU - Røed, Margrethe
AU  - Røed M
AD  - Department of Nutrition and Public Health, University of Agder, Postboks 422, 
      4604, Kristiansand, Norway.
FAU - Hillesund, Elisabet R
AU  - Hillesund ER
AD  - Department of Nutrition and Public Health, University of Agder, Postboks 422, 
      4604, Kristiansand, Norway.
FAU - Øverby, Nina C
AU  - Øverby NC
AD  - Department of Nutrition and Public Health, University of Agder, Postboks 422, 
      4604, Kristiansand, Norway.
LA  - eng
SI  - ISRCTN/ISRCTN92980420
PT  - Clinical Study
PT  - Journal Article
PT  - Research Support, Non-U.S. Gov't
DEP - 20210420
PL  - England
TA  - BMC Public Health
JT  - BMC public health
JID - 100968562
SB  - IM
MH  - Breakfast
MH  - Child, Preschool
MH  - Cross-Sectional Studies
MH  - *Feeding Behavior
MH  - Humans
MH  - *Meals
MH  - Parents
MH  - Surveys and Questionnaires
PMC - PMC8056649
OTO - NOTNLM
OT  - Family meals
OT  - Feeding practices
OT  - Meals
OT  - Norway
OT  - Parental phone use
OT  - Toddlers
COIS- The authors declare that they have no competing interests.
EDAT- 2021/04/22 06:00
MHDA- 2021/05/25 06:00
PMCR- 2021/04/20
CRDT- 2021/04/21 05:39
PHST- 2020/10/21 00:00 [received]
PHST- 2021/04/05 00:00 [accepted]
PHST- 2021/04/21 05:39 [entrez]
PHST- 2021/04/22 06:00 [pubmed]
PHST- 2021/05/25 06:00 [medline]
PHST- 2021/04/20 00:00 [pmc-release]
AID - 10.1186/s12889-021-10757-1 [pii]
AID - 10757 [pii]
AID - 10.1186/s12889-021-10757-1 [doi]
PST - epublish
SO  - BMC Public Health. 2021 Apr 20;21(1):756. doi: 10.1186/s12889-021-10757-1.

PMID- 23992038
OWN - NLM
STAT- MEDLINE
DCOM- 20150330
LR  - 20220408
IS  - 1365-277X (Electronic)
IS  - 0952-3871 (Linking)
VI  - 27
IP  - 4
DP  - 2014 Aug
TI  - A mobile health intervention for weight management among young adults: a pilot 
      randomised controlled trial.
PG  - 322-32
LID - 10.1111/jhn.12155 [doi]
AB  - BACKGROUND: Today's generation of young adults are gaining weight faster than 
      their parents; however, there remains insufficient evidence to inform 
      interventions to prevent this weight gain. Mobile phones are a popular means of 
      communication that may provide a convenient, inexpensive means to deliver health 
      intervention programmes. This pilot study aimed to measure the effect of a 
      12-week mobile health (mHealth) intervention on body weight, body mass index and 
      specific lifestyle behaviours addressed by the programme. METHODS: University 
      students and staff aged 18-35 years (n = 51) were randomised (ratio 1 : 1, 
      intervention : control). Both groups received a printed diet booklet with 
      instructions prepared by a dietitian. The intervention group also received Short 
      Message Service (SMS) text messages (four per week), e-mails (four per week), and 
      had access to smartphone applications and Internet forums. RESULTS: Pre- to 
      post-intervention, participants in the intervention group decreased their body 
      weight [mean (SD)] [-1.6 (2.6) kg], increased their light intensity activity [34 
      (35) min day(-1)] and reported an increased vegetable (1.0 median serving 
      day(-1)) and decreased sugar-sweetened beverage intake [-355 (836) mL week(-1)]. 
      Despite this, post-intervention changes in outcomes were not significantly 
      different from controls. CONCLUSIONS: The piloted mHealth programme provided some 
      short-term positive changes in weight, nutrition and physical activity using a 
      low cost, convenient delivery method for this population. However, changes were 
      no different from those observed among controls. This might partly be explained 
      by intervention participants' low engagement with the programme, which is likely 
      to require further modification to provide more regular, personalised, monitored 
      support.
CI  - © 2013 The British Dietetic Association Ltd.
FAU - Hebden, L
AU  - Hebden L
AD  - School of Molecular Bioscience, The University of Sydney, Sydney, NSW, Australia.
FAU - Cook, A
AU  - Cook A
FAU - van der Ploeg, H P
AU  - van der Ploeg HP
FAU - King, L
AU  - King L
FAU - Bauman, A
AU  - Bauman A
FAU - Allman-Farinelli, M
AU  - Allman-Farinelli M
LA  - eng
PT  - Journal Article
PT  - Randomized Controlled Trial
DEP - 20130829
PL  - England
TA  - J Hum Nutr Diet
JT  - Journal of human nutrition and dietetics : the official journal of the British 
      Dietetic Association
JID - 8904840
SB  - IM
MH  - Adolescent
MH  - Adult
MH  - Body Mass Index
MH  - *Body Weight
MH  - Cell Phone
MH  - Diet
MH  - Electronic Mail
MH  - Energy Intake
MH  - *Feeding Behavior
MH  - Female
MH  - Health Behavior
MH  - Humans
MH  - Life Style
MH  - Logistic Models
MH  - Male
MH  - Meals
MH  - Motor Activity
MH  - Pilot Projects
MH  - Telemedicine/*methods
MH  - Text Messaging
MH  - Treatment Outcome
MH  - Young Adult
OTO - NOTNLM
OT  - mobile phone
OT  - prevention
OT  - weight gain
OT  - young adult
EDAT- 2013/09/03 06:00
MHDA- 2015/03/31 06:00
CRDT- 2013/09/03 06:00
PHST- 2013/09/03 06:00 [entrez]
PHST- 2013/09/03 06:00 [pubmed]
PHST- 2015/03/31 06:00 [medline]
AID - 10.1111/jhn.12155 [doi]
PST - ppublish
SO  - J Hum Nutr Diet. 2014 Aug;27(4):322-32. doi: 10.1111/jhn.12155. Epub 2013 Aug 29.

PMID- 35451981
OWN - NLM
STAT- PubMed-not-MEDLINE
LR  - 20220716
IS  - 2292-9495 (Electronic)
IS  - 2292-9495 (Linking)
VI  - 9
IP  - 2
DP  - 2022 Apr 21
TI  - A Web-Based Health Application to Translate Nutrition Therapy for Cardiovascular 
      Risk Reduction in Primary Care (PortfolioDiet.app): Quality Improvement and 
      Usability Testing Study.
PG  - e34704
LID - 10.2196/34704 [doi]
LID - e34704
AB  - BACKGROUND: The Portfolio Diet, or Dietary Portfolio, is a therapeutic dietary 
      pattern that combines cholesterol-lowering foods to manage dyslipidemia for the 
      prevention of cardiovascular disease. To translate the Portfolio Diet for primary 
      care, we developed the PortfolioDiet.app as a patient and physician educational 
      and engagement tool for PCs and smartphones. The PortfolioDiet.app is currently 
      being used as an add-on therapy to the standard of care (usual care) for the 
      prevention of cardiovascular disease in primary care. To enhance the adoption of 
      this tool, it is important to ensure that the PortfolioDiet.app meets the needs 
      of its target end users. OBJECTIVE: The main objective of this project is to 
      undertake user testing to inform modifications to the PortfolioDiet.app as part 
      of ongoing engagement in quality improvement (QI). METHODS: We undertook a 
      2-phase QI project from February 2021 to September 2021. We recruited users by 
      convenience sampling. Users included patients, family physicians, and dietitians, 
      as well as nutrition and medical students. For both phases, users were asked to 
      use the PortfolioDiet.app daily for 7 days. In phase 1, a mixed-form 
      questionnaire was administered to evaluate the users' perceived acceptability, 
      knowledge acquisition, and engagement with the PortfolioDiet.app. The 
      questionnaire collected both quantitative and qualitative data, including 2 
      open-ended questions. The responses were used to inform modifications to the 
      PortfolioDiet.app. In phase 2, the System Usability Scale was used to assess the 
      usability of the updated PortfolioDiet.app, with a score higher than 70 being 
      considered acceptable. RESULTS: A total of 30 and 19 users were recruited for 
      phase 1 and phase 2, respectively. In phase 1, the PortfolioDiet.app increased 
      users' perceived knowledge of the Portfolio Diet and influenced their perceived 
      food choices. Limitations identified by users included challenges navigating to 
      resources and profile settings, limited information on plant sterols, 
      inaccuracies in points, timed-logout frustration, request for step-by-step pop-up 
      windows, and request for a mobile app version; when looking at positive feedback, 
      the recipe section was the most commonly praised feature. Between the project 
      phases, 6 modifications were made to the PortfolioDiet.app to incorporate and 
      address user feedback. At phase 2, the average System Usability Scale score was 
      85.39 (SD 11.47), with 100 being the best possible. CONCLUSIONS: By undertaking 
      user testing of the PortfolioDiet.app, its limitations and strengths were able to 
      be identified, informing modifications to the application, which resulted in a 
      clinical tool that better meets users' needs. The PortfolioDiet.app educates 
      users on the Portfolio Diet and is considered acceptable by users. Although 
      further refinements to the PortfolioDiet.app will continue to be made before its 
      evaluation in a clinical trial, the result of this QI project is an improved 
      clinical tool.
CI  - ©Meaghan E Kavanagh, Laura Chiavaroli, Andrea J Glenn, Genevieve Heijmans, 
      Shannan M Grant, Chi-Ming Chow, Robert G Josse, Vasanti S Malik, William Watson, 
      Aisha Lofters, Candice Holmes, Julia Rackal, Kristie Srichaikul, Diana Sherifali, 
      Erna Snelgrove-Clarke, Jacob A Udell, Peter Juni, Gillian L Booth, Michael E 
      Farkouh, Lawrence A Leiter, Cyril WC Kendall, David JA Jenkins, John L 
      Sievenpiper. Originally published in JMIR Human Factors 
      (https://humanfactors.jmir.org), 21.04.2022.
FAU - Kavanagh, Meaghan E
AU  - Kavanagh ME
AUID- ORCID: 0000-0002-8708-4467
AD  - Department of Nutritional Sciences, Temerty Faculty of Medicine, University of 
      Toronto, Toronto, ON, Canada.
AD  - Clinical Nutrition and Risk Factor Modification Center, St. Michael's Hospital, 
      Unity Health Toronto, Toronto, ON, Canada.
AD  - Toronto 3D Knowledge Synthesis and Clinical Trials Unit, St. Michael's Hospital, 
      Unity Health Toronto, Toronto, ON, Canada.
FAU - Chiavaroli, Laura
AU  - Chiavaroli L
AUID- ORCID: 0000-0002-8900-6366
AD  - Department of Nutritional Sciences, Temerty Faculty of Medicine, University of 
      Toronto, Toronto, ON, Canada.
AD  - Clinical Nutrition and Risk Factor Modification Center, St. Michael's Hospital, 
      Unity Health Toronto, Toronto, ON, Canada.
AD  - Toronto 3D Knowledge Synthesis and Clinical Trials Unit, St. Michael's Hospital, 
      Unity Health Toronto, Toronto, ON, Canada.
FAU - Glenn, Andrea J
AU  - Glenn AJ
AUID- ORCID: 0000-0001-7252-8769
AD  - Department of Nutritional Sciences, Temerty Faculty of Medicine, University of 
      Toronto, Toronto, ON, Canada.
AD  - Clinical Nutrition and Risk Factor Modification Center, St. Michael's Hospital, 
      Unity Health Toronto, Toronto, ON, Canada.
AD  - Toronto 3D Knowledge Synthesis and Clinical Trials Unit, St. Michael's Hospital, 
      Unity Health Toronto, Toronto, ON, Canada.
AD  - Department of Nutrition, Harvard T.H. Chan School of Public Health, Boston, MA, 
      United States.
FAU - Heijmans, Genevieve
AU  - Heijmans G
AUID- ORCID: 0000-0002-7256-9701
AD  - Toronto 3D Knowledge Synthesis and Clinical Trials Unit, St. Michael's Hospital, 
      Unity Health Toronto, Toronto, ON, Canada.
FAU - Grant, Shannan M
AU  - Grant SM
AUID- ORCID: 0000-0003-4925-4653
AD  - Department of Applied Human Nutrition, Mount Saint Vincent University, Halifax, 
      NS, Canada.
AD  - Departments of Pediatrics and Obstetrics and Gynaecology, IWK Health, Halifax, 
      NS, Canada.
AD  - Department of Obstetrics and Gynaecology, Faulty of Medicine, Dalhousie 
      University, Halifax, NS, Canada.
FAU - Chow, Chi-Ming
AU  - Chow CM
AUID- ORCID: 0000-0002-4413-4794
AD  - Division of Cardiology, St. Michael's Hospital, Unity Health Toronto, Toronto, 
      ON, Canada.
FAU - Josse, Robert G
AU  - Josse RG
AUID- ORCID: 0000-0001-5447-6264
AD  - Department of Nutritional Sciences, Temerty Faculty of Medicine, University of 
      Toronto, Toronto, ON, Canada.
AD  - Clinical Nutrition and Risk Factor Modification Center, St. Michael's Hospital, 
      Unity Health Toronto, Toronto, ON, Canada.
AD  - Toronto 3D Knowledge Synthesis and Clinical Trials Unit, St. Michael's Hospital, 
      Unity Health Toronto, Toronto, ON, Canada.
AD  - Li Ka Shing Knowledge Institute, St. Michael's Hospital, Unity Health Toronto, 
      Toronto, ON, Canada.
AD  - Division of Endocrinology and Metabolism, St. Michael's Hospital, Unity Health 
      Toronto, Toronto, ON, Canada.
FAU - Malik, Vasanti S
AU  - Malik VS
AUID- ORCID: 0000-0002-9453-4796
AD  - Department of Nutritional Sciences, Temerty Faculty of Medicine, University of 
      Toronto, Toronto, ON, Canada.
AD  - Department of Nutrition, Harvard T.H. Chan School of Public Health, Boston, MA, 
      United States.
FAU - Watson, William
AU  - Watson W
AUID- ORCID: 0000-0001-9724-6821
AD  - Department of Family and Community Medicine, St. Michael's Hospital, Unity Health 
      Toronto, Toronto, ON, Canada.
FAU - Lofters, Aisha
AU  - Lofters A
AUID- ORCID: 0000-0002-7322-0894
AD  - Department of Family and Community Medicine, Temerty Faculty of Medicine, 
      University of Toronto, Toronto, ON, Canada.
AD  - Family Practice Health Centre, Women's College Hospital, Toronto, ON, Canada.
AD  - Peter Gilgan Centre for Women's Cancers, Women's College Hospital, Toronto, ON, 
      Canada.
FAU - Holmes, Candice
AU  - Holmes C
AUID- ORCID: 0000-0003-4646-5164
AD  - Department of Family and Community Medicine, St. Michael's Hospital, Unity Health 
      Toronto, Toronto, ON, Canada.
FAU - Rackal, Julia
AU  - Rackal J
AUID- ORCID: 0000-0003-4680-551X
AD  - Department of Family and Community Medicine, St. Michael's Hospital, Unity Health 
      Toronto, Toronto, ON, Canada.
FAU - Srichaikul, Kristie
AU  - Srichaikul K
AUID- ORCID: 0000-0002-2459-9535
AD  - Clinical Nutrition and Risk Factor Modification Center, St. Michael's Hospital, 
      Unity Health Toronto, Toronto, ON, Canada.
AD  - Toronto 3D Knowledge Synthesis and Clinical Trials Unit, St. Michael's Hospital, 
      Unity Health Toronto, Toronto, ON, Canada.
FAU - Sherifali, Diana
AU  - Sherifali D
AUID- ORCID: 0000-0002-4423-3848
AD  - School of Nursing, Faculty of Health Sciences, McMaster University, Hamilton, ON, 
      Canada.
FAU - Snelgrove-Clarke, Erna
AU  - Snelgrove-Clarke E
AUID- ORCID: 0000-0003-3809-3305
AD  - School of Nursing, Faculty of Health Sciences, Queen's University, Kingston, ON, 
      Canada.
FAU - Udell, Jacob A
AU  - Udell JA
AUID- ORCID: 0000-0001-7402-9584
AD  - Women's College Research Institute and Cardiovascular Division, Department of 
      Medicine, Women's College Hospital, University of Toronto, Toronto, ON, Canada.
AD  - Applied Health Research Centre, Li Ka Shing Knowledge Institute of St. Michael's 
      Hospital, Department of Medicine, University of Toronto, Toronto, ON, Canada.
AD  - Institute for Health Policy, Management, and Evaluation, Dalla Lana School of 
      Public Health, University of Toronto, Toronto, ON, Canada.
AD  - ICES, Toronto, ON, Canada.
AD  - Department of Medicine, Temerty Faculty of Medicine, University of Toronto, 
      Toronto, ON, Canada.
AD  - Peter Munk Cardiac Centre and the Heart and Stroke Richard Lewar Centre, 
      University of Toronto, Toronto, ON, Canada.
FAU - Juni, Peter
AU  - Juni P
AUID- ORCID: 0000-0002-5985-0670
AD  - Li Ka Shing Knowledge Institute, St. Michael's Hospital, Unity Health Toronto, 
      Toronto, ON, Canada.
AD  - Applied Health Research Centre, Li Ka Shing Knowledge Institute of St. Michael's 
      Hospital, Department of Medicine, University of Toronto, Toronto, ON, Canada.
AD  - Institute for Health Policy, Management, and Evaluation, Dalla Lana School of 
      Public Health, University of Toronto, Toronto, ON, Canada.
FAU - Booth, Gillian L
AU  - Booth GL
AUID- ORCID: 0000-0003-2446-4371
AD  - Institute for Health Policy, Management, and Evaluation, Dalla Lana School of 
      Public Health, University of Toronto, Toronto, ON, Canada.
AD  - ICES, Toronto, ON, Canada.
AD  - Department of Medicine, Temerty Faculty of Medicine, University of Toronto, 
      Toronto, ON, Canada.
AD  - MAP Centre for Urban Health Solutions, Li Ka Shing Knowledge Institute, St. 
      Michael's Hospital, Toronto, ON, Canada.
FAU - Farkouh, Michael E
AU  - Farkouh ME
AUID- ORCID: 0000-0002-8095-0246
AD  - Peter Munk Cardiac Centre and the Heart and Stroke Richard Lewar Centre, 
      University of Toronto, Toronto, ON, Canada.
FAU - Leiter, Lawrence A
AU  - Leiter LA
AUID- ORCID: 0000-0002-1040-6229
AD  - Department of Nutritional Sciences, Temerty Faculty of Medicine, University of 
      Toronto, Toronto, ON, Canada.
AD  - Clinical Nutrition and Risk Factor Modification Center, St. Michael's Hospital, 
      Unity Health Toronto, Toronto, ON, Canada.
AD  - Toronto 3D Knowledge Synthesis and Clinical Trials Unit, St. Michael's Hospital, 
      Unity Health Toronto, Toronto, ON, Canada.
AD  - Li Ka Shing Knowledge Institute, St. Michael's Hospital, Unity Health Toronto, 
      Toronto, ON, Canada.
AD  - Division of Endocrinology and Metabolism, St. Michael's Hospital, Unity Health 
      Toronto, Toronto, ON, Canada.
AD  - Department of Medicine, Temerty Faculty of Medicine, University of Toronto, 
      Toronto, ON, Canada.
FAU - Kendall, Cyril W C
AU  - Kendall CWC
AUID- ORCID: 0000-0002-0826-5236
AD  - Department of Nutritional Sciences, Temerty Faculty of Medicine, University of 
      Toronto, Toronto, ON, Canada.
AD  - Clinical Nutrition and Risk Factor Modification Center, St. Michael's Hospital, 
      Unity Health Toronto, Toronto, ON, Canada.
AD  - Toronto 3D Knowledge Synthesis and Clinical Trials Unit, St. Michael's Hospital, 
      Unity Health Toronto, Toronto, ON, Canada.
AD  - College of Pharmacy and Nutrition, University of Saskatchewan, Saskatoon, SK, 
      Canada.
FAU - Jenkins, David J A
AU  - Jenkins DJA
AUID- ORCID: 0000-0003-1192-9571
AD  - Department of Nutritional Sciences, Temerty Faculty of Medicine, University of 
      Toronto, Toronto, ON, Canada.
AD  - Clinical Nutrition and Risk Factor Modification Center, St. Michael's Hospital, 
      Unity Health Toronto, Toronto, ON, Canada.
AD  - Toronto 3D Knowledge Synthesis and Clinical Trials Unit, St. Michael's Hospital, 
      Unity Health Toronto, Toronto, ON, Canada.
AD  - Li Ka Shing Knowledge Institute, St. Michael's Hospital, Unity Health Toronto, 
      Toronto, ON, Canada.
AD  - Division of Endocrinology and Metabolism, St. Michael's Hospital, Unity Health 
      Toronto, Toronto, ON, Canada.
AD  - Department of Medicine, Temerty Faculty of Medicine, University of Toronto, 
      Toronto, ON, Canada.
FAU - Sievenpiper, John L
AU  - Sievenpiper JL
AUID- ORCID: 0000-0002-3270-5772
AD  - Department of Nutritional Sciences, Temerty Faculty of Medicine, University of 
      Toronto, Toronto, ON, Canada.
AD  - Clinical Nutrition and Risk Factor Modification Center, St. Michael's Hospital, 
      Unity Health Toronto, Toronto, ON, Canada.
AD  - Toronto 3D Knowledge Synthesis and Clinical Trials Unit, St. Michael's Hospital, 
      Unity Health Toronto, Toronto, ON, Canada.
AD  - Li Ka Shing Knowledge Institute, St. Michael's Hospital, Unity Health Toronto, 
      Toronto, ON, Canada.
AD  - Division of Endocrinology and Metabolism, St. Michael's Hospital, Unity Health 
      Toronto, Toronto, ON, Canada.
AD  - Department of Medicine, Temerty Faculty of Medicine, University of Toronto, 
      Toronto, ON, Canada.
LA  - eng
PT  - Journal Article
DEP - 20220421
PL  - Canada
TA  - JMIR Hum Factors
JT  - JMIR human factors
JID - 101666561
PMC - PMC9073604
OTO - NOTNLM
OT  - dietary application
OT  - dietary portfolio
OT  - eHealth
OT  - mobile phone
OT  - nutrition therapy
OT  - portfolio diet
OT  - quality improvement
OT  - usability testing
COIS- Conflicts of Interest: MEK has received funding from a Toronto 3D Knowledge 
      Synthesis and Clinical Trials foundation PhD scholarship award and is a part-time 
      employee at Inquis Clinical Research, a contract research organization. LC was a 
      Mitacs Elevate postdoctoral fellow jointly funded by the government of Canada and 
      Canadian Sugar Institute (from February 2019 to August 2021). AJG has received 
      consulting fees from SoLo GI Nutrition and an honorarium from the Soy Nutrition 
      Institute. PJ serves as an unpaid member of the steering group of trials funded 
      by Appili Therapeutics (Control COVID-19 trial: ClinicalTrials.gov NCT04448119), 
      Abbott Vascular (Evaluation of XIENCE Versus Coronary Artery Bypass Surgery for 
      Effectiveness of Left Main Revascularization [EXCEL] trial: ClinicalTrials.gov 
      NCT01205776; comparing XIENCE stent in participants with unprotected left main 
      coronary artery disease with coronary artery bypass graft surgery; no active 
      involvement for >3 years, no coauthored publication, but still listed as an 
      original member of the statistical executive committee), and Terumo (Management 
      of High Bleeding Risk Patients Post Bioresorbable Polymer Coated Stent 
      Implantation With an Abbreviated Versus Standard DAPT [dual antiplatelet therapy] 
      Regimen [MASTER DAPT] trial: ClinicalTrials.gov NCT03023020; comparing 
      abbreviated DAPT with prolonged DAPT in patients with a drug-eluting stent; 
      ongoing active involvement as a member of the steering group). MEF has received 
      research support from Amgen; Astra Zeneca; Novartis; and Novo Nordisk. CWCK has 
      received grants or research support from the Advanced Foods and Materials 
      Network, Agriculture and Agri-Food Canada, Almond Board of California, American 
      Pistachio Growers, Barilla, Calorie Control Council, Canadian Institutes of 
      Health Research, Canola Council of Canada, International Nut and Dried Fruit 
      Council, International Tree Nut Council Nutrition Research & Education 
      Foundation, Loblaw Companies Ltd, Pulse Canada, Saskatchewan Pulse Growers 
      Association, and Unilever. He has received in-kind research support from the 
      Almond Board of California, American Peanut Council, Barilla, California Walnut 
      Commission, Kellogg Canada, Loblaw Companies Ltd, Quaker (PepsiCo), Primo, Unico, 
      Unilever, and WhiteWave Foods; has received travel support or honoraria from the 
      American Peanut Council, American Pistachio Growers, Barilla, California Walnut 
      Commission, Canola Council of Canada, General Mills, International Nut and Dried 
      Fruit Council, International Pasta Organization, Loblaw Companies Ltd, Nutrition 
      Foundation of Italy, Oldways Preservation Trust, Paramount Farms, Peanut 
      Institute, Pulse Canada, Sabra Dipping, Saskatchewan Pulse Growers Association, 
      Sun-Maid, Tate & Lyle, Unilever, and WhiteWave Foods. He has served on the 
      scientific advisory board for the International Tree Nut Council, International 
      Pasta Organization, Lantmannen, McCormick Science Institute, Oldways Preservation 
      Trust, Paramount Farms, and Pulse Canada. He is a member of the International 
      Carbohydrate Quality Consortium, executive board member of the diabetes and 
      nutrition study group of the European Association for the Study of Diabetes; is 
      on the clinical practice guidelines expert committee for nutrition therapy of the 
      European Association for the Study of Diabetes; and is a director of the Toronto 
      3D Knowledge Synthesis and Clinical Trials foundation. DJAJ has received research 
      grants from the Saskatchewan and Alberta Pulse Growers Associations; the 
      Agricultural Bioproducts Innovation Program through the Pulse Research Network; 
      Advanced Foods and Materials Network; Loblaw Companies Ltd; Unilever Canada and 
      Netherlands; Barilla; Almond Board of California; Agriculture and Agri-Food 
      Canada; Pulse Canada; Kellogg Canada; Quaker Oats Canada; Procter & Gamble 
      Technical Centre Ltd; Bayer Consumer Care, Springfield, New Jersey; Quaker 
      (PepsiCo); International Nut and Dried Fruit Council; Soy Foods Association of 
      North America; the Coca-Cola Company (investigator-initiated, unrestricted 
      grant); Solae; Haine Celestial; the Sanitarium Company; Orafti; International 
      Tree Nut Council Nutrition Research & Education Foundation; Peanut Institute; Soy 
      Nutrition Institute; Canola and Flax Councils of Canada; Calorie Control Council; 
      Canadian Institutes of Health Research; Canada Foundation for Innovation; and the 
      Ontario Research Fund. He has received in-kind supplies for trials as research 
      support from the Almond Board of California, Walnut Council of California, Peanut 
      Institute, Barilla, Unilever, Unico, Primo, Loblaw Companies Ltd, Quaker 
      (PepsiCo), Pristine Gourmet, Bunge Limited, Kellogg Canada, and WhiteWave Foods. 
      He has been on the speakers’ panel, served on the scientific advisory board, and 
      received travel support and honoraria from Nutritional Fundamentals for 
      Health–Nutramedica; Saint Barnabas Medical Center; the University of 
      Chicago; 2020 China Glycemic Index International Conference; Atlantic Pain 
      Conference; Academy of Life Long Learning; Almond Board of California; Canadian 
      Agriculture Policy Institute; Loblaw Companies Ltd; Griffin Hospital (for the 
      development of the NuVal scoring system); the Coca-Cola Company; Epicure; Danone; 
      Diet Quality Photo Navigation; Better Therapeutics (formerly known as FareWell); 
      Verywell; True Health Initiative; Heali AI Corp; Institute of Food Technologists; 
      Soy Nutrition Institute; Herbalife Nutrition Institute; the Saskatchewan and 
      Alberta Pulse Growers Associations; Sanitarium Company; Orafti; International 
      Tree Nut Council Nutrition Research & Education Foundation; Peanut Institute; 
      Herbalife International; Pacific Health Laboratories; Barilla; Metagenics; Bayer 
      Consumer Care; Unilever Canada and Netherlands; Solae; Kellogg; Quaker Oats; 
      Procter & Gamble; Abbott Laboratories; Dean Foods; California Strawberry 
      Commission; Haine Celestial; PepsiCo; Alpro Foundation; Pioneer Hi-Bred 
      International; DuPont Nutrition and Health; Spherix Consulting; WhiteWave Foods; 
      Advanced Foods and Materials Network; Canola and Flax Councils of Canada; 
      Agriculture and Agri-Food Canada; Canadian Agri-Food Policy Institute; Pulse 
      Canada; Soy Foods Association of North America; Nutrition Foundation of Italy; 
      Nutra-Source Diagnostics; the McDougall Program; Toronto Knowledge Translation 
      Group (St Michael’s Hospital); Canadian College of Naturopathic Medicine; the 
      Hospital for Sick Children; Canadian Nutrition Society; American Society for 
      Nutrition; Arizona State University; Paolo Sorbini Foundation; and Institute of 
      Nutrition, Metabolism and Diabetes. He received an honorarium from the US 
      Department of Agriculture to present the 2013 WO Atwater Memorial Lecture. He 
      received the 2013 Award for Excellence in Research from the International Nut and 
      Dried Fruit Council. He received funding and travel support from the Canadian 
      Society of Endocrinology and Metabolism to produce mini-cases for the Canadian 
      Diabetes Association. He is a member of the International Carbohydrate Quality 
      Consortium. His wife, Alexandra L Jenkins, is a director and partner of Inquis 
      Clinical Research for the food industry; his two daughters, Wendy Jenkins and Amy 
      Jenkins, have published a book for vegetarians that promotes the use of the foods 
      described here, The Portfolio Diet for Cardiovascular Risk Reduction (Academic 
      Press [Elsevier] 2020, ISBN: 978-0-12-810510-8); and his sister, Caroline 
      Brydson, received funding through a grant from the St Michael’s Hospital 
      Foundation to develop a cookbook for one of his studies. He is also a vegan. JLS 
      has received research support from the Canadian Foundation for Innovation; 
      Ontario Research Fund; Province of Ontario Ministry of Research, Innovation and 
      Science; Canadian Institutes of Health Research; Diabetes Canada; PSI Foundation; 
      Banting & Best Diabetes Centre; American Society for Nutrition; International Nut 
      and Dried Fruit Council Foundation; National Dried Fruit Trade Association; 
      National Honey Board (the US Department of Agriculture honey Checkoff program); 
      International Life Sciences Institute; Pulse Canada; Quaker Oats Center of 
      Excellence; United Soybean Board (the US Department of Agriculture soy Checkoff 
      program); the Tate & Lyle Nutritional Research Fund at the University of Toronto; 
      the Glycemic Control and Cardiovascular Disease in Type 2 Diabetes Fund at the 
      University of Toronto (a fund established by the Alberta Pulse Growers 
      Association); and the Nutrition Trialists Fund at the University of Toronto (a 
      fund established by an inaugural donation from the Calorie Control Council). He 
      has received in-kind food donations to support a randomized controlled trial from 
      the Almond Board of California, California Walnut Commission, Peanut Institute, 
      Barilla, Upfield, Unilever, Unico, Primo, Loblaw Companies Ltd, Quaker, Kellogg 
      Canada, WhiteWave Foods (Danone), and Nutrartis. He has received travel support, 
      speaker fees, and honoraria from Diabetes Canada, Dairy Farmers of Canada, 
      FoodMinds LLC, International Sweeteners Association, Nestlé, Pulse Canada, 
      Canadian Society for Endocrinology and Metabolism, GI Foundation, Abbott, General 
      Mills, Biofortis, the American Society for Nutrition, Northern Ontario School of 
      Medicine, International Tree Nut Council Nutrition Research & Education 
      Foundation, European Food Safety Authority, Comité Européen des Fabricants de 
      Sucre, Nutrition Communications, International Food Information Council, Calorie 
      Control Council, and Physicians Committee for Responsible Medicine. He has, or 
      has had, ad hoc consulting arrangements with Perkins Coie LLP, Tate & Lyle, 
      Wirtschaftliche Vereinigung Zucker eV, Danone, and Inquis Clinical Research. He 
      is a member of the European Fruit Juice Association Scientific Expert Panel and a 
      former member of the Soy Nutrition Institute scientific advisory committee. He is 
      on the clinical practice guidelines expert committees of Diabetes Canada, 
      European Association for the Study of Diabetes, and Canadian Cardiovascular 
      Society, as well as Obesity Canada and the Canadian Association of Bariatric 
      Physicians and Surgeons. He serves, or has served, as an unpaid scientific 
      advisor for the food, nutrition, and safety program and the technical committee 
      on carbohydrates of International Life Sciences Institute North America. He is a 
      member of the International Carbohydrate Quality Consortium, executive board 
      member of the diabetes and nutrition study group of the European Association for 
      the Study of Diabetes, and director of the Toronto 3D Knowledge Synthesis and 
      Clinical Trials foundation. His wife is an employee of AB InBev. Authors GH, CMC, 
      SMG, RGJ, VSM, WW, AL, CH, JR, KS, DS, ESC, JAU, GLB, LAL have no conflicts of 
      interest to disclose.
EDAT- 2022/04/23 06:00
MHDA- 2022/04/23 06:01
PMCR- 2022/04/21
CRDT- 2022/04/22 12:12
PHST- 2021/12/03 00:00 [received]
PHST- 2022/02/13 00:00 [accepted]
PHST- 2022/02/04 00:00 [revised]
PHST- 2022/04/22 12:12 [entrez]
PHST- 2022/04/23 06:00 [pubmed]
PHST- 2022/04/23 06:01 [medline]
PHST- 2022/04/21 00:00 [pmc-release]
AID - v9i2e34704 [pii]
AID - 10.2196/34704 [doi]
PST - epublish
SO  - JMIR Hum Factors. 2022 Apr 21;9(2):e34704. doi: 10.2196/34704.

PMID- 36207036
OWN - NLM
STAT- MEDLINE
DCOM- 20221011
LR  - 20240905
IS  - 2044-6055 (Electronic)
IS  - 2044-6055 (Linking)
VI  - 12
IP  - 10
DP  - 2022 Oct 7
TI  - Key learnings from an outcome and embedded process evaluation of a direct to 
      beneficiary mobile health intervention among marginalised women in rural Bihar, 
      India.
PG  - e052336
LID - 10.1136/bmjopen-2021-052336 [doi]
LID - e052336
AB  - INTRODUCTION: Mobile Vaani was implemented as a pilot programme across six blocks 
      of Nalanda district in Bihar state, India to increase knowledge of rural women 
      who were members of self-help groups on proper nutrition for pregnant or 
      lactating mothers and infants, family planning and diarrhoea management. 
      Conveners of self-help group meetings, community mobilisers, introduced women to 
      the intervention by giving them access to interactive voice response 
      informational and motivational content. A mixed methods outcome and embedded 
      process evaluation was commissioned to assess the reach and impact of Mobile 
      Vaani. METHODS: The outcome evaluation, conducted from January 2017 to November 
      2018, used a quasi-experimental pre-post design with a sample of 4800 married 
      women aged 15-49 from self-help group households, who had a live birth in the 
      past 24 months. Surveys with community mobilisers followed by meeting 
      observations (n=116), in-depth interviews (n=180) with self-help group members 
      and secondary analyses of system generated data were conducted to assess exposure 
      and perceptions of the intervention. RESULTS: From the outcome evaluation, 23% of 
      women interviewed had heard about Mobile Vaani. Women in the intervention arm had 
      significantly higher knowledge than women in the comparison arm for two of seven 
      focus outcomes: knowledge of how to make child's food nutrient and energy dense 
      (treatment-on-treated: 18.8% (95% CI 0.4% to 37.2%, p<0.045)) and awareness of at 
      least two modern spacing family planning methods (treatment-on-treated: 17.6% 
      (95% CI 4.7% to 30.5%, p<0.008)). Women with any awareness of Mobile Vaani were 
      happy with the programme and appreciated the ability to call in and listen to the 
      content. CONCLUSION: Low population awareness and programme exposure are 
      underpinned by broader population level barriers to mobile phone access and use 
      among women and missed opportunities by the programme to improve targeting and 
      programme promotion. Further research is needed to assess programmatic linkages 
      with changes in health practices.
CI  - © Author(s) (or their employer(s)) 2022. Re-use permitted under CC BY. Published 
      by BMJ.
FAU - Irani, Laili
AU  - Irani L
AUID- ORCID: 0000-0002-5472-507X
AD  - Population Council, New York, New York, USA Laili.ir@gmail.com.
FAU - Verma, Supriya
AU  - Verma S
AD  - Population Council, Delhi, India.
FAU - Mathur, Ruchika
AU  - Mathur R
AD  - Population Council, Delhi, India.
FAU - Verma, Raj Kumar
AU  - Verma RK
AD  - Population Council, Delhi, India.
FAU - Mohan, Diwakar
AU  - Mohan D
AD  - Johns Hopkins University Bloomberg School of Public Health, Baltimore, Maryland, 
      USA.
FAU - Dhar, Diva
AU  - Dhar D
AD  - Bill & Melinda Gates Foundation, Seattle, Washington, USA.
FAU - Seth, Aaditeshwar
AU  - Seth A
AD  - Gram Vaani, Delhi, India.
FAU - Chaudhuri, Indrajit
AU  - Chaudhuri I
AD  - Project Concern International, San Diego, California, USA.
FAU - Chaudhury, Mahua Roy
AU  - Chaudhury MR
AD  - Department of Rural Development, Government of Bihar, JEEViKA, Bihar Rural 
      Livelihoods Promotion Society, Patna, India.
FAU - Purthy, Apolo
AU  - Purthy A
AD  - Department of Rural Development, Government of Bihar, JEEViKA, Bihar Rural 
      Livelihoods Promotion Society, Patna, India.
FAU - Nanda, Ankit
AU  - Nanda A
AD  - Population Council, Delhi, India.
FAU - Singh, Shivani
AU  - Singh S
AD  - Population Council, Delhi, India.
FAU - Gupta, Akshay
AU  - Gupta A
AD  - Gram Vaani, Delhi, India.
FAU - LeFevre, Amnesty Elizabeth
AU  - LeFevre AE
AUID- ORCID: 0000-0001-8437-7240
AD  - University of Cape Town, School of Public Health and Family Medicine, Cape Town, 
      Western Cape, South Africa.
LA  - eng
PT  - Journal Article
PT  - Research Support, Non-U.S. Gov't
DEP - 20221007
PL  - England
TA  - BMJ Open
JT  - BMJ open
JID - 101552874
SB  - IM
MH  - Child
MH  - Female
MH  - Humans
MH  - India
MH  - Infant
MH  - *Lactation
MH  - Mothers
MH  - Pregnancy
MH  - Rural Population
MH  - *Telemedicine
PMC - PMC9558784
OTO - NOTNLM
OT  - EDUCATION & TRAINING (see Medical Education & Training)
OT  - Human resource management
OT  - Nutrition
COIS- Competing interests: None declared.
EDAT- 2022/10/08 06:00
MHDA- 2022/10/12 06:00
PMCR- 2022/10/07
CRDT- 2022/10/07 20:42
PHST- 2022/10/07 20:42 [entrez]
PHST- 2022/10/08 06:00 [pubmed]
PHST- 2022/10/12 06:00 [medline]
PHST- 2022/10/07 00:00 [pmc-release]
AID - bmjopen-2021-052336 [pii]
AID - 10.1136/bmjopen-2021-052336 [doi]
PST - epublish
SO  - BMJ Open. 2022 Oct 7;12(10):e052336. doi: 10.1136/bmjopen-2021-052336.

PMID- 18852310
OWN - NLM
STAT- MEDLINE
DCOM- 20081222
LR  - 20220409
IS  - 1758-1109 (Electronic)
IS  - 1357-633X (Linking)
VI  - 14
IP  - 7
DP  - 2008
TI  - Designing mobile dietary management support technologies for people with 
      diabetes.
PG  - 329-32
LID - 10.1258/jtt.2008.007001 [doi]
AB  - We performed two cycles of laboratory-based usability testing of three food 
      registration prototypes for people with diabetes. The design concepts were a 
      commercial web application, various smartphones and a mobile phone photo blogging 
      approach. Six adults with Type 1 diabetes and three adults with Type 2 diabetes 
      participated in the usability tests. The results provided five distinct 
      implications for devices for the future dietary management support of people with 
      diabetes. Study participants valued many of the features offered by the three 
      systems that were tested, although the usability tests also revealed several 
      opportunities to enhance their design. Our findings suggest that further 
      development is justified of mobile dietary and nutritional support for 
      individuals living with diabetes. Applications that support healthy eating habits 
      should be integrated with applications for managing blood glucose data and 
      physical activity data, and potentially medication data as well.
FAU - Arsand, Eirik
AU  - Arsand E
AD  - Norwegian Centre for Telemedicine, University Hospital of North Norway, PO Box 
      35, N-9038 Tromsø, Norway. Eirik.Arsand@telemed.no
FAU - Tufano, James T
AU  - Tufano JT
FAU - Ralston, James D
AU  - Ralston JD
FAU - Hjortdahl, Per
AU  - Hjortdahl P
LA  - eng
PT  - Journal Article
PT  - Research Support, Non-U.S. Gov't
PL  - England
TA  - J Telemed Telecare
JT  - Journal of telemedicine and telecare
JID - 9506702
SB  - IM
MH  - Adolescent
MH  - Adult
MH  - Aged
MH  - Blood Glucose Self-Monitoring/*instrumentation
MH  - Cell Phone/*instrumentation
MH  - Diabetes Mellitus, Type 1/*diet therapy
MH  - Diabetes Mellitus, Type 2/*diet therapy
MH  - Diet, Diabetic
MH  - Health Knowledge, Attitudes, Practice
MH  - Humans
MH  - Internet/*instrumentation
MH  - Middle Aged
MH  - Remote Consultation/*instrumentation
MH  - Self Care
MH  - Young Adult
EDAT- 2008/10/15 09:00
MHDA- 2008/12/23 09:00
CRDT- 2008/10/15 09:00
PHST- 2008/10/15 09:00 [pubmed]
PHST- 2008/12/23 09:00 [medline]
PHST- 2008/10/15 09:00 [entrez]
AID - 14/7/329 [pii]
AID - 10.1258/jtt.2008.007001 [doi]
PST - ppublish
SO  - J Telemed Telecare. 2008;14(7):329-32. doi: 10.1258/jtt.2008.007001.

PMID- 30532235
OWN - NLM
STAT- MEDLINE
DCOM- 20190507
LR  - 20200309
IS  - 1932-6203 (Electronic)
IS  - 1932-6203 (Linking)
VI  - 13
IP  - 12
DP  - 2018
TI  - Users' preferences and design recommendations to promote engagements with mobile 
      apps for diabetes self-management: Multi-national perspectives.
PG  - e0208942
LID - 10.1371/journal.pone.0208942 [doi]
LID - e0208942
AB  - BACKGROUND: Mobile phone applications (apps) offer motivation and support for 
      self-management of diabetes mellitus (DM), but their use is limited by high 
      attrition due to insufficient consideration of end-users perspectives and 
      usability requirements. This study aimed to examine app usage and feature 
      preferences among people with DM, and explore their recommendations for future 
      inclusions to foster engagement with diabetes apps. METHODS: The study was 
      conducted internationally on adults with type 1 or type 2 DM using online 
      questionnaire (quantitative) to investigate usage and preferences for app 
      features that support diabetes self-management and semi structured telephone 
      interview (qualitative) to explore suggestions on fostering engagement and 
      specific educational information for inclusion into diabetes apps. Survey and 
      interview data were analysed using descriptive/ inferential statistics and 
      inductive thematic analysis respectively. RESULTS: A total of 217 respondents 
      with type 1 DM (38.25%) or type 2 DM (61.8%), from 4 continents (Australia, 
      Europe, Asia and America) participated in the survey. About half of the 
      respondents (48%) use apps, mainly with features for tracking blood glucose 
      (56.6%), blood pressure (51.9%) and food calories (48.1%). Preferred features in 
      future apps include nutrient values of foods (56.7%), blood glucose (54.8%), 
      physical exercise tracker (47%), health data analytics (42.9%) and education on 
      diabetes self-management (40.6%). Irrespective of the type of DM, participants 
      proposed future apps that are user friendly, support healthy eating, provide 
      actionable reminders and consolidate data across peripheral health devices. 
      Participants with type 1 DM recommended customised features with news update on 
      developments in the field of diabetes. Nominated specific educational topics 
      included tips on problem solving, use of insulin pump therapy, signs of diabetes 
      complication and transitioning from paediatric into adult care. CONCLUSIONS: The 
      study has highlighted patients' perspectives on essential components for 
      inclusion in diabetes apps to promote engagement and foster better health 
      outcomes.
FAU - Adu, Mary D
AU  - Adu MD
AUID- ORCID: 0000-0003-0046-9215
AD  - College of Medicine and Dentistry, James Cook University, Townsville, Australia.
FAU - Malabu, Usman H
AU  - Malabu UH
AD  - College of Medicine and Dentistry, James Cook University, Townsville, Australia.
FAU - Malau-Aduli, Aduli E O
AU  - Malau-Aduli AEO
AD  - College of Public Health, Medical and Veterinary Sciences, James Cook University, 
      Townsville, Australia.
FAU - Malau-Aduli, Bunmi S
AU  - Malau-Aduli BS
AD  - College of Medicine and Dentistry, James Cook University, Townsville, Australia.
LA  - eng
PT  - Journal Article
PT  - Research Support, Non-U.S. Gov't
DEP - 20181210
PL  - United States
TA  - PLoS One
JT  - PloS one
JID - 101285081
SB  - IM
MH  - Adolescent
MH  - Adult
MH  - Aged
MH  - Asia
MH  - Australia
MH  - Cell Phone
MH  - Diabetes Mellitus, Type 1/epidemiology/pathology/*prevention & control
MH  - Diabetes Mellitus, Type 2/epidemiology/pathology/*prevention & control
MH  - Europe
MH  - Exercise/physiology
MH  - Female
MH  - Humans
MH  - Interviews as Topic
MH  - Male
MH  - Middle Aged
MH  - *Mobile Applications
MH  - Self Care/*methods
MH  - Surveys and Questionnaires
MH  - Telemedicine
MH  - Young Adult
PMC - PMC6287843
COIS- The authors have declared that no competing interests exist.
EDAT- 2018/12/12 06:00
MHDA- 2019/05/08 06:00
PMCR- 2018/12/10
CRDT- 2018/12/12 06:00
PHST- 2018/09/19 00:00 [received]
PHST- 2018/11/26 00:00 [accepted]
PHST- 2018/12/12 06:00 [entrez]
PHST- 2018/12/12 06:00 [pubmed]
PHST- 2019/05/08 06:00 [medline]
PHST- 2018/12/10 00:00 [pmc-release]
AID - PONE-D-18-27365 [pii]
AID - 10.1371/journal.pone.0208942 [doi]
PST - epublish
SO  - PLoS One. 2018 Dec 10;13(12):e0208942. doi: 10.1371/journal.pone.0208942. 
      eCollection 2018.

PMID- 35669047
OWN - NLM
STAT- PubMed-not-MEDLINE
LR  - 20240421
IS  - 2475-2991 (Electronic)
IS  - 2475-2991 (Linking)
VI  - 6
IP  - 5
DP  - 2022 May
TI  - Complementary Feeding Social and Behavior Change Communication for Fathers and 
      Mothers Improves Children's Consumption of Fish and Eggs and Minimum Meal 
      Frequency in Kaduna State, Nigeria.
PG  - nzac075
LID - 10.1093/cdn/nzac075 [doi]
LID - nzac075
AB  - BACKGROUND: Fathers are key influencers of complementary feeding practices, but 
      few studies in low- and middle-income countries have measured the effects of 
      complementary feeding social and behavior change communication (SBCC) targeted at 
      both fathers and mothers. OBJECTIVES: The aims of this study were to measure the 
      effects of an SBCC intervention on children's dietary diversity (primary outcome) 
      and other complementary feeding indicators, fathers' and mothers' complementary 
      feeding knowledge, and fathers' support for complementary feeding (secondary 
      outcomes). METHODS: The 12-mo intervention in Kaduna State, Nigeria, engaged 
      parents through community meetings, religious services, home visits from 
      community health extension workers (CHEWs), mobile phone messages (fathers only), 
      and mass media. Cross-sectional population-based surveys of cohabiting fathers 
      and mothers with a child aged 6-23 mo were conducted, and regression models were 
      used to compare results at baseline (n = 497) and endline (n = 495). RESULTS: 
      Children's minimum dietary diversity did not change from baseline to endline (62% 
      to 65%, P = 0.441). Children's consumption of fish (36% to 44%, P = 0.012) and 
      eggs (8% to 20%, P = 0.004) and minimum meal frequency (58% to 73%, P < 0.001) 
      increased. Fathers' and mothers' knowledge of the timing of introduction of 
      different foods and meal frequency improved. Fathers' support for child feeding 
      by providing money for food increased (79% to 90%, P < 0.001). Fathers' and 
      mothers' reported intervention exposure was low (11-26% across types of SBCC). 
      Child feeding outcomes were not associated with fathers' exposure. Children's 
      odds of both fish and egg consumption increased significantly with mothers' 
      exposure to community meetings, religious services, home visits, and television 
      spots, and children's odds of minimum meal frequency increased significantly with 
      mothers' exposure to home visits. CONCLUSIONS: A multipronged SBCC intervention 
      improved complementary feeding practices, fathers' and mothers' knowledge of 
      complementary feeding, and fathers' support for complementary feeding, despite 
      low levels of reported exposure, which may have been influenced by coronavirus 
      disease 2019 (COVID-19) disruptions. This trial was registered at 
      ClinicalTrials.gov as NCT04835662.
CI  - © The Author(s) 2022. Published by Oxford University Press on behalf of the 
      American Society for Nutrition.
FAU - Flax, Valerie L
AU  - Flax VL
AD  - RTI International, Research Triangle Park, NC, USA.
FAU - Ipadeola, Abiodun
AU  - Ipadeola A
AD  - Datametrics Associates Ltd., Abuja, Nigeria.
FAU - Schnefke, Courtney H
AU  - Schnefke CH
AD  - RTI International, Research Triangle Park, NC, USA.
FAU - Kwasu, Sarah
AU  - Kwasu S
AD  - Alive & Thrive Nigeria, Kaduna, Nigeria.
FAU - Mikail, Abdulrahaman A
AU  - Mikail AA
AD  - I Care Women and Youth Initiative (ICARE), Kaduna, Nigeria.
FAU - Bose, Sujata
AU  - Bose S
AD  - Alive & Thrive, Washington, DC, USA.
FAU - Brower, Alice O
AU  - Brower AO
AD  - RTI International, Research Triangle Park, NC, USA.
FAU - Edwards, Susan
AU  - Edwards S
AD  - RTI International, Research Triangle Park, NC, USA.
LA  - eng
SI  - ClinicalTrials.gov/NCT04835662
PT  - Journal Article
DEP - 20220408
PL  - United States
TA  - Curr Dev Nutr
JT  - Current developments in nutrition
JID - 101717957
PMC - PMC9154220
OTO - NOTNLM
OT  - Nigeria
OT  - children
OT  - complementary feeding
OT  - dietary diversity
OT  - fathers
OT  - mHealth
OT  - meal frequency
OT  - mothers
OT  - social behavior change communication
OT  - sub-Saharan Africa
EDAT- 2022/06/08 06:00
MHDA- 2022/06/08 06:01
PMCR- 2022/04/08
CRDT- 2022/06/07 02:23
PHST- 2021/08/09 00:00 [received]
PHST- 2022/03/29 00:00 [revised]
PHST- 2022/04/05 00:00 [accepted]
PHST- 2022/06/07 02:23 [entrez]
PHST- 2022/06/08 06:00 [pubmed]
PHST- 2022/06/08 06:01 [medline]
PHST- 2022/04/08 00:00 [pmc-release]
AID - S2475-2991(22)00059-2 [pii]
AID - nzac075 [pii]
AID - 10.1093/cdn/nzac075 [doi]
PST - epublish
SO  - Curr Dev Nutr. 2022 Apr 8;6(5):nzac075. doi: 10.1093/cdn/nzac075. eCollection 
      2022 May.

PMID- 33141833
OWN - NLM
STAT- MEDLINE
DCOM- 20201113
LR  - 20201218
IS  - 1932-6203 (Electronic)
IS  - 1932-6203 (Linking)
VI  - 15
IP  - 11
DP  - 2020
TI  - Assessing the use of cell phones to monitor health and nutrition interventions: 
      Evidence from rural Guatemala.
PG  - e0240526
LID - 10.1371/journal.pone.0240526 [doi]
LID - e0240526
AB  - In-person (face-to-face) data collection methods offer many advantages but can 
      also be time-consuming and expensive, particularly in areas of difficult access. 
      We take advantage of the increasing mobile phone penetration rate in rural areas 
      to evaluate the feasibility of using cell phones to monitor the provision of key 
      health and nutrition interventions linked to the first 1,000 days of life, a 
      critical period of growth and development. We examine response rates to 
      calendarized text messages (SMS) and phone calls sent to 1,542 households over a 
      period of four months. These households have children under two years old and 
      pregnant women and are located across randomly selected communities in Quiche, 
      Guatemala. We find that the overall (valid) response rate to phone calls is over 
      5 times higher than to text messages (75.8% versus 14.4%). We also test whether 
      simple SMS reminders improve the timely reception of health services but do not 
      find any effects in this regard. Language, education, and age appear to be major 
      barriers to respond to text messages as opposed to phone calls, and the rate of 
      response is not correlated with a household's geographic location 
      (accessibility). Moreover, response veracity is high, with an 84-91% match 
      between household responses and administrative records. The costs per monitored 
      intervention are around 1.12 US dollars using text messages and 85 cents making 
      phone calls, with the costs per effective answer showing a starker contrast, at 
      7.76 and 1.12 US dollars, respectively. Our findings indicate that mobile phone 
      calls can be an effective, low-cost tool to collect reliable information remotely 
      and in real time. In the current context, where in-person contact with households 
      is not possible due to the COVID-19 crisis, phone calls can be a valuable 
      instrument for collecting information, monitoring development interventions, or 
      implementing brief surveys.
FAU - Ceballos, Francisco
AU  - Ceballos F
AD  - Markets, Trade and Institutions Division, International Food Policy Research 
      Institute (IFPRI), Washington, DC, United States of America.
FAU - Hernandez, Manuel Alejandro
AU  - Hernandez MA
AUID- ORCID: 0000-0003-4754-8471
AD  - Markets, Trade and Institutions Division, International Food Policy Research 
      Institute (IFPRI), Washington, DC, United States of America.
FAU - Olivet, Francisco
AU  - Olivet F
AD  - Escuela de Ingeniería en Agronomía, Universidad Mariano Galvez, Ciudad de 
      Guatemala, Guatemala City, Guatemala.
FAU - Paz, Cynthia
AU  - Paz C
AD  - Markets, Trade and Institutions Division, International Food Policy Research 
      Institute (IFPRI), Washington, DC, United States of America.
LA  - eng
PT  - Journal Article
PT  - Research Support, U.S. Gov't, Non-P.H.S.
DEP - 20201103
PL  - United States
TA  - PLoS One
JT  - PloS one
JID - 101285081
SB  - IM
MH  - Adult
MH  - COVID-19
MH  - Cell Phone/economics/*statistics & numerical data
MH  - Child, Preschool
MH  - Coronavirus Infections/*epidemiology
MH  - Female
MH  - Guatemala/epidemiology
MH  - Humans
MH  - Infant
MH  - Infant, Newborn
MH  - Male
MH  - Monitoring, Physiologic/economics/*statistics & numerical data
MH  - Nutritional Status/*physiology
MH  - *Pandemics
MH  - Pneumonia, Viral/*epidemiology
MH  - Pregnancy
MH  - Reminder Systems/economics/statistics & numerical data
MH  - Rural Population/*statistics & numerical data
MH  - Surveys and Questionnaires
MH  - Telemedicine/economics/statistics & numerical data
MH  - Text Messaging/economics/statistics & numerical data
PMC - PMC7608922
COIS- The authors have declared that no competing interests exist.
EDAT- 2020/11/04 06:00
MHDA- 2020/11/18 06:00
PMCR- 2020/11/03
CRDT- 2020/11/03 17:11
PHST- 2020/06/26 00:00 [received]
PHST- 2020/09/29 00:00 [accepted]
PHST- 2020/11/03 17:11 [entrez]
PHST- 2020/11/04 06:00 [pubmed]
PHST- 2020/11/18 06:00 [medline]
PHST- 2020/11/03 00:00 [pmc-release]
AID - PONE-D-20-19813 [pii]
AID - 10.1371/journal.pone.0240526 [doi]
PST - epublish
SO  - PLoS One. 2020 Nov 3;15(11):e0240526. doi: 10.1371/journal.pone.0240526. 
      eCollection 2020.

PMID- 28462567
OWN - NLM
STAT- MEDLINE
DCOM- 20180709
LR  - 20220408
IS  - 1827-1928 (Electronic)
IS  - 0022-4707 (Linking)
VI  - 58
IP  - 3
DP  - 2018 Mar
TI  - Screen time by different devices in adolescents: association with physical 
      inactivity domains and eating habits.
PG  - 318-325
LID - 10.23736/S0022-4707.17.06980-8 [doi]
AB  - BACKGROUND: Sedentary behaviors in adolescents are associated with using screen 
      devices, analyzed as the total daily time in television viewing, using the 
      computer and video game. However, an independent and clustered analysis of 
      devices allows greater understanding of associations with physical inactivity 
      domains and eating habits in adolescents. METHODS: Sample of adolescents aged 
      10-17 years (N.=1011) from public and private schools, randomly selected. The use 
      of screen devices was measured by hours per week spent in each device: TV, 
      computer, videogames and mobile phone/tablet. Physical inactivity domains 
      (school, leisure and sports), eating habits (weekly food consumption frequency) 
      and socioeconomic status were assessed by questionnaire. RESULTS: The prevalence 
      of high use of mobile phone/tablet was 70% among adolescents, 63% showed high use 
      of TV or computer and 24% reported high use of videogames. High use of videogames 
      was greater among boys and high use of mobile phone/tablet was higher among 
      girls. Significant associations of high use of TV (OR=1.43, 95% CI: 1.04-1.99), 
      computer (OR=1.44, 95% CI: 1.03-2.02), videogames (OR=1.65, 95% CI: 1.13-2.69) 
      and consumption of snacks were observed. High use of computer was associated with 
      fried foods consumption (OR=1.32, 95% CI: 1.01-1.75) and physical inactivity 
      (OR=1.41, 95% CI: 1.03-1.95). Mobile phone was associated with consumption of 
      sweets (OR=1.33, 95% CI: 1.00-1.80). Cluster using screen devices showed 
      associations with high consumption of snacks, fried foods and sweets, even after 
      controlling for confounding variables. CONCLUSIONS: The high use of screen 
      devices was associated with high consumption of snacks, fried foods, sweets and 
      physical inactivity in adolescents.
FAU - Delfino, Leandro D
AU  - Delfino LD
AD  - Physiotherapy Post Graduation Program, São Paulo State University, Presidente 
      Prudente, Brazil.
FAU - Dos Santos Silva, Diego A
AU  - Dos Santos Silva DA
AD  - Physical Education Post Graduation Program, Santa Caterina Federal University, 
      Florianopolis, Brazil.
FAU - Tebar, William R
AU  - Tebar WR
AD  - Motricity Sciences Post Graduation Program, São Paulo State University, Rio 
      Claro, Brazil.
FAU - Zanuto, Edner F
AU  - Zanuto EF
AD  - Physiotherapy Post Graduation Program, São Paulo State University, Presidente 
      Prudente, Brazil.
FAU - Codogno, Jamile S
AU  - Codogno JS
AD  - Physiotherapy Post Graduation Program, São Paulo State University, Presidente 
      Prudente, Brazil.
AD  - Motricity Sciences Post Graduation Program, São Paulo State University, Rio 
      Claro, Brazil.
FAU - Fernandes, Rômulo A
AU  - Fernandes RA
AD  - Physiotherapy Post Graduation Program, São Paulo State University, Presidente 
      Prudente, Brazil.
AD  - Motricity Sciences Post Graduation Program, São Paulo State University, Rio 
      Claro, Brazil.
FAU - Christofaro, Diego G
AU  - Christofaro DG
AD  - Physiotherapy Post Graduation Program, São Paulo State University, Presidente 
      Prudente, Brazil - diegochristofaro@yahoo.com.br.
AD  - Motricity Sciences Post Graduation Program, São Paulo State University, Rio 
      Claro, Brazil.
LA  - eng
PT  - Journal Article
DEP - 20170428
PL  - Italy
TA  - J Sports Med Phys Fitness
JT  - The Journal of sports medicine and physical fitness
JID - 0376337
SB  - IM
MH  - Adolescent
MH  - Adolescent Health/*statistics & numerical data
MH  - Child
MH  - *Exercise
MH  - *Feeding Behavior
MH  - Female
MH  - Humans
MH  - Leisure Activities
MH  - Male
MH  - Motor Activity
MH  - Prevalence
MH  - Schools/statistics & numerical data
MH  - Smartphone/statistics & numerical data
MH  - Surveys and Questionnaires
MH  - Television/statistics & numerical data
MH  - Video Games
EDAT- 2017/05/04 06:00
MHDA- 2018/07/10 06:00
CRDT- 2017/05/03 06:00
PHST- 2017/05/04 06:00 [pubmed]
PHST- 2018/07/10 06:00 [medline]
PHST- 2017/05/03 06:00 [entrez]
AID - S0022-4707.17.06980-8 [pii]
AID - 10.23736/S0022-4707.17.06980-8 [doi]
PST - ppublish
SO  - J Sports Med Phys Fitness. 2018 Mar;58(3):318-325. doi: 
      10.23736/S0022-4707.17.06980-8. Epub 2017 Apr 28.

PMID- 38717810
OWN - NLM
STAT- MEDLINE
DCOM- 20240508
LR  - 20240525
IS  - 2292-9495 (Electronic)
IS  - 2292-9495 (Linking)
VI  - 11
DP  - 2024 May 8
TI  - Knowledge, Skills, and Experience With Technology in Relation to Nutritional 
      Intake and Physical Activity Among Older Adults at Risk of Falls: Semistructured 
      Interview Study.
PG  - e52575
LID - 10.2196/52575 [doi]
LID - e52575
AB  - BACKGROUND: More than one-third of older adults (aged ≥65 y) experience falls 
      every year. The prevalent modifiable risk factors for falling are malnutrition 
      and physical inactivity, among others. The involvement of older adults in the 
      prevention of falls can decrease injuries, hospitalizations, and dependency on 
      health care professionals. In this regard, eHealth can support older adults' 
      self-management through more physical activity and adequate food intake. eHealth 
      must be tailored to older adults' needs and preferences so that they can reap its 
      full benefits. Therefore, it is necessary to gain insight into the knowledge, 
      skills, and mindset of older adults living at home who are at risk of falls 
      regarding eHealth. OBJECTIVE: This qualitative study aims to explore older 
      adults' use of everyday digital services and technology and how they acquire 
      knowledge about and manage their nutritional intake and physical activity in 
      relation to their health. METHODS: Semistructured interviews were conducted with 
      15 older adults (n=9, 60% women; n=6, 40% men; age range 71-87 y) who had all 
      experienced falls or were at risk of falling. These individuals were recruited 
      from a geriatric outpatient clinic. The interviews were analyzed using deductive 
      content analysis based on a modification of the Readiness and Enablement Index 
      for Health Technology framework. RESULTS: The qualitative data showed that the 
      informants' social networks had a positive impact on their self-management, use 
      of technology, and mindset toward nutritional intake and physical activity. 
      Although the informants generally lived active lives, they all lacked knowledge 
      about how their food intake influenced their physical health, including their 
      risk of falling. Another finding was the large diversity in the use of technology 
      among the informants, which was related to their mindset toward technology. 
      CONCLUSIONS: Older adults can use technology for everyday purposes, but some need 
      additional introduction and support to be able to use it for managing their 
      health. They also need to learn about the importance of proper nutritional intake 
      and physical activity in preventing falls. Older adults need a more personalized 
      introduction to technology, nutrition, and physical activity in their contact 
      with health professionals.
CI  - ©Julie Kikkenborg, Emma Magelund, Maria Silke Riise, Lars Kayser, Rikke Terp. 
      Originally published in JMIR Human Factors (https://humanfactors.jmir.org), 
      08.05.2024.
FAU - Kikkenborg, Julie
AU  - Kikkenborg J
AUID- ORCID: 0009-0006-8739-0196
AD  - Department of Clinical Physiology & Nuclear Medicine, Rigshospitalet, Copenhagen, 
      Denmark.
FAU - Magelund, Emma
AU  - Magelund E
AUID- ORCID: 0009-0003-0240-8915
AD  - Department of Clinical Physiology & Nuclear Medicine, Rigshospitalet, Copenhagen, 
      Denmark.
FAU - Riise, Maria Silke
AU  - Riise MS
AUID- ORCID: 0009-0007-5036-1874
AD  - Department of Clinical Physiology & Nuclear Medicine, Rigshospitalet, Copenhagen, 
      Denmark.
FAU - Kayser, Lars
AU  - Kayser L
AUID- ORCID: 0000-0002-0909-4088
AD  - Section of Health Service Research, Department of Public Health, University of 
      Copenhagen, Copenhagen, Denmark.
FAU - Terp, Rikke
AU  - Terp R
AUID- ORCID: 0000-0003-2949-9362
AD  - Department of Internal Medicine, Herlev and Gentofte Hospital, Copenhagen 
      University Hospital, Hellerup, Denmark.
LA  - eng
PT  - Journal Article
PT  - Research Support, Non-U.S. Gov't
DEP - 20240508
PL  - Canada
TA  - JMIR Hum Factors
JT  - JMIR human factors
JID - 101666561
SB  - IM
MH  - Humans
MH  - *Accidental Falls/prevention & control
MH  - Aged
MH  - Female
MH  - Male
MH  - Aged, 80 and over
MH  - *Qualitative Research
MH  - *Exercise/psychology
MH  - *Health Knowledge, Attitudes, Practice
MH  - Interviews as Topic
MH  - Telemedicine/methods
PMC - PMC11112469
OTO - NOTNLM
OT  - READHY
OT  - Readiness and Enablement Index for Health Technology
OT  - diet
OT  - eHealth
OT  - fall
OT  - fall prevention
OT  - food
OT  - food intake
OT  - injuries
OT  - injury
OT  - malnutrition
OT  - management
OT  - mobile phone
OT  - nutrition
OT  - nutritional intake
OT  - nutritional needs
OT  - older adults
OT  - outpatient clinic
OT  - physical activity
OT  - physical inactivity
OT  - qualitative study
OT  - self-management
OT  - social network
OT  - social support
OT  - support
COIS- Conflicts of Interest: None declared.
EDAT- 2024/05/08 12:44
MHDA- 2024/05/08 18:50
PMCR- 2024/05/08
CRDT- 2024/05/08 11:53
PHST- 2023/09/08 00:00 [received]
PHST- 2024/03/15 00:00 [accepted]
PHST- 2024/03/04 00:00 [revised]
PHST- 2024/05/08 18:50 [medline]
PHST- 2024/05/08 12:44 [pubmed]
PHST- 2024/05/08 11:53 [entrez]
PHST- 2024/05/08 00:00 [pmc-release]
AID - v11i1e52575 [pii]
AID - 10.2196/52575 [doi]
PST - epublish
SO  - JMIR Hum Factors. 2024 May 8;11:e52575. doi: 10.2196/52575.

PMID- 33220217
OWN - NLM
STAT- MEDLINE
DCOM- 20201216
LR  - 20201216
IS  - 2214-109X (Electronic)
IS  - 2214-109X (Linking)
VI  - 8
IP  - 12
DP  - 2020 Dec
TI  - Effect of a mobile phone intervention for female sex workers on unintended 
      pregnancy in Kenya (WHISPER or SHOUT): a cluster-randomised controlled trial.
PG  - e1534-e1545
LID - S2214-109X(20)30389-2 [pii]
LID - 10.1016/S2214-109X(20)30389-2 [doi]
AB  - BACKGROUND: Female sex workers in low-income and middle-income countries face 
      high risks of unintended pregnancy. We developed a 12-month, multifaceted short 
      messaging service intervention (WHISPER) for female sex workers in Kenya who had 
      the potential to become pregnant, to improve their contraceptive knowledge and 
      behaviours. The aim of this study was to assess the effectiveness of the 
      intervention to reduce the incidence of unintended pregnancy among sex workers in 
      Kenya compared with an equal-attention control group receiving nutrition-focused 
      messages (SHOUT). METHODS: Our two-arm, cluster-randomised controlled trial was 
      done in sex-work venues in two subcounties of Mombasa, Kenya (Kisauni and 
      Changamwe). Participants, aged 16-34 years, not pregnant or planning pregnancy, 
      able to read text messages in English, residing in the study area, and who had a 
      personal mobile phone with one of two phone networks, were recruited from 93 
      randomly selected sex-work venues (clusters). Random cluster allocation (1:1) to 
      the intervention or control group was concealed from participants and researchers 
      until the intervention started. Both groups received text messages in English 
      delivered two to three times per week for 12 months (137 messages in total), as 
      well as additional on-demand messages. Message content in the intervention group 
      focused on promotion of contraception, particularly long-acting reversible 
      contraception and dual method contraceptive use; message content in the control 
      group focused on promotion of nutritional knowledge and practices, including food 
      safety, preparation, and purchasing. The primary endpoint, analysed in all 
      participants who were randomly assigned and attended at least one follow-up 
      visit, compared unintended pregnancy incidence between groups using discrete-time 
      survival analysis at 6 and 12 months. This trial is registered with Australian 
      New Zealand Clinical Trials Registry, ACTRN12616000852459, and is closed to new 
      participants. FINDINGS: Between Sept 14, 2016, and May 16, 2017, 1728 individuals 
      were approached to take part in the study. Of these, 1155 were eligible for full 
      screening, 1035 were screened, and 882 were eligible, enrolled, and randomly 
      assigned (451 participants from 47 venues in the intervention group; 431 
      participants from 46 venues in the control group). 401 participants from the 
      intervention group and 385 participants from the control group were included in 
      the primary analysis. Incidence of unintended pregnancy was 15·5 per 100 
      person-years in the intervention group and 14·7 per 100 person-years in the 
      control group (hazard ratio 0·98, 95% CI 0·69-1·39). INTERPRETATION: The 
      intervention had no measurable effect on unintended pregnancy incidence. Mobile 
      health interventions, even when acceptable and rigorously designed, are unlikely 
      to have a sufficient effect on behaviour among female sex workers to change 
      pregnancy incidence when used in isolation. FUNDING: National Health and Medical 
      Research Council of Australia.
CI  - Copyright © 2020 The Author(s). Published by Elsevier Ltd. This is an Open Access 
      article under the CC BY-NC-ND 4.0 license. Published by Elsevier Ltd.. All rights 
      reserved.
FAU - Ampt, Frances H
AU  - Ampt FH
AD  - Burnet Institute, Melbourne, VIC, Australia; Department of Epidemiology and 
      Preventive Medicine, Monash University, Melbourne, VIC, Australia.
FAU - Lim, Megan S C
AU  - Lim MSC
AD  - Burnet Institute, Melbourne, VIC, Australia; Department of Epidemiology and 
      Preventive Medicine, Monash University, Melbourne, VIC, Australia.
FAU - Agius, Paul A
AU  - Agius PA
AD  - Burnet Institute, Melbourne, VIC, Australia; Department of Epidemiology and 
      Preventive Medicine, Monash University, Melbourne, VIC, Australia.
FAU - L'Engle, Kelly
AU  - L'Engle K
AD  - Department of Health Professions, University of San Francisco, San Francisco, CA, 
      USA.
FAU - Manguro, Griffins
AU  - Manguro G
AD  - International Centre for Reproductive Health, Mombasa, Kenya.
FAU - Gichuki, Caroline
AU  - Gichuki C
AD  - International Centre for Reproductive Health, Mombasa, Kenya.
FAU - Gichangi, Peter
AU  - Gichangi P
AD  - International Centre for Reproductive Health, Mombasa, Kenya; Technical 
      University of Mombasa, Mombasa, Kenya; Department of Public Health and Primary 
      Care, International Centre for Reproductive Health, Ghent University, Ghent, 
      Belgium.
FAU - Chersich, Matthew F
AU  - Chersich MF
AD  - Department of Public Health and Primary Care, International Centre for 
      Reproductive Health, Ghent University, Ghent, Belgium; Wits Reproductive Health 
      and HIV Institute, University of the Witwatersrand, Johannesburg, South Africa.
FAU - Jaoko, Walter
AU  - Jaoko W
AD  - Department of Medical Microbiology, University of Nairobi, Nairobi, Kenya.
FAU - Temmerman, Marleen
AU  - Temmerman M
AD  - International Centre for Reproductive Health, Mombasa, Kenya; Department of 
      Public Health and Primary Care, International Centre for Reproductive Health, 
      Ghent University, Ghent, Belgium; Department of Obstetrics and Gynecology, Aga 
      Khan University, Nairobi, Kenya.
FAU - Stoové, Mark
AU  - Stoové M
AD  - Burnet Institute, Melbourne, VIC, Australia; Department of Epidemiology and 
      Preventive Medicine, Monash University, Melbourne, VIC, Australia; School of 
      Psychology and Public Health, La Trobe University, Melbourne, VIC, Australia.
FAU - Hellard, Margaret
AU  - Hellard M
AD  - Burnet Institute, Melbourne, VIC, Australia; Department of Epidemiology and 
      Preventive Medicine, Monash University, Melbourne, VIC, Australia; Department of 
      Infectious Diseases, The Alfred Hospital, Melbourne, VIC, Australia.
FAU - Luchters, Stanley
AU  - Luchters S
AD  - Burnet Institute, Melbourne, VIC, Australia; Department of Epidemiology and 
      Preventive Medicine, Monash University, Melbourne, VIC, Australia; Department of 
      Public Health and Primary Care, International Centre for Reproductive Health, 
      Ghent University, Ghent, Belgium; Department of Population Health, Aga Khan 
      University, Nairobi, Kenya. Electronic address: stanley.luchters@aku.edu.
LA  - eng
SI  - ANZCTR/ACTRN12616000852459
PT  - Journal Article
PT  - Randomized Controlled Trial
PT  - Research Support, Non-U.S. Gov't
PL  - England
TA  - Lancet Glob Health
JT  - The Lancet. Global health
JID - 101613665
SB  - IM
MH  - Adolescent
MH  - Adult
MH  - Cluster Analysis
MH  - Contraception Behavior/*statistics & numerical data
MH  - Family Planning Services/*methods
MH  - Female
MH  - Health Promotion/methods
MH  - Humans
MH  - Kenya
MH  - Pregnancy
MH  - *Pregnancy, Unplanned
MH  - Sex Workers/*statistics & numerical data
MH  - Telemedicine/*methods
MH  - Text Messaging/*statistics & numerical data
MH  - Young Adult
EDAT- 2020/11/22 06:00
MHDA- 2020/12/17 06:00
CRDT- 2020/11/21 20:06
PHST- 2019/10/18 00:00 [received]
PHST- 2020/07/29 00:00 [revised]
PHST- 2020/08/13 00:00 [accepted]
PHST- 2020/11/22 06:00 [pubmed]
PHST- 2020/12/17 06:00 [medline]
PHST- 2020/11/21 20:06 [entrez]
AID - S2214-109X(20)30389-2 [pii]
AID - 10.1016/S2214-109X(20)30389-2 [doi]
PST - ppublish
SO  - Lancet Glob Health. 2020 Dec;8(12):e1534-e1545. doi: 
      10.1016/S2214-109X(20)30389-2.

PMID- 25454369
OWN - NLM
STAT- MEDLINE
DCOM- 20161108
LR  - 20220321
IS  - 1876-2867 (Electronic)
IS  - 1876-2859 (Print)
IS  - 1876-2859 (Linking)
VI  - 15
IP  - 2
DP  - 2015 Mar-Apr
TI  - Maternal mobile device use during a structured parent-child interaction task.
PG  - 238-44
LID - S1876-2859(14)00338-6 [pii]
LID - 10.1016/j.acap.2014.10.001 [doi]
AB  - OBJECTIVE: To examine associations of maternal mobile device use with the 
      frequency of mother-child interactions during a structured laboratory task. 
      METHODS: Participants included 225 low-income mother-child pairs. When children 
      were ∼6 years old, dyads were videotaped during a standardized protocol in order 
      to characterize how mothers and children interacted when asked to try familiar 
      and unfamiliar foods. From videotapes, we dichotomized mothers on the basis of 
      whether or not they spontaneously used a mobile device, and we counted maternal 
      verbal and nonverbal prompts toward the child. We used multivariate Poisson 
      regression to study associations of device use with eating prompt frequency for 
      different foods. RESULTS: Mothers were an average of 31.3 (SD 7.1) years old, and 
      28.0% were of Hispanic/nonwhite race/ethnicity. During the protocol, 23.1% of 
      mothers spontaneously used a mobile device. Device use was not associated with 
      any maternal characteristics, including age, race/ethnicity, education, 
      depressive symptoms, or parenting style. Mothers with device use initiated fewer 
      verbal (relative rate 0.80; 95% confidence interval 0.63, 1.03) and nonverbal 
      (0.61; 0.39, 0.96) interactions with their children than mothers who did not use 
      a device, when averaged across all foods. This association was strongest during 
      introduction of halva, the most unfamiliar food (0.67; 0.48, 0.93 for verbal and 
      0.42; 0.20, 0.89 for nonverbal interactions). CONCLUSIONS: Mobile device use was 
      common and associated with fewer interactions with children during a structured 
      interaction task, particularly nonverbal interactions and during introduction of 
      an unfamiliar food. More research is needed to understand how device use affects 
      parent-child engagement in naturalistic contexts.
CI  - Copyright © 2015 Academic Pediatric Association. Published by Elsevier Inc. All 
      rights reserved.
FAU - Radesky, Jenny
AU  - Radesky J
AD  - Division of Developmental Behavioral Pediatrics, Department of Pediatrics, Boston 
      University Medical Center, Boston, Mass. Electronic address: 
      jenny.radesky@bmc.org.
FAU - Miller, Alison L
AU  - Miller AL
AD  - Center for Human Growth and Development, University of Michigan, Ann Arbor, Mich; 
      Department of Health Behavior and Health Education, School of Public Health, 
      University of Michigan, Ann Arbor, Mich.
FAU - Rosenblum, Katherine L
AU  - Rosenblum KL
AD  - Center for Human Growth and Development, University of Michigan, Ann Arbor, Mich; 
      Department of Psychiatry, University of Michigan, Ann Arbor, Mich.
FAU - Appugliese, Danielle
AU  - Appugliese D
AD  - Appugliese Professional Advisors LLC, North Easton, Mass.
FAU - Kaciroti, Niko
AU  - Kaciroti N
AD  - Center for Human Growth and Development, University of Michigan, Ann Arbor, Mich; 
      Department of Biostatistics, School of Public Health, University of Michigan, Ann 
      Arbor, Mich.
FAU - Lumeng, Julie C
AU  - Lumeng JC
AD  - Center for Human Growth and Development, University of Michigan, Ann Arbor, Mich; 
      Division of Child Behavioral Health, Department of Pediatrics, University of 
      Michigan, Ann Arbor, Mich; Human Nutrition Program, Department of Environmental 
      Health Sciences, School of Public Health, University of Michigan, Ann Arbor, 
      Mich.
LA  - eng
GR  - P30 DK092926/DK/NIDDK NIH HHS/United States
GR  - T32 HS022242/HS/AHRQ HHS/United States
GR  - 5R01HD061356/HD/NICHD NIH HHS/United States
GR  - P30 DK020572/DK/NIDDK NIH HHS/United States
GR  - R01 HD061356/HD/NICHD NIH HHS/United States
GR  - T32HS022242.01/HS/AHRQ HHS/United States
PT  - Journal Article
PT  - Research Support, N.I.H., Extramural
PT  - Research Support, U.S. Gov't, P.H.S.
DEP - 20141122
PL  - United States
TA  - Acad Pediatr
JT  - Academic pediatrics
JID - 101499145
SB  - IM
MH  - Adult
MH  - Cell Phone/*statistics & numerical data
MH  - Child Behavior
MH  - Child, Preschool
MH  - Cohort Studies
MH  - Feeding Behavior
MH  - Humans
MH  - *Mother-Child Relations
MH  - *Mothers
MH  - Multivariate Analysis
MH  - *Parenting
MH  - Poisson Distribution
MH  - Regression Analysis
MH  - *Verbal Behavior
MH  - Videotape Recording
MH  - Young Adult
PMC - PMC4355325
MID - NIHMS634166
OTO - NOTNLM
OT  - mobile device
OT  - mobile phone
OT  - parenting
OT  - parent–child interaction
COIS- Conflict of Interest: The authors have no conflicts of interest relevant to this 
      article to disclose, and there are no corporate sponsors of this research.
EDAT- 2014/12/03 06:00
MHDA- 2016/11/09 06:00
PMCR- 2016/03/01
CRDT- 2014/12/03 06:00
PHST- 2014/05/21 00:00 [received]
PHST- 2014/09/29 00:00 [revised]
PHST- 2014/10/01 00:00 [accepted]
PHST- 2014/12/03 06:00 [entrez]
PHST- 2014/12/03 06:00 [pubmed]
PHST- 2016/11/09 06:00 [medline]
PHST- 2016/03/01 00:00 [pmc-release]
AID - S1876-2859(14)00338-6 [pii]
AID - 10.1016/j.acap.2014.10.001 [doi]
PST - ppublish
SO  - Acad Pediatr. 2015 Mar-Apr;15(2):238-44. doi: 10.1016/j.acap.2014.10.001. Epub 
      2014 Nov 22.

PMID- 25157308
OWN - NLM
STAT- MEDLINE
DCOM- 20150723
LR  - 20221210
IS  - 1936-900X (Print)
IS  - 1936-9018 (Electronic)
IS  - 1936-900X (Linking)
VI  - 15
IP  - 5
DP  - 2014 Aug
TI  - Demographic and psychosocial characteristics of mobile phone ownership and usage 
      among youth living in the slums of Kampala, Uganda.
PG  - 600-3
LID - 10.5811/westjem.2014.4.20879 [doi]
AB  - INTRODUCTION: The use of mobile phones and other technology for improving health 
      through research and practice is growing quickly, in particular in areas with 
      difficult-to-reach population or where the research infrastructure is less 
      developed. In Sub-Saharan Africa, there appears to be a dramatic increase in 
      mobile phone ownership and new initiatives that capitalize on this technology to 
      support health promotion campaigns to change behavior and to increase health 
      literacy. However, the extent to which difficult-to-reach youth in the slums of 
      Kampala may own and use mobile phones has not been reported despite the burden of 
      injuries, substance use, and HIV that they face. The purpose of this study is to 
      determine the prevalence of mobile phone ownership and use in this high-risk 
      population and to identify psychosocial characteristics that may differentiate 
      those owning and using a phone from those who do not. METHODS: We conducted 
      secondary analyses of the Kampala Youth Survey (N=457). Data collection took 
      place in 2011, and the survey was designed to quantify high-risk behaviors in a 
      convenience sample of urban youth living on the streets or in the slums, 14-24 
      years of age, who were participating in a Uganda Youth Development Link drop-in 
      center for disadvantaged street youth. We computed chi-square analyses to 
      determine any significant differences in psychosocial characteristics based on 
      phone ownership and use. RESULTS: Overall, 46.9% of youth reported owning a 
      mobile phone and ownership did not vary by sex but was more common among youth 
      older than 18 years of age. Mobile phone ownership was also more common among 
      those who reported taking care of themselves at night, who reported current drug 
      use and who reported trading sex for money, food or other things. CONCLUSION: 
      Given that nearly half of the youth own and use phones daily, new research is 
      needed to determine next steps for mobile health (mhealth), including the 
      feasibility of using mobile phones for data collection and interventions with 
      this hard-to-reach population. Moreover, this technology may also be suitable for 
      injury-specific research given that there were few differences with respect to 
      injury-related variables in mobile phone ownership and usage.
FAU - Swahn, Monica H
AU  - Swahn MH
AD  - Georgia State University, School of Public Health, Atlanta, Georgia.
FAU - Braunstein, Sarah
AU  - Braunstein S
AD  - Georgia State University, School of Public Health, Atlanta, Georgia.
FAU - Kasirye, Rogers
AU  - Kasirye R
AD  - Uganda Youth Development Link, Kampala, Uganda.
LA  - eng
GR  - R21 AA022065/AA/NIAAA NIH HHS/United States
PT  - Journal Article
DEP - 20140801
PL  - United States
TA  - West J Emerg Med
JT  - The western journal of emergency medicine
JID - 101476450
SB  - IM
MH  - Adolescent
MH  - Cell Phone/*statistics & numerical data
MH  - Cross-Sectional Studies
MH  - Female
MH  - Health Behavior
MH  - Health Knowledge, Attitudes, Practice
MH  - Health Literacy/*statistics & numerical data
MH  - Homeless Youth
MH  - Humans
MH  - Male
MH  - *Ownership
MH  - *Poverty Areas
MH  - Program Development
MH  - Risk Reduction Behavior
MH  - Socioeconomic Factors
MH  - Surveys and Questionnaires
MH  - Telemedicine/*trends
MH  - Uganda/epidemiology
MH  - Violence/*prevention & control/statistics & numerical data
MH  - Wounds and Injuries/epidemiology/*prevention & control
MH  - Young Adult
PMC - PMC4140203
COIS- Conflicts of Interest: By the WestJEM article submission agreement, all authors 
      are required to disclose all affiliations, funding sources and financial or 
      management relationships that could be perceived as potential sources of bias. 
      The authors disclosed none.
EDAT- 2014/08/27 06:00
MHDA- 2014/08/27 06:01
PMCR- 2014/08/01
CRDT- 2014/08/27 06:00
PHST- 2014/01/05 00:00 [received]
PHST- 2014/03/31 00:00 [revised]
PHST- 2014/04/14 00:00 [accepted]
PHST- 2014/08/27 06:00 [entrez]
PHST- 2014/08/27 06:00 [pubmed]
PHST- 2014/08/27 06:01 [medline]
PHST- 2014/08/01 00:00 [pmc-release]
AID - 10.5811/westjem.2014.4.20879 [doi]
PST - ppublish
SO  - West J Emerg Med. 2014 Aug;15(5):600-3. doi: 10.5811/westjem.2014.4.20879. Epub 
      2014 Aug 1.

PMID- 35946213
OWN - NLM
STAT- MEDLINE
DCOM- 20220811
LR  - 20220827
IS  - 1654-9880 (Electronic)
IS  - 1654-9716 (Print)
IS  - 1654-9880 (Linking)
VI  - 15
IP  - 1
DP  - 2022 Dec 31
TI  - Exploring women's exposure to marketing of commercial formula products: a 
      qualitative marketing study from two sites in South Africa.
PG  - 2074663
LID - 10.1080/16549716.2022.2074663 [doi]
LID - 2074663
AB  - BACKGROUND: Regulating the marketing of commercial formula products is a 
      long-term commitment required to protect breastfeeding. Marketing strategies of 
      formula manufacturers, retailers and distributors evolve at a rapid rate. 
      OBJECTIVE: The aim of this research was to describe exposure of pregnant women 
      and mothers of young children in South Africa to marketing of commercial formula 
      products, compared to international recommendations and national legislation. 
      METHODS: Using mobile phone marketing diaries twenty participants in Cape Town 
      and Johannesburg documented the formula marketing they were exposed to for one 
      week. Ten mothers were interviewed to explore their perceptions towards marketing 
      exposure in more depth. RESULTS: Women reported limited infant formula 
      advertising, but an abundance of strategies used to market growing-up formula and 
      powdered drinks for children over 36 months. Strategies included product 
      packaging, in-store displays, online distribution channels and educational 
      material about product ranges. Online strategies were reported, namely social 
      media marketing (sponsored adverts and support groups), websites and mobile phone 
      applications providing infant and young child feeding information and price 
      discounts, print and TV advertisements, and competitions. Products for children 
      over 36 months are cross-promoted with products prohibited to be advertised by 
      national legislation. CONCLUSIONS: South African women are being exposed to 
      covert marketing of infant, follow-up, and growing-up formula. Explicit marketing 
      of products for children over 36 months of age allows formula companies to 
      provide messages about branding and use of commercial formula products to 
      mothers. National legislation should be updated and effectively implemented to 
      address changing marketing strategies.
FAU - Pereira-Kotze, Catherine
AU  - Pereira-Kotze C
AUID- ORCID: 0000-0003-3061-6511
AD  - School of Public Health, University of the Western Cape, Cape Town, South Africa.
FAU - Horwood, Christiane
AU  - Horwood C
AUID- ORCID: 0000-0003-4395-1423
AD  - Centre for Rural Health, University of KwaZulu-Natal, Durban, South Africa.
FAU - Haskins, Lyn
AU  - Haskins L
AUID- ORCID: 0000-0003-3636-5370
AD  - Centre for Rural Health, University of KwaZulu-Natal, Durban, South Africa.
FAU - Kingston, Gillian
AU  - Kingston G
AUID- ORCID: 0000-0001-9353-3604
AD  - M&C Saatchi World Services, King's College, London.
FAU - Luthuli, Silondile
AU  - Luthuli S
AUID- ORCID: 0000-0003-3078-526X
AD  - Centre for Rural Health, University of KwaZulu-Natal, Durban, South Africa.
FAU - Doherty, Tanya
AU  - Doherty T
AUID- ORCID: 0000-0003-1592-0080
AD  - School of Public Health, University of the Western Cape, Cape Town, South Africa.
AD  - Health Systems Research Unit, South African Medical Research Council, Cape Town, 
      South Africa.
LA  - eng
PT  - Journal Article
PT  - Research Support, Non-U.S. Gov't
PL  - United States
TA  - Glob Health Action
JT  - Global health action
JID - 101496665
SB  - IM
MH  - Advertising
MH  - Breast Feeding
MH  - Child
MH  - Child, Preschool
MH  - Female
MH  - Humans
MH  - Infant
MH  - *Infant Formula
MH  - *Marketing
MH  - Pregnancy
MH  - South Africa
PMC - PMC9377257
OTO - NOTNLM
OT  - Promotion
OT  - South Africa
OT  - advertising
OT  - breast-milk substitutes
OT  - infant and young child feeding
OT  - legislation
COIS- None of the authors have any competing interest. The sponsors were involved in 
      the design of the study and the decision to publish the results but not in the 
      data collection, analyses, interpretation or writing of the manuscript.
EDAT- 2022/08/11 06:00
MHDA- 2022/08/12 06:00
PMCR- 2022/08/10
CRDT- 2022/08/10 03:33
PHST- 2022/08/10 03:33 [entrez]
PHST- 2022/08/11 06:00 [pubmed]
PHST- 2022/08/12 06:00 [medline]
PHST- 2022/08/10 00:00 [pmc-release]
AID - 2074663 [pii]
AID - 10.1080/16549716.2022.2074663 [doi]
PST - ppublish
SO  - Glob Health Action. 2022 Dec 31;15(1):2074663. doi: 
      10.1080/16549716.2022.2074663.

PMID- 25886009
OWN - NLM
STAT- MEDLINE
DCOM- 20151102
LR  - 20240808
IS  - 1471-2458 (Electronic)
IS  - 1471-2458 (Linking)
VI  - 15
DP  - 2015 Feb 7
TI  - A web- and mobile phone-based intervention to prevent obesity in 4-year-olds 
      (MINISTOP): a population-based randomized controlled trial.
PG  - 95
LID - 10.1186/s12889-015-1444-8 [doi]
LID - 95
AB  - BACKGROUND: Childhood obesity is an increasing health problem globally. 
      Overweight and obesity may be established as early as 2-5 years of age, 
      highlighting the need for evidence-based effective prevention and treatment 
      programs early in life. In adults, mobile phone based interventions for weight 
      management (mHealth) have demonstrated positive effects on body mass, however, 
      their use in child populations has yet to be examined. The aim of this paper is 
      to report the study design and methodology of the MINSTOP (Mobile-based 
      Intervention Intended to Stop Obesity in Preschoolers) trial. METHODS/DESIGN: A 
      two-arm, parallel design randomized controlled trial in 300 healthy Swedish 
      4-year-olds is conducted. After baseline measures, parents are allocated to 
      either an intervention- or control group. The 6- month mHealth intervention 
      consists of a web-based application (the MINSTOP app) to help parents promote 
      healthy eating and physical activity in children. MINISTOP is based on the Social 
      Cognitive Theory and involves the delivery of a comprehensive, personalized 
      program of information and text messages based on existing guidelines for a 
      healthy diet and active lifestyle in pre-school children. Parents also register 
      physical activity and intakes of candy, soft drinks, vegetables as well as fruits 
      of their child and receive feedback through the application. Primary outcomes 
      include body fatness and energy intake, while secondary outcomes are time spent 
      in sedentary, moderate, and vigorous physical activity, physical fitness and 
      intakes of fruits and vegetables, snacks, soft drinks and candy. Food and energy 
      intake (Tool for Energy balance in Children, TECH), body fatness (pediatric 
      option for BodPod), physical activity (Actigraph wGT3x-BT) and physical fitness 
      (the PREFIT battery of five fitness tests) are measured at baseline, after the 
      intervention (six months after baseline) and at follow-up (12 months after 
      baseline). DISCUSSION: This novel study will evaluate the effectiveness of a 
      mHealth program for mitigating gain in body fatness among 4-year-old children. If 
      the intervention proves effective it has great potential to be implemented in 
      child-health care to counteract childhood overweight and obesity. TRIAL 
      REGISTRATION: ClinicalTrials.gov NCT02021786 ; 20 Dec 2013.
FAU - Delisle, Christine
AU  - Delisle C
AD  - Department of Biosciences and Nutrition, Karolinska Institutet, NOVUM, Huddinge, 
      141 83, Sweden. christine.delisle@ki.se.
FAU - Sandin, Sven
AU  - Sandin S
AD  - Department of Medical Epidemiology and Biostatistics, Karolinska Institutet, 
      Stockholm, PO 281, 171 77, Sweden. sven.sandin@ki.se.
FAU - Forsum, Elisabet
AU  - Forsum E
AD  - Department of Clinical and Experimental Medicine, Faculty of Health Science, 
      Linköping University, Linköping, 581 85, Sweden. elisabet.forsum@liu.se.
FAU - Henriksson, Hanna
AU  - Henriksson H
AD  - Department of Biosciences and Nutrition, Karolinska Institutet, NOVUM, Huddinge, 
      141 83, Sweden. hanna.henriksson@liu.se.
AD  - Department of Clinical and Experimental Medicine, Faculty of Health Science, 
      Linköping University, Linköping, 581 85, Sweden. hanna.henriksson@liu.se.
FAU - Trolle-Lagerros, Ylva
AU  - Trolle-Lagerros Y
AD  - Clinical Epidemiology Unit, Department of Medicine, Karolinska Institutet, 
      Stockholm, PO 281, 171 77, Sweden. ylva.trolle@ki.se.
FAU - Larsson, Christel
AU  - Larsson C
AD  - Department of Food and Nutrition and Sport Science, University of Gothenburg, 
      Gothenburg, PO 100, 405 30, Sweden. christel.larsson@ped.gu.se.
FAU - Maddison, Ralph
AU  - Maddison R
AD  - National Institute for Health Innovation, The University of Auckland, Auckland, 
      PO 92019, 1142, New Zealand. r.maddison@auckland.ac.nz.
FAU - Ortega, Francisco B
AU  - Ortega FB
AD  - PROmoting FITness and Health through physical activity research group (PROFITH), 
      Department of Physical Education and Sports, Faculty of Sport Sciences, 
      University of Granada, Granada, 18071, Spain. ortegaf@ugr.es.
FAU - Ruiz, Jonatan R
AU  - Ruiz JR
AD  - PROmoting FITness and Health through physical activity research group (PROFITH), 
      Department of Physical Education and Sports, Faculty of Sport Sciences, 
      University of Granada, Granada, 18071, Spain. ruizj@ugr.es.
FAU - Silfvernagel, Kristin
AU  - Silfvernagel K
AD  - Department of Behavioral Sciences and Learning, Linköping University, Linköping, 
      581 83, Sweden. kristin.silfvernagel@liu.se.
FAU - Timpka, Toomas
AU  - Timpka T
AD  - Department of Medical and Health Sciences, Faculty of Health Science, Linköping 
      University, Linköping, 581 85, Sweden. toomas.timpka@liu.se.
FAU - Löf, Marie
AU  - Löf M
AD  - Department of Biosciences and Nutrition, Karolinska Institutet, NOVUM, Huddinge, 
      141 83, Sweden. marie.lof@ki.se.
AD  - Department of Clinical and Experimental Medicine, Faculty of Health Science, 
      Linköping University, Linköping, 581 85, Sweden. marie.lof@ki.se.
LA  - eng
SI  - ClinicalTrials.gov/NCT02021786
PT  - Journal Article
PT  - Randomized Controlled Trial
PT  - Research Support, Non-U.S. Gov't
DEP - 20150207
PL  - England
TA  - BMC Public Health
JT  - BMC public health
JID - 100968562
SB  - IM
MH  - *Cell Phone
MH  - Child, Preschool
MH  - Female
MH  - Fruit
MH  - Humans
MH  - *Internet
MH  - Life Style
MH  - Male
MH  - Obesity/prevention & control
MH  - Pediatric Obesity/*prevention & control
MH  - Physical Fitness
MH  - Program Evaluation/*statistics & numerical data
MH  - Research Design
MH  - Sweden
MH  - Text Messaging
MH  - Vegetables
PMC - PMC4330598
EDAT- 2015/04/18 06:00
MHDA- 2015/11/03 06:00
PMCR- 2015/02/07
CRDT- 2015/04/18 06:00
PHST- 2014/12/23 00:00 [received]
PHST- 2015/01/19 00:00 [accepted]
PHST- 2015/04/18 06:00 [entrez]
PHST- 2015/04/18 06:00 [pubmed]
PHST- 2015/11/03 06:00 [medline]
PHST- 2015/02/07 00:00 [pmc-release]
AID - 10.1186/s12889-015-1444-8 [pii]
AID - 1444 [pii]
AID - 10.1186/s12889-015-1444-8 [doi]
PST - epublish
SO  - BMC Public Health. 2015 Feb 7;15:95. doi: 10.1186/s12889-015-1444-8.

PMID- 33155571
OWN - NLM
STAT- PubMed-not-MEDLINE
LR  - 20201124
IS  - 1929-0748 (Print)
IS  - 1929-0748 (Electronic)
IS  - 1929-0748 (Linking)
VI  - 9
IP  - 11
DP  - 2020 Nov 6
TI  - EatSmart, a Web-Based and Mobile Healthy Eating Intervention for Disadvantaged 
      People With Type 2 Diabetes: Protocol for a Pilot Mixed Methods Intervention 
      Study.
PG  - e19488
LID - 10.2196/19488 [doi]
LID - e19488
AB  - BACKGROUND: People of low socioeconomic position (SEP) are disproportionately 
      affected by type 2 diabetes (T2D), partly due to unhealthy eating patterns that 
      contribute to inadequate disease self-management and prognosis. Digital 
      technologies have the potential to provide a suitable medium to facilitate 
      diabetes education, support self-management, and address some of the barriers to 
      healthy eating, such as lack of nutritional knowledge or shopping or cooking 
      skills, in this target group. OBJECTIVE: This study aims to test the feasibility, 
      appeal, and potential effectiveness of EatSmart, a 12-week, evidence-based, 
      theoretically grounded, fully automated web-based and mobile-delivered healthy 
      eating behavior change program to help disadvantaged people living with T2D to 
      eat healthily on a budget and improve diabetes self-management. METHODS: EatSmart 
      is a mixed methods (quantitative and qualitative) pre-post design pilot study. 
      Sixty socioeconomically disadvantaged people with T2D aged 18 to 75 years will be 
      recruited. Participants will complete self-reported baseline assessments of their 
      basic demographic and clinical data, dietary intake, dietary self-efficacy, and 
      barriers to healthy eating. They will be provided with login access to the 
      EatSmart web program, which includes six progressive skill-based modules covering 
      healthy eating planning; smart food budgeting and shopping; time-saving meal 
      strategies, healthy cooking methods, modifying recipes; and a final reinforcement 
      and summary module. Over the 3-month intervention, participants will also receive 
      3 text messages weekly, encouraging them to review goals, continue to engage with 
      different components of the EatSmart web program, and eat healthily. Participants 
      will undertake follow-up assessments directly following the intervention 3 months 
      post baseline and again after a 6-month postintervention follow-up period (9 
      months post baseline). Feasibility will be evaluated using the number of 
      participants recruited and retained and objective indicators of engagement with 
      the website. Program appeal and potential effects on primary and secondary 
      outcomes will be assessed via the same surveys used at baseline, with additional 
      questions asking about experience with and perceptions of the program. In-depth 
      qualitative interviews will also be conducted 6 months post intervention to 
      provide deeper insight into experiences with EatSmart and a more comprehensive 
      description of the program's appeal. RESULTS: The EatSmart website has been 
      developed, and all participants have viewed the modules as of May 2020. Results 
      are expected to be submitted for publication in December 2020. CONCLUSIONS: This 
      study will provide data to address the currently limited evidence regarding 
      whether disadvantaged populations with T2D may benefit from digitally delivered 
      behavior change programs that facilitate eating healthily on a budget. TRIAL 
      REGISTRATION: Australian New Zealand Clinical Trials Registry, 
      ACTRN12619001111167; 
      https://anzctr.org.au/Trial/Registration/TrialReview.aspx?ACTRN=12619001111167. 
      INTERNATIONAL REGISTERED REPORT IDENTIFIER (IRRID): DERR1-10.2196/19488.
CI  - ©Nazgol Karimi, David Crawford, Rachelle Opie, Ralph Maddison, Stella O’Connell, 
      Peter Shane Hamblin, Ashley Huixian Ng, Cheryl Steele, Bodil Rasmussen, Kylie 
      Ball. Originally published in JMIR Research Protocols 
      (http://www.researchprotocols.org), 06.11.2020.
FAU - Karimi, Nazgol
AU  - Karimi N
AUID- ORCID: 0000-0001-5923-6622
AD  - Institute for Physical Activity and Nutrition, School of Exercise and Nutrition 
      Sciences, Deakin University, Melbourne, Australia.
FAU - Crawford, David
AU  - Crawford D
AUID- ORCID: 0000-0002-2467-7556
AD  - Institute for Physical Activity and Nutrition, School of Exercise and Nutrition 
      Sciences, Deakin University, Melbourne, Australia.
FAU - Opie, Rachelle
AU  - Opie R
AUID- ORCID: 0000-0002-3816-0670
AD  - Institute for Physical Activity and Nutrition, School of Exercise and Nutrition 
      Sciences, Deakin University, Melbourne, Australia.
FAU - Maddison, Ralph
AU  - Maddison R
AUID- ORCID: 0000-0001-8564-5518
AD  - Institute for Physical Activity and Nutrition, School of Exercise and Nutrition 
      Sciences, Deakin University, Melbourne, Australia.
FAU - O'Connell, Stella
AU  - O'Connell S
AUID- ORCID: 0000-0003-4611-4065
AD  - Institute for Physical Activity and Nutrition, School of Exercise and Nutrition 
      Sciences, Deakin University, Melbourne, Australia.
FAU - Hamblin, Peter Shane
AU  - Hamblin PS
AUID- ORCID: 0000-0002-6280-865X
AD  - Diabetes & Endocrinology Centre, Sunshine Hospital, St Albans, Australia.
AD  - Department of Medicine-Western Precinct, University of Melbourne, St Albans, 
      Australia.
FAU - Ng, Ashley Huixian
AU  - Ng AH
AUID- ORCID: 0000-0002-8261-6006
AD  - Department of Dietetics, Human Nutrition and Sport, La Trobe University, 
      Melbourne, Australia.
FAU - Steele, Cheryl
AU  - Steele C
AUID- ORCID: 0000-0001-8846-5723
AD  - Diabetes Education Services, Sunshine Hospital, St Albans, Australia.
FAU - Rasmussen, Bodil
AU  - Rasmussen B
AUID- ORCID: 0000-0002-6789-8260
AD  - School of Nursing and Midwifery, Deakin University, Geelong, Australia.
AD  - Centre for Quality and Patient Safety Research, Western Health Partnership, 
      Sunshine Hospital, St Albans, Australia.
AD  - Faculty of Health and Medical Sciences, University of Copenhagen, Copenhagen, 
      Denmark.
FAU - Ball, Kylie
AU  - Ball K
AUID- ORCID: 0000-0003-2893-8415
AD  - Institute for Physical Activity and Nutrition, School of Exercise and Nutrition 
      Sciences, Deakin University, Melbourne, Australia.
LA  - eng
PT  - Journal Article
DEP - 20201106
PL  - Canada
TA  - JMIR Res Protoc
JT  - JMIR research protocols
JID - 101599504
PMC - PMC7679211
OTO - NOTNLM
OT  - diet
OT  - digitally delivered
OT  - healthy eating
OT  - internet
OT  - low socioeconomic position
OT  - mobile phone
OT  - self-management
OT  - text message
OT  - type 2 diabetes
OT  - website
COIS- Conflicts of Interest: None declared.
EDAT- 2020/11/07 06:00
MHDA- 2020/11/07 06:01
PMCR- 2020/11/06
CRDT- 2020/11/06 08:40
PHST- 2020/04/20 00:00 [received]
PHST- 2020/09/16 00:00 [accepted]
PHST- 2020/08/10 00:00 [revised]
PHST- 2020/11/06 08:40 [entrez]
PHST- 2020/11/07 06:00 [pubmed]
PHST- 2020/11/07 06:01 [medline]
PHST- 2020/11/06 00:00 [pmc-release]
AID - v9i11e19488 [pii]
AID - 10.2196/19488 [doi]
PST - epublish
SO  - JMIR Res Protoc. 2020 Nov 6;9(11):e19488. doi: 10.2196/19488.

PMID- 32041640
OWN - NLM
STAT- MEDLINE
DCOM- 20200716
LR  - 20200716
IS  - 1479-5868 (Electronic)
IS  - 1479-5868 (Linking)
VI  - 17
IP  - 1
DP  - 2020 Feb 10
TI  - A systematic evaluation of digital nutrition promotion websites and apps for 
      supporting parents to influence children's nutrition.
PG  - 17
LID - 10.1186/s12966-020-0915-1 [doi]
LID - 17
AB  - BACKGROUND: Globally children's diet quality is poor. Parents are primary 
      gatekeepers to children's food intake; however, reaching and engaging parents in 
      nutrition promotion can be challenging. With growth in internet and smartphone 
      use, digital platforms provide potential to disseminate information rapidly to 
      many people. The objectives of this review were to conduct a comprehensive and 
      systematic evaluation of nutrition promotion via websites and apps supporting 
      parents to influence children's nutrition, from three different perspectives: 1) 
      current evidence base, 2) end user (parent) experience and 3) current commercial 
      offerings. METHODS: Three systematic reviews were undertaken of (1) studies 
      evaluating the effectiveness for digital platforms for improving nutrition in 
      children and parents, (2) studies conducting user-testing of digital tools with 
      parents, (3) websites and apps providing lunch-provision information to parents. 
      Searches were conducted in five databases for reviews one and two, and systematic 
      search of Google and App Store for review three. Randomised controlled trials, 
      cohort and cross-sectional and qualitative studies (study two only) were included 
      if published in English, from 2013, with the intervention targeted at parents and 
      at least 50% of intervention content focused on nutrition. Search results were 
      double screened, with data extracted into standardised spreadsheets and quality 
      appraisal of included search results. RESULTS: Studies evaluating digital 
      nutrition interventions targeting parents (n = 11) demonstrated effectiveness for 
      improving nutrition outcomes, self-efficacy and knowledge. Six of the included 
      randomised controlled trials reported digital interventions to be equal to, or 
      better than comparison groups. User-testing studies (n = 9) identified that 
      digital platforms should include both informative content and interactive 
      features. Parents wanted evidence-based information from credible sources, 
      practical tools, engaging content and connection with other users and health 
      professionals. Websites targeting lunch provision (n = 15) were developed 
      primarily by credible sources and included information-based content consistent 
      with dietary guidelines and limited interactive features. Lunchbox apps (n = 6), 
      developed mostly by commercial organisations, were more interactive but provided 
      less credible information. CONCLUSIONS: Digital nutrition promotion interventions 
      targeting parents can be effective for improving nutrition-related outcomes in 
      children and parents. As demonstrated from the lunchbox context and user-testing 
      with parents, they need to go beyond just providing information about positive 
      dietary changes, to include the user-desired features supporting interactivity 
      and personalisation.
FAU - Zarnowiecki, Dorota
AU  - Zarnowiecki D
AUID- ORCID: 0000-0003-0874-7830
AD  - Flinders University, Nutrition and Dietetics, College of Nursing and Health 
      Sciences, Sturt Road, Bedford Park, SA, 5042, Australia. 
      dorota.zarnowiecki@flinders.edu.au.
FAU - Mauch, Chelsea E
AU  - Mauch CE
AD  - Flinders University, Nutrition and Dietetics, College of Nursing and Health 
      Sciences, Sturt Road, Bedford Park, SA, 5042, Australia.
FAU - Middleton, Georgia
AU  - Middleton G
AD  - Flinders University, Nutrition and Dietetics, College of Nursing and Health 
      Sciences, Sturt Road, Bedford Park, SA, 5042, Australia.
FAU - Matwiejczyk, Louisa
AU  - Matwiejczyk L
AD  - Flinders University, Nutrition and Dietetics, College of Nursing and Health 
      Sciences, Sturt Road, Bedford Park, SA, 5042, Australia.
FAU - Watson, Wendy L
AU  - Watson WL
AD  - Cancer Council New South Wales, 153 Dowling Street, Woolloomooloo, NSW, 2011, 
      Australia.
FAU - Dibbs, Jane
AU  - Dibbs J
AD  - Cancer Council New South Wales, 153 Dowling Street, Woolloomooloo, NSW, 2011, 
      Australia.
FAU - Dessaix, Anita
AU  - Dessaix A
AD  - Cancer Council New South Wales, 153 Dowling Street, Woolloomooloo, NSW, 2011, 
      Australia.
FAU - Golley, Rebecca K
AU  - Golley RK
AD  - Flinders University, Nutrition and Dietetics, College of Nursing and Health 
      Sciences, Sturt Road, Bedford Park, SA, 5042, Australia.
LA  - eng
PT  - Journal Article
PT  - Research Support, Non-U.S. Gov't
PT  - Systematic Review
DEP - 20200210
PL  - England
TA  - Int J Behav Nutr Phys Act
JT  - The international journal of behavioral nutrition and physical activity
JID - 101217089
SB  - IM
MH  - Adult
MH  - Child
MH  - Child Nutritional Physiological Phenomena
MH  - Diet
MH  - Health Promotion/*methods
MH  - Humans
MH  - *Internet
MH  - *Mobile Applications
MH  - *Parent-Child Relations
MH  - *Parents
MH  - Smartphone
PMC - PMC7011240
OTO - NOTNLM
OT  - Child food intake
OT  - Digital
OT  - Lunchbox
OT  - Mobile applications
OT  - Nutrition
OT  - Parents
OT  - Website
OT  - eHealth
OT  - mHealth
COIS- DZ, CM, GM, LM and RG declare that they have no competing interests. WW, JD and 
      AD are employed by Cancer Council New South Wales (NSW), the funding body which 
      commissioned this review. Cancer Council NSW authors the ‘Healthy Lunch Box’ 
      website, which was included in objective 3 search results.
EDAT- 2020/02/12 06:00
MHDA- 2020/07/17 06:00
PMCR- 2020/02/10
CRDT- 2020/02/12 06:00
PHST- 2019/09/22 00:00 [received]
PHST- 2020/01/19 00:00 [accepted]
PHST- 2020/02/12 06:00 [entrez]
PHST- 2020/02/12 06:00 [pubmed]
PHST- 2020/07/17 06:00 [medline]
PHST- 2020/02/10 00:00 [pmc-release]
AID - 10.1186/s12966-020-0915-1 [pii]
AID - 915 [pii]
AID - 10.1186/s12966-020-0915-1 [doi]
PST - epublish
SO  - Int J Behav Nutr Phys Act. 2020 Feb 10;17(1):17. doi: 10.1186/s12966-020-0915-1.

PMID- 37432794
OWN - NLM
STAT- MEDLINE
DCOM- 20240510
LR  - 20240522
IS  - 1753-4887 (Electronic)
IS  - 0029-6643 (Linking)
VI  - 82
IP  - 6
DP  - 2024 May 10
TI  - Correlates of eating behaviors in adolescence: a systematic review of qualitative 
      studies.
PG  - 749-776
LID - 10.1093/nutrit/nuad088 [doi]
AB  - CONTEXT: Nutrition plays a critical role in adolescence. Adolescents are 
      vulnerable to the impact of different factors that distance them from healthy 
      habits, increasing their risk of chronic diseases in adulthood. Qualitative 
      methodologies allow for a better understanding of these factors. OBJECTIVE: This 
      systematic review aims to consolidate qualitative research evidence from the past 
      10 years to analyze the facilitators and barriers influencing adolescents' eating 
      behaviors. DATA SOURCES: Databases searched for relevant studies were Scopus, 
      Medline/PubMed, PsycINFO, and Web of Science. DATA EXTRACTION: A total of 4176 
      records were identified. The authors used the GRADE-CERQual (Confidence in 
      Evidence from Reviews of Qualitative Research) quality-assessment tool. RESULTS: 
      Fifty articles with qualitative or mixed methodologies were finally included. The 
      most applied techniques were focus groups and semi-structured interviews. The 
      factors influencing adolescents' diets were classified into 4 dimensions: 
      individual, social, community, and macrosystem factors. The most influential were 
      the following-(1) at the individual level: gender (facilitator or barrier), taste 
      and appearance of food (barrier), and lack of time (barrier); (2) at the social 
      level: parents' and caregivers' influence (facilitator or barrier), peer group 
      influence (barrier), and socioeconomic position (barrier); (3) at the community 
      level: school food environment (facilitator or barrier), neighborhood food 
      environment (barrier), household food environment (facilitator or barrier), food 
      insecurity (barrier), and availability and affordability of ultra-processed foods 
      (barrier); and (4) at the macrosystem level: digital tools (facilitator or 
      barrier). CONCLUSIONS: This systematic review identified several facilitators and 
      barriers influencing eating behaviors among adolescents. Qualitative research 
      provides a rich source of knowledge to inform interventions aimed at improving 
      adolescents' diets. Qualitative research is very useful for collecting researches 
      that help to implement intervention programs that improve adolescent nutrition.
CI  - © The Author(s) 2023. Published by Oxford University Press on behalf of the 
      International Life Sciences Institute. All rights reserved. For permissions, 
      please e-mail: journals.permissions@oup.com.
FAU - Vidal, Raquel
AU  - Vidal R
AD  - Sociology and Communication Department, Social Sciences Faculty, Salamanca 
      University, Salamanca, Spain.
FAU - Rivera-Navarro, Jesús
AU  - Rivera-Navarro J
AUID- ORCID: 0000-0003-4763-0993
AD  - Sociology and Communication Department, Social Sciences Faculty, Salamanca 
      University, Salamanca, Spain.
FAU - Gravina, Leyre
AU  - Gravina L
AUID- ORCID: 0000-0001-7641-1736
AD  - Nursing I Department, Nursing and Medicine Faculty, University of the Basque 
      Country (UPV/EHU), Leioa, Spain.
AD  - Biocruces Bizkaia Health Research Institute, Barakaldo, Spain.
FAU - Díez, Julia
AU  - Díez J
AUID- ORCID: 0000-0002-5586-1794
AD  - Public Health and Epidemiology Research Group, School of Medicine and Health 
      Sciences, Universidad de Alcalá, Alcalá de Henares, Madrid, Spain.
FAU - Franco, Manuel
AU  - Franco M
AUID- ORCID: 0000-0003-1366-9398
AD  - Public Health and Epidemiology Research Group, School of Medicine and Health 
      Sciences, Universidad de Alcalá, Alcalá de Henares, Madrid, Spain.
AD  - Department of Epidemiology, Johns Hopkins Bloomberg School of Public Health, 
      Baltimore, Maryland, USA.
LA  - eng
GR  - Spanish Government Research Training Program Scholarship/
GR  - PID2020-113537RB-I00/Ministry of Science and Innovation/
PT  - Journal Article
PT  - Research Support, Non-U.S. Gov't
PT  - Systematic Review
PL  - United States
TA  - Nutr Rev
JT  - Nutrition reviews
JID - 0376405
SB  - IM
MH  - Humans
MH  - Adolescent
MH  - *Feeding Behavior/psychology
MH  - *Adolescent Behavior
MH  - *Qualitative Research
MH  - Diet/psychology
MH  - Female
MH  - Male
MH  - Socioeconomic Factors
OTO - NOTNLM
OT  - adolescent
OT  - diet
OT  - qualitative research
OT  - systematic review
EDAT- 2023/07/11 19:12
MHDA- 2024/05/10 06:42
CRDT- 2023/07/11 12:23
PHST- 2024/05/10 06:42 [medline]
PHST- 2023/07/11 19:12 [pubmed]
PHST- 2023/07/11 12:23 [entrez]
AID - 7222721 [pii]
AID - 10.1093/nutrit/nuad088 [doi]
PST - ppublish
SO  - Nutr Rev. 2024 May 10;82(6):749-776. doi: 10.1093/nutrit/nuad088.

PMID- 29199630
OWN - NLM
STAT- MEDLINE
DCOM- 20190218
LR  - 20230616
IS  - 1475-2727 (Electronic)
IS  - 1368-9800 (Print)
IS  - 1368-9800 (Linking)
VI  - 21
IP  - 4
DP  - 2018 Mar
TI  - Adherence to self-monitoring healthy lifestyle behaviours through mobile 
      phone-based ecological momentary assessments and photographic food records over 6 
      months in mostly ethnic minority mothers.
PG  - 679-688
LID - 10.1017/S1368980017003044 [doi]
AB  - OBJECTIVE: Mobile phones can replace traditional self-monitoring tools through 
      cell phone-based ecological momentary assessment (CEMA) of lifestyle behaviours 
      and camera phone-based images of meals, i.e. photographic food records (PFR). 
      Adherence to mobile self-monitoring needs to be evaluated in real-world treatment 
      settings. Towards this goal, we examine CEMA and PFR adherence to the use of a 
      mobile app designed to help mothers self-monitor lifestyle behaviours and stress. 
      Design/Setting In 2012, forty-two mothers recorded CEMA of diet quality, 
      exercise, sleep, stress and mood four times daily and PFR during meals over 6 
      months in Los Angeles, California, USA. SUBJECTS: A purposive sample of mothers 
      from mixed ethnicities. RESULTS: Adherence to recording CEMA at least once daily 
      was higher compared with recording PFR at least once daily over the study period 
      (74 v. 11 %); adherence to both types of reports decreased over time. 
      Participants who recorded PFR for more than a day (n 31) were more likely to be 
      obese v. normal- to overweight and to have higher blood pressure, on average (all 
      P<0·05). Based on random-effects regression, CEMA and PFR adherence was highest 
      during weekdays (both P<0·01). Additionally, PFR adherence was associated with 
      older age (P=0·04). CEMA adherence was highest in the morning (P<0·01). PFR 
      recordings occurred throughout the day. CONCLUSIONS: Variations in population and 
      temporal characteristics should be considered for mobile assessment schedules. 
      Neither CEMA nor PFR alone is ideal over extended periods.
FAU - Comulada, W Scott
AU  - Comulada WS
AD  - 1Global Center for Children and Families,Department of Psychiatry & Biobehavioral 
      Sciences,University of California,Los Angeles,10920 Wilshire Blvd,Suite 350,Los 
      Angeles,CA 90024,USA.
FAU - Swendeman, Dallas
AU  - Swendeman D
AD  - 1Global Center for Children and Families,Department of Psychiatry & Biobehavioral 
      Sciences,University of California,Los Angeles,10920 Wilshire Blvd,Suite 350,Los 
      Angeles,CA 90024,USA.
FAU - Koussa, Maryann K
AU  - Koussa MK
AD  - 1Global Center for Children and Families,Department of Psychiatry & Biobehavioral 
      Sciences,University of California,Los Angeles,10920 Wilshire Blvd,Suite 350,Los 
      Angeles,CA 90024,USA.
FAU - Mindry, Deborah
AU  - Mindry D
AD  - 2Center for Social Medicine and Humanities,Department of Psychiatry & 
      Biobehavioral Sciences,University of California,Los Angeles,Los Angeles,CA,USA.
FAU - Medich, Melissa
AU  - Medich M
AD  - 3Department of Family Medicine,University of California,Los Angeles,Los 
      Angeles,CA,USA.
FAU - Estrin, Deborah
AU  - Estrin D
AD  - 4Computer Science Department,Cornell Tech,New York,NY,USA.
FAU - Mercer, Neil
AU  - Mercer N
AD  - 5Department of Surgery,University of California,San Francisco,San 
      Francisco,CA,USA.
FAU - Ramanathan, Nithya
AU  - Ramanathan N
AD  - 6Nexleaf Analytics,Los Angeles,CA,USA.
LA  - eng
GR  - K01 MH089270/MH/NIMH NIH HHS/United States
GR  - P30 MH058107/MH/NIMH NIH HHS/United States
GR  - RC1 HL099556/HL/NHLBI NIH HHS/United States
PT  - Journal Article
PT  - Research Support, N.I.H., Extramural
DEP - 20171204
PL  - England
TA  - Public Health Nutr
JT  - Public health nutrition
JID - 9808463
SB  - IM
MH  - Adult
MH  - Black or African American
MH  - Age Factors
MH  - Asian People
MH  - Blood Pressure
MH  - Cell Phone
MH  - *Diet
MH  - Diet Records
MH  - *Ecological Momentary Assessment
MH  - *Ethnicity
MH  - *Feeding Behavior
MH  - Female
MH  - Healthy Lifestyle
MH  - Hispanic or Latino
MH  - Humans
MH  - Los Angeles
MH  - Meals
MH  - Mobile Applications
MH  - *Mothers
MH  - Obesity/therapy
MH  - *Patient Compliance
MH  - Photography/*methods
MH  - Self Care
MH  - Time Factors
PMC - PMC5807077
MID - NIHMS938974
OTO - NOTNLM
OT  - Camera phone image
OT  - Dietary intake
OT  - Ecological momentary assessment
OT  - Photographic food record
EDAT- 2017/12/05 06:00
MHDA- 2019/02/20 06:00
PMCR- 2017/12/04
CRDT- 2017/12/05 06:00
PHST- 2017/12/05 06:00 [pubmed]
PHST- 2019/02/20 06:00 [medline]
PHST- 2017/12/05 06:00 [entrez]
PHST- 2017/12/04 00:00 [pmc-release]
AID - S1368980017003044 [pii]
AID - 00304 [pii]
AID - 10.1017/S1368980017003044 [doi]
PST - ppublish
SO  - Public Health Nutr. 2018 Mar;21(4):679-688. doi: 10.1017/S1368980017003044. Epub 
      2017 Dec 4.

PMID- 38186809
OWN - NLM
STAT- PubMed-not-MEDLINE
LR  - 20240109
IS  - 2249-4863 (Print)
IS  - 2278-7135 (Electronic)
IS  - 2249-4863 (Linking)
VI  - 12
IP  - 11
DP  - 2023 Nov
TI  - Impact of eHealth education to reduce anemia among school-going adolescent girls 
      in rural Bangladesh: Study protocol of a randomized controlled trial.
PG  - 2569-2575
LID - 10.4103/jfmpc.jfmpc_1010_23 [doi]
AB  - Adolescent girls are highly vulnerable to developing anemia due to reproductive 
      immaturity, poor personal hygiene, and lack of nutritional intake and health 
      education in rural Bangladesh. Digital health technology is a promising tool to 
      overcome barriers and provide appropriate health guidelines. We aim to evaluate 
      eHealth education's impact and changes in adolescent girls' knowledge, attitude, 
      and practice regarding anemia. A 1:1 parallel randomized control trial was 
      conducted among school-going adolescent girls in rural Bangladesh. A total of 138 
      anemic (mild and moderate) participants were enrolled. We randomized schools to 
      reduce the health education bias through a simple coin toss technique, then 
      allocated participants to the intervention group (n = 69) and control group (n = 
      69) by stratified random sampling technique. The intervention group received two 
      online counseling sessions and 8-month eHealth education through mobile phone 
      calls and short message service regarding anemia. The control group received the 
      usual care. The primary endpoint changes the anemic level through changing 
      knowledge, healthy lifestyle behavior, and an iron-rich food dietary plan. 
      Per-protocol analysis will utilize to compare the control and intervention groups 
      using SPSS software. Descriptive statistics (frequencies, percentages, mean, SD) 
      will be employed, and continuous variables will be compared using the 
      t-test/Mann-Whitney test. Two-way analysis of variance will assess outcome 
      variables at baseline, 4 months, and 8 months. The 8-month intervention is 
      designed from May 2022 to February 2023. Participants' age range of 10-14 years 
      was 60.9% in the intervention group and 56.5% in the control group. Among the 
      participants, 89.9% and 88.4% were mild anemic; 11.11 (SD ± 0.80) and 11.06 (SD ± 
      0.96) were mean hemoglobin in the intervention and control groups, respectively. 
      eHealth education is expected to be an effective way to increase knowledge and 
      healthy behavioral change, which can reduce the anemia burden among adolescent 
      girls.
CI  - Copyright: © 2023 Journal of Family Medicine and Primary Care.
FAU - Rahman, Md Jiaur
AU  - Rahman MJ
AD  - Global Health Nursing, Department of Health Science, Graduate School of 
      Biomedical and Health Sciences, Hiroshima University, Hiroshima, Japan.
FAU - Rahman, Md Moshiur
AU  - Rahman MM
AD  - Department of Health Science, Graduate School of Biomedical and Health Sciences, 
      Hiroshima University, Hiroshima, Japan.
FAU - Kakehashi, Masayuki
AU  - Kakehashi M
AD  - Department of Health Science, Graduate School of Biomedical and Health Sciences, 
      Hiroshima University, Hiroshima, Japan.
FAU - Matsuyama, Ryota
AU  - Matsuyama R
AD  - Veterinary Medicine, Rakuno Gakuen University, Hokkaido, Japan.
FAU - Sarker, Mohammad Habibur Rahman
AU  - Sarker MHR
AD  - Training Unit, International Centre for Diarrhoeal Disease Research, Bangladesh, 
      Dhaka, Bangladesh.
FAU - Ali, Mohammad
AU  - Ali M
AD  - Department of Medicine, Comilla Medical College, Cumilla, Bangladesh.
FAU - Promitee, Sumaita Kabir
AU  - Promitee SK
AD  - Nutrition and Clinical Service Division, International Centre for Diarrhoeal 
      Disease Research, Bangladesh, Chandpur, Bangladesh.
FAU - Prihanto, Junaidi Budi
AU  - Prihanto JB
AD  - Physical Education, Health and Recreation, Sport Science Faculty, Universitas 
      Negeri Surabaya, Indonesia.
FAU - Ahmed, Ashir
AU  - Ahmed A
AD  - Department of Advanced Information Technology, Graduate School of Information 
      Science and Electrical Engineering, Kyushu University, Fukuoka, Japan.
FAU - Shimpuku, Yoko
AU  - Shimpuku Y
AD  - Global Health Nursing, Department of Health Science, Graduate School of 
      Biomedical and Health Sciences, Hiroshima University, Hiroshima, Japan.
LA  - eng
PT  - Journal Article
DEP - 20231121
PL  - India
TA  - J Family Med Prim Care
JT  - Journal of family medicine and primary care
JID - 101610082
PMC - PMC10771192
OTO - NOTNLM
OT  - Adolescent girl
OT  - Bangladesh
OT  - anemia
OT  - eHealth
OT  - mHealth
COIS- There are no conflicts of interest.
EDAT- 2024/01/08 06:42
MHDA- 2024/01/08 06:43
PMCR- 2023/11/01
CRDT- 2024/01/08 04:31
PHST- 2023/06/18 00:00 [received]
PHST- 2023/08/10 00:00 [revised]
PHST- 2023/09/08 00:00 [accepted]
PHST- 2024/01/08 06:43 [medline]
PHST- 2024/01/08 06:42 [pubmed]
PHST- 2024/01/08 04:31 [entrez]
PHST- 2023/11/01 00:00 [pmc-release]
AID - JFMPC-12-2569 [pii]
AID - 10.4103/jfmpc.jfmpc_1010_23 [doi]
PST - ppublish
SO  - J Family Med Prim Care. 2023 Nov;12(11):2569-2575. doi: 
      10.4103/jfmpc.jfmpc_1010_23. Epub 2023 Nov 21.

PMID- 38479859
OWN - NLM
STAT- MEDLINE
DCOM- 20240315
LR  - 20240324
IS  - 1347-4715 (Electronic)
IS  - 1342-078X (Print)
IS  - 1342-078X (Linking)
VI  - 29
DP  - 2024
TI  - Longitudinal relationship between screen-based sedentary behavior and nutrient 
      intake in Japanese children: an observational epidemiological cohort study.
PG  - 15
LID - 10.1265/ehpm.23-00307 [doi]
LID - 15
AB  - BACKGROUND: Concerns regarding the impact of screen-based sedentary behavior on 
      health have been increasing. Therefore, the present study investigated the 
      longitudinal relationship between multiple screen time and nutrient intake in 
      children and adolescents. METHODS: The present study was conducted utilizing 3 
      years longitudinal data. Study subjects were 740 Japanese children aged between 6 
      and 12 years at baseline and between 9 and 15 years in the follow-up. 
      Screen-based sedentary behavior was assessed using screen time, including 
      television (TV) viewing, personal computer (PC) use, and mobile phone (MP) use. 
      The main outcomes were the intakes of nutrients. Mixed effect multivariate linear 
      regression analyses were used to examine the longitudinal relationship between 
      screen-based sedentary time and nutrient intake. Covariates included in the 
      multivariable analysis consisted of sex, age, solitary eating, skipping 
      breakfast, staying up late, and body weight status, as confounders, and physical 
      inactivity, as mediator. RESULTS: In boys, a longer total screen time 
      longitudinally correlated with higher intake of energy and lower intakes of 
      protein, dietary fiber, minerals, and vitamins. In girls, longer total screen 
      time longitudinally associated with higher intake of sucrose and lower intakes of 
      protein, minerals, and vitamins. In boys, a longer TV viewing time was associated 
      with higher intake of sucrose and lower intakes of protein, minerals, and 
      vitamins. In girls, a longer TV viewing time was associated with higher intake of 
      carbohydrates and lower intakes of protein, fat, minerals, and vitamins. In boys, 
      relationships were observed between a longer PC use time and higher intakes of 
      energy as well as lower intakes of protein, minerals, and vitamins. Relationship 
      was observed between longer PC use time and lower intakes of minerals in girls. 
      An increased MP use time was associated with higher intakes of energy, and lower 
      intakes of protein, sucrose, dietary fiber, minerals, and vitamins in boys. A 
      longer MP use time was associated with higher intakes of fat, and salt as well as 
      lower intakes of carbohydrates, protein, minerals, and vitamins in girls. 
      CONCLUSIONS: The present results revealed that longer screen-based sedentary 
      behaviors were longitudinally associated with nutrient intake in children and 
      adolescents. Future study is needed to elucidate these relationships.
FAU - Tsujiguchi, Hiromasa
AU  - Tsujiguchi H
AD  - Department of Hygiene and Public Health, Faculty of Medicine, Institute of 
      Medical, Pharmaceutical and Health Sciences, Kanazawa University.
AD  - Department of Public Health, Graduate School of Advanced Preventive Medical 
      Sciences, Kanazawa University.
AD  - Advanced Preventive Medical Sciences Research Center, Kanazawa University.
FAU - Sakamoto, Yuriko
AU  - Sakamoto Y
AD  - Department of Hygiene and Public Health, Faculty of Medicine, Institute of 
      Medical, Pharmaceutical and Health Sciences, Kanazawa University.
FAU - Hara, Akinori
AU  - Hara A
AD  - Department of Hygiene and Public Health, Faculty of Medicine, Institute of 
      Medical, Pharmaceutical and Health Sciences, Kanazawa University.
AD  - Department of Public Health, Graduate School of Advanced Preventive Medical 
      Sciences, Kanazawa University.
AD  - Advanced Preventive Medical Sciences Research Center, Kanazawa University.
FAU - Suzuki, Keita
AU  - Suzuki K
AD  - Department of Hygiene and Public Health, Faculty of Medicine, Institute of 
      Medical, Pharmaceutical and Health Sciences, Kanazawa University.
FAU - Miyagi, Sakae
AU  - Miyagi S
AD  - Innovative Clinical Research Center, Kanazawa University.
FAU - Nakamura, Masaharu
AU  - Nakamura M
AD  - Department of Hygiene and Public Health, Faculty of Medicine, Institute of 
      Medical, Pharmaceutical and Health Sciences, Kanazawa University.
FAU - Takazawa, Chie
AU  - Takazawa C
AD  - Department of Hygiene and Public Health, Faculty of Medicine, Institute of 
      Medical, Pharmaceutical and Health Sciences, Kanazawa University.
FAU - Pham, Kim Oanh
AU  - Pham KO
AD  - Data Management Department, Asia Center for Air Pollution Research.
FAU - Nguyen, Thao Thi Thu
AU  - Nguyen TTT
AD  - Department of Epidemiology, Faculty of Public Health, Haiphong University of 
      Medicine and Pharmacy.
FAU - Kambayashi, Yasuhiro
AU  - Kambayashi Y
AD  - Department of Public Health, Faculty of Veterinary Medicine, Okayama University 
      of Science.
FAU - Shimizu, Yukari
AU  - Shimizu Y
AD  - Department of Nursing, Faculty of Health Sciences, Komatsu University.
FAU - Tsuboi, Hirohito
AU  - Tsuboi H
AD  - Department of Hygiene and Public Health, Faculty of Medicine, Institute of 
      Medical, Pharmaceutical and Health Sciences, Kanazawa University.
AD  - Graduate School of Human Nursing, The University of Shiga Prefecture.
FAU - Ono, Yasuki
AU  - Ono Y
AD  - Department of Hygiene and Public Health, Faculty of Medicine, Institute of 
      Medical, Pharmaceutical and Health Sciences, Kanazawa University.
AD  - Department of Neuropsychiatry, Graduate School of Medicine, Hirosaki University.
FAU - Hamagishi, Toshio
AU  - Hamagishi T
AD  - Department of Nursing and Rehabilitation, Chubu Gakuin University.
FAU - Shibata, Aki
AU  - Shibata A
AD  - Department of Hygiene and Public Health, Faculty of Medicine, Institute of 
      Medical, Pharmaceutical and Health Sciences, Kanazawa University.
FAU - Hayashi, Koichi
AU  - Hayashi K
AD  - Department of Hygiene and Public Health, Faculty of Medicine, Institute of 
      Medical, Pharmaceutical and Health Sciences, Kanazawa University.
AD  - Department of Food Sciences and Nutrition, School of Human Environmental 
      Sciences, Mukogawa Women's University.
FAU - Konoshita, Tadashi
AU  - Konoshita T
AD  - Third Department of Internal Medicine, Faculty of Medical Sciences, University of 
      Fukui.
FAU - Nakamura, Hiroyuki
AU  - Nakamura H
AD  - Department of Hygiene and Public Health, Faculty of Medicine, Institute of 
      Medical, Pharmaceutical and Health Sciences, Kanazawa University.
AD  - Department of Public Health, Graduate School of Advanced Preventive Medical 
      Sciences, Kanazawa University.
AD  - Advanced Preventive Medical Sciences Research Center, Kanazawa University.
LA  - eng
PT  - Journal Article
PT  - Observational Study
PL  - Japan
TA  - Environ Health Prev Med
JT  - Environmental health and preventive medicine
JID - 9609642
RN  - 0 (Vitamins)
RN  - 0 (Minerals)
RN  - 0 (Carbohydrates)
RN  - 57-50-1 (Sucrose)
SB  - IM
MH  - Male
MH  - Child
MH  - Female
MH  - Adolescent
MH  - Humans
MH  - *Sedentary Behavior
MH  - *Diet
MH  - Cohort Studies
MH  - Japan
MH  - Energy Intake
MH  - Eating
MH  - Vitamins
MH  - Minerals
MH  - Carbohydrates
MH  - Sucrose
MH  - Feeding Behavior
PMC - PMC10957337
OTO - NOTNLM
OT  - Children
OT  - Longitudinal
OT  - Mobile phone
OT  - Nutrients
OT  - Personal computer
OT  - Screen
OT  - Television
COIS- The authors declare that they have no competing interests.
EDAT- 2024/03/14 00:43
MHDA- 2024/03/15 06:44
PMCR- 2024/03/13
CRDT- 2024/03/13 21:53
PHST- 2024/03/15 06:44 [medline]
PHST- 2024/03/14 00:43 [pubmed]
PHST- 2024/03/13 21:53 [entrez]
PHST- 2024/03/13 00:00 [pmc-release]
AID - 23-00307 [pii]
AID - 10.1265/ehpm.23-00307 [doi]
PST - ppublish
SO  - Environ Health Prev Med. 2024;29:15. doi: 10.1265/ehpm.23-00307.

PMID- 28446496
OWN - NLM
STAT- MEDLINE
DCOM- 20170731
LR  - 20240808
IS  - 1938-3207 (Electronic)
IS  - 0002-9165 (Linking)
VI  - 105
IP  - 6
DP  - 2017 Jun
TI  - Mobile-based intervention intended to stop obesity in preschool-aged children: 
      the MINISTOP randomized controlled trial.
PG  - 1327-1335
LID - 10.3945/ajcn.116.150995 [doi]
AB  - Background: Traditional obesity prevention programs are time- and cost-intensive. 
      Mobile phone technology has been successful in changing behaviors and managing 
      weight; however, to our knowledge, its potential in young children has yet to be 
      examined.Objective: We assessed the effectiveness of a mobile health (mHealth) 
      obesity prevention program on body fat, dietary habits, and physical activity in 
      healthy Swedish children aged 4.5 y.Design: From 2014 to 2015, 315 children were 
      randomly assigned to an intervention or control group. Parents in the 
      intervention group received a 6-mo mHealth program. The primary outcome was fat 
      mass index (FMI), whereas the secondary outcomes were intakes of fruits, 
      vegetables, candy, and sweetened beverages and time spent sedentary and in 
      moderate-to-vigorous physical activity. Composite scores for the primary and 
      secondary outcomes were computed.Results: No statistically significant 
      intervention effect was observed for FMI between the intervention and control 
      group (mean ± SD: -0.23 ± 0.56 compared with -0.20 ± 0.49 kg/m(2)). However, the 
      intervention group increased their mean composite score from baseline to 
      follow-up, whereas the control group did not (+0.36 ± 1.47 compared with -0.06 ± 
      1.33 units; P = 0.021). This improvement was more pronounced among the children 
      with an FMI above the median (4.11 kg/m(2)) (P = 0.019). The odds of increasing 
      the composite score for the 6 dietary and physical activity behaviors were 99% 
      higher for the intervention group than the control group (P = 0.008).Conclusions: 
      This mHealth obesity prevention study in preschool-aged children found no 
      difference between the intervention and control group for FMI. However, the 
      intervention group showed a considerably higher postintervention composite score 
      (a secondary outcome) than the control group, especially in children with a 
      higher FMI. Further studies targeting specific obesity classes within 
      preschool-aged children are warranted. This trial was registered at 
      clinicaltrials.gov as NCT02021786.
CI  - © 2017 American Society for Nutrition.
FAU - Nyström, Christine Delisle
AU  - Nyström CD
AD  - Departments of Biosciences and Nutrition, christine.delisle.nystrom@ki.se.
FAU - Sandin, Sven
AU  - Sandin S
AD  - Medical Epidemiology and Biostatistics, and.
AD  - Department of Psychiatry, and.
AD  - Seaver Autism Center for Research and Treatment, Icahn School of Medicine, Mount 
      Sinai, New York, NY.
FAU - Henriksson, Pontus
AU  - Henriksson P
AD  - Department of Physical Education and Sport, Faculty of Sport Sciences, University 
      of Granada, Granada, Spain.
FAU - Henriksson, Hanna
AU  - Henriksson H
AD  - Department of Physical Education and Sport, Faculty of Sport Sciences, University 
      of Granada, Granada, Spain.
FAU - Trolle-Lagerros, Ylva
AU  - Trolle-Lagerros Y
AD  - Clinical Epidemiology Unit, Department of Medicine, Karolinska Institute, 
      Stockholm, Sweden.
AD  - Department of Endocrinology, Metabolism and Diabetes, Karolinska University 
      Hospital, Stockholm, Sweden.
FAU - Larsson, Christel
AU  - Larsson C
AD  - Department of Food and Nutrition and Sport Science, University of Gothenburg, 
      Gothenburg, Sweden.
FAU - Maddison, Ralph
AU  - Maddison R
AD  - Institute for Physical Activity and Nutrition, School of Exercise and Nutrition 
      Sciences, Deakin University, Victoria, Australia.
FAU - Ortega, Francisco B
AU  - Ortega FB
AD  - Department of Physical Education and Sport, Faculty of Sport Sciences, University 
      of Granada, Granada, Spain.
FAU - Pomeroy, Jeremy
AU  - Pomeroy J
AD  - Marshfield Clinic Research Foundation, Marshfield, WI; and Departments of.
FAU - Ruiz, Jonatan R
AU  - Ruiz JR
AD  - Department of Physical Education and Sport, Faculty of Sport Sciences, University 
      of Granada, Granada, Spain.
FAU - Silfvernagel, Kristin
AU  - Silfvernagel K
AD  - Behavioral Sciences and Learning, and.
FAU - Timpka, Toomas
AU  - Timpka T
AD  - Medical and Health Sciences, Faculty of the Health Sciences, Linköping 
      University, Linköping, Sweden.
FAU - Löf, Marie
AU  - Löf M
AD  - Departments of Biosciences and Nutrition.
LA  - eng
SI  - ClinicalTrials.gov/NCT02021786
PT  - Journal Article
PT  - Randomized Controlled Trial
PT  - Research Support, Non-U.S. Gov't
DEP - 20170426
PL  - United States
TA  - Am J Clin Nutr
JT  - The American journal of clinical nutrition
JID - 0376027
SB  - IM
MH  - Adipose Tissue/metabolism
MH  - Adult
MH  - Body Mass Index
MH  - *Cell Phone
MH  - Child, Preschool
MH  - *Diet
MH  - *Exercise
MH  - Feeding Behavior
MH  - Female
MH  - Health Promotion/*methods
MH  - Humans
MH  - Male
MH  - *Parents
MH  - Pediatric Obesity/metabolism/*prevention & control
MH  - Sweden
MH  - Telemedicine/*methods
OTO - NOTNLM
OT  - mHealth
OT  - obesity
OT  - preschool
OT  - prevention
OT  - randomized controlled trial
EDAT- 2017/04/28 06:00
MHDA- 2017/08/02 06:00
CRDT- 2017/04/28 06:00
PHST- 2016/12/11 00:00 [received]
PHST- 2017/03/23 00:00 [accepted]
PHST- 2017/04/28 06:00 [pubmed]
PHST- 2017/08/02 06:00 [medline]
PHST- 2017/04/28 06:00 [entrez]
AID - S0002-9165(22)04905-X [pii]
AID - 10.3945/ajcn.116.150995 [doi]
PST - ppublish
SO  - Am J Clin Nutr. 2017 Jun;105(6):1327-1335. doi: 10.3945/ajcn.116.150995. Epub 
      2017 Apr 26.

PMID- 36287588
OWN - NLM
STAT- PubMed-not-MEDLINE
LR  - 20240907
IS  - 2561-1011 (Electronic)
IS  - 2561-1011 (Linking)
VI  - 6
IP  - 2
DP  - 2022 Oct 26
TI  - Evaluating Health Care Provider Perspectives on the Use of Mobile Apps to Support 
      Patients With Heart Failure Management: Qualitative Descriptive Study.
PG  - e40546
LID - 10.2196/40546 [doi]
LID - e40546
AB  - BACKGROUND: Nonadherence to diet and medical therapies in heart failure (HF) 
      contributes to poor HF outcomes. Mobile apps may be a promising way to improve 
      adherence because they increase knowledge and behavior change via education and 
      monitoring. Well-designed apps with input from health care providers (HCPs) can 
      lead to successful adoption of such apps in practice. However, little is known 
      about HCPs' perspectives on the use of mobile apps to support HF management. 
      OBJECTIVE: The aim of this study is to determine HCPs' perspectives (needs, 
      motivations, and challenges) on the use of mobile apps to support patients with 
      HF management. METHODS: A qualitative descriptive study using one-on-one 
      semistructured interviews, informed by the diffusion of innovation theory, was 
      conducted among HF HCPs, including cardiologists, nurses, and nurse 
      practitioners. Transcripts were independently coded by 2 researchers and analyzed 
      using content analysis. RESULTS: The 21 HCPs (cardiologists: n=8, 38%; nurses: 
      n=6, 29%; and nurse practitioners: n=7, 33%) identified challenges and 
      opportunities for app adoption across 5 themes: participant-perceived factors 
      that affect app adoption-these include patient age, technology savviness, 
      technology access, and ease of use; improved delivery of care-apps can support 
      remote care; collect, share, and assess health information; identify adverse 
      events; prevent hospitalizations; and limit clinic visits; facilitating patient 
      engagement in care-apps can provide feedback and reinforcement, facilitate 
      connection and communication between patients and their HCPs, support monitoring, 
      and track self-care; providing patient support through education-apps can provide 
      HF-related information (ie, diet and medications); and participant views on app 
      features for their patients-HCPs felt that useful apps would have reminders and 
      alarms and participative elements (gamification, food scanner, and quizzes). 
      CONCLUSIONS: HCPs had positive views on the use of mobile apps to support 
      patients with HF management. These findings can inform effective development and 
      implementation strategies of HF management apps in clinical practice.
CI  - ©Bridve Sivakumar, Manon Lemonde, Matthew Stein, Sarah Goldstein, Susanna Mak, 
      JoAnne Arcand. Originally published in JMIR Cardio (https://cardio.jmir.org), 
      26.10.2022.
FAU - Sivakumar, Bridve
AU  - Sivakumar B
AUID- ORCID: 0000-0002-9682-9248
AD  - Faculty of Health Science, Ontario Tech University, Oshawa, ON, Canada.
FAU - Lemonde, Manon
AU  - Lemonde M
AUID- ORCID: 0000-0003-3102-1915
AD  - Faculty of Health Science, Ontario Tech University, Oshawa, ON, Canada.
FAU - Stein, Matthew
AU  - Stein M
AUID- ORCID: 0000-0002-1680-8245
AD  - Social Research Centre, Ontario Tech University, Oshawa, ON, Canada.
FAU - Goldstein, Sarah
AU  - Goldstein S
AUID- ORCID: 0000-0002-6889-8334
AD  - School of Nutrition, Faculty of Community Services, Toronto Metropolitan 
      University, Toronto, ON, Canada.
FAU - Mak, Susanna
AU  - Mak S
AUID- ORCID: 0000-0003-2193-602X
AD  - Division of Cardiology, Department of Medicine, University of Toronto, Toronto, 
      ON, Canada.
AD  - Department of Medicine, Sinai Health, Toronto, ON, Canada.
FAU - Arcand, JoAnne
AU  - Arcand J
AUID- ORCID: 0000-0002-1995-6905
AD  - Faculty of Health Science, Ontario Tech University, Oshawa, ON, Canada.
LA  - eng
PT  - Journal Article
DEP - 20221026
PL  - Canada
TA  - JMIR Cardio
JT  - JMIR cardio
JID - 101718325
PMC - PMC9647459
OTO - NOTNLM
OT  - adherence
OT  - eHealth
OT  - heart failure
OT  - mHealth
OT  - mobile apps
OT  - mobile health
OT  - mobile phone
OT  - self-management
COIS- Conflicts of Interest: None declared.
EDAT- 2022/10/27 06:00
MHDA- 2022/10/27 06:01
PMCR- 2022/10/26
CRDT- 2022/10/26 11:52
PHST- 2022/06/26 00:00 [received]
PHST- 2022/09/29 00:00 [accepted]
PHST- 2022/09/29 00:00 [revised]
PHST- 2022/10/26 11:52 [entrez]
PHST- 2022/10/27 06:00 [pubmed]
PHST- 2022/10/27 06:01 [medline]
PHST- 2022/10/26 00:00 [pmc-release]
AID - v6i2e40546 [pii]
AID - 10.2196/40546 [doi]
PST - epublish
SO  - JMIR Cardio. 2022 Oct 26;6(2):e40546. doi: 10.2196/40546.

PMID- 32706684
OWN - NLM
STAT- MEDLINE
DCOM- 20210416
LR  - 20210416
IS  - 2291-5222 (Electronic)
IS  - 2291-5222 (Linking)
VI  - 8
IP  - 7
DP  - 2020 Jul 21
TI  - Formative Evaluation of a Smartphone App for Monitoring Daily Meal Distribution 
      and Food Selection in Adolescents: Acceptability and Usability Study.
PG  - e14778
LID - 10.2196/14778 [doi]
LID - e14778
AB  - BACKGROUND: Obesity interventions face the problem of weight regain after 
      treatment as a result of low compliance. Mobile health (mHealth) technologies 
      could potentially increase compliance and aid both health care providers and 
      patients. OBJECTIVE: This study aimed to evaluate the acceptability and usability 
      and define system constraints of an mHealth system used to monitor dietary habits 
      of adolescents in real life, as a first step in the development of a 
      self-monitoring and lifestyle management system against adolescent obesity. 
      METHODS: We recruited 26 students from a high school in Stockholm, Sweden. After 
      a 30-minute information meeting and 5-minute individual instruction on how to use 
      an mHealth system (smartphone with app and two external sensors), participants 
      used it for 2-3 weeks to objectively collect dietary habits. The app and sensors 
      were used by the participants, without supervision, to record as many main meals 
      and snacks as possible in real life. Feasibility was assessed following the 
      "mHealth evidence reporting and assessment checklist," and usability was assessed 
      by questionnaires. Compliance was estimated based on system use, where a 
      registration frequency of 3 main meals (breakfast, lunch, and dinner) per day for 
      the period of the experiment, constituted 100% compliance. RESULTS: Participants 
      included in the analysis had a mean age of 16.8 years (SD 0.7 years) and BMI of 
      21.9 kg/m2 (SD 4.1 kg/m2). Due to deviations from study instructions, 2 
      participants were excluded from the analysis. During the study, 6 participants 
      required additional information on system use. The system received a 'Good' grade 
      (77.1 of 100 points) on the System Usability Scale, with most participants 
      reporting that they were comfortable using the smartphone app. Participants 
      expressed a willingness to use the app mostly at home, but also at school; most 
      of their improvement suggestions concerned design choices for the app. Of all 
      main meals, the registration frequency increased from 70% the first week to 76% 
      the second week. Participants reported that 40% of the registered meals were 
      home-prepared, while 34% of the reported drinks contained sugar. On average, 
      breakfasts took place at 8:30 AM (from 5:00 AM to 2:00 PM), lunches took place at 
      12:15 PM (from 10:15 AM to 6:15 PM), and dinners took place at 7:30 PM (from 3:00 
      PM to 11:45 PM). When comparing meal occurrence during weekdays vs weekends, 
      breakfasts and lunches were eaten 3 hours later during weekends, while dinner 
      timing was unaffected. CONCLUSIONS: From an infrastructural and functional 
      perspective, system use was feasible in the current context. The smartphone app 
      appears to have high acceptability and usability in high school students, which 
      are the intended end-users. The system appears promising as a relatively 
      low-effort method to provide real-life dietary habit measurements associated with 
      overweight and obesity risk.
CI  - ©Billy Langlet, Christos Maramis, Christos Diou, Nikolaos Maglaveras, Petter 
      Fagerberg, Rachel Heimeier, Irini Lekka, Anastasios Delopoulos, Ioannis 
      Ioakimidis. Originally published in JMIR mHealth and uHealth 
      (http://mhealth.jmir.org), 21.07.2020.
FAU - Langlet, Billy
AU  - Langlet B
AUID- ORCID: 0000-0003-2806-6186
AD  - The Innovative Use of Mobile Phones to Promote Physical Activity and Nutrition 
      Across the Lifespan Research Group, Department of Biosciences and Nutrition, 
      Karolinska Institutet, Huddinge, Sweden.
FAU - Maramis, Christos
AU  - Maramis C
AUID- ORCID: 0000-0002-6417-0784
AD  - Lab of Computing, Medical Informatics and Biomedical Imaging Technologies, 
      Department of Medicine, Aristotle University of Thessaloniki, Thessaloniki, 
      Greece.
FAU - Diou, Christos
AU  - Diou C
AUID- ORCID: 0000-0002-2461-1928
AD  - Department of Electrical and Computer Engineering, Aristotle University of 
      Thessaloniki, Thessaloniki, Greece.
FAU - Maglaveras, Nikolaos
AU  - Maglaveras N
AUID- ORCID: 0000-0002-4919-0664
AD  - Lab of Computing, Medical Informatics and Biomedical Imaging Technologies, 
      Department of Medicine, Aristotle University of Thessaloniki, Thessaloniki, 
      Greece.
FAU - Fagerberg, Petter
AU  - Fagerberg P
AUID- ORCID: 0000-0002-1443-3128
AD  - The Innovative Use of Mobile Phones to Promote Physical Activity and Nutrition 
      Across the Lifespan Research Group, Department of Biosciences and Nutrition, 
      Karolinska Institutet, Huddinge, Sweden.
FAU - Heimeier, Rachel
AU  - Heimeier R
AUID- ORCID: 0000-0003-4798-1312
AD  - Internationella Engelska Gymnasiet, Stockholm, Sweden.
FAU - Lekka, Irini
AU  - Lekka I
AUID- ORCID: 0000-0001-9305-6561
AD  - Lab of Computing, Medical Informatics and Biomedical Imaging Technologies, 
      Department of Medicine, Aristotle University of Thessaloniki, Thessaloniki, 
      Greece.
FAU - Delopoulos, Anastasios
AU  - Delopoulos A
AUID- ORCID: 0000-0001-8220-8486
AD  - Department of Electrical and Computer Engineering, Aristotle University of 
      Thessaloniki, Thessaloniki, Greece.
FAU - Ioakimidis, Ioannis
AU  - Ioakimidis I
AUID- ORCID: 0000-0002-7208-1722
AD  - The Innovative Use of Mobile Phones to Promote Physical Activity and Nutrition 
      Across the Lifespan Research Group, Department of Biosciences and Nutrition, 
      Karolinska Institutet, Huddinge, Sweden.
LA  - eng
PT  - Journal Article
PT  - Research Support, Non-U.S. Gov't
DEP - 20200721
PL  - Canada
TA  - JMIR Mhealth Uhealth
JT  - JMIR mHealth and uHealth
JID - 101624439
SB  - IM
MH  - Adolescent
MH  - Feasibility Studies
MH  - *Feeding Behavior
MH  - Female
MH  - Food Preferences
MH  - Humans
MH  - Male
MH  - Meals
MH  - *Mobile Applications/statistics & numerical data
MH  - Pediatric Obesity/prevention & control
MH  - Schools
MH  - *Smartphone/statistics & numerical data
MH  - Students/psychology/statistics & numerical data
MH  - Sweden
MH  - *Telemedicine/methods
PMC - PMC7404017
OTO - NOTNLM
OT  - dietary behavior
OT  - eHealth
OT  - lifestyle behavioral monitoring
OT  - lifestyle interventions
OT  - mHealth
OT  - mobile phone
OT  - obesity
OT  - overweight
OT  - smartphone
OT  - weight management
COIS- Conflicts of Interest: During data collection, BL and II received part of their 
      salaries from Mandometer AB (Stockholm, Sweden), owner of the IPR for the 
      Mandometer®. This does not alter the authors’ adherence to journal policies.
EDAT- 2020/07/25 06:00
MHDA- 2021/04/17 06:00
PMCR- 2020/07/21
CRDT- 2020/07/25 06:00
PHST- 2019/05/22 00:00 [received]
PHST- 2020/05/14 00:00 [accepted]
PHST- 2019/09/14 00:00 [revised]
PHST- 2020/07/25 06:00 [entrez]
PHST- 2020/07/25 06:00 [pubmed]
PHST- 2021/04/17 06:00 [medline]
PHST- 2020/07/21 00:00 [pmc-release]
AID - v8i7e14778 [pii]
AID - 10.2196/14778 [doi]
PST - epublish
SO  - JMIR Mhealth Uhealth. 2020 Jul 21;8(7):e14778. doi: 10.2196/14778.

PMID- 27255497
OWN - NLM
STAT- PubMed-not-MEDLINE
DCOM- 20160603
LR  - 20220317
IS  - 2291-9279 (Print)
IS  - 2291-9279 (Electronic)
VI  - 4
IP  - 1
DP  - 2016 Jun 2
TI  - Effects of Playing a Serious Computer Game on Body Mass Index and Nutrition 
      Knowledge in Women.
PG  - e8
LID - 10.2196/games.4977 [doi]
LID - e8
AB  - BACKGROUND: Obesity and weight gain is a critical public health concern. Serious 
      digital games are gaining popularity in the context of health interventions. They 
      use persuasive and fun design features to engage users in health-related 
      behaviors in a non-game context. As a young field, research about effectiveness 
      and acceptability of such games for weight loss is sparse. OBJECTIVE: The goal of 
      this study was to evaluate real-world play patterns of SpaPlay and its impact on 
      body mass index (BMI) and nutritional knowledge. SpaPlay is a computer game 
      designed to help women adopt healthier dietary and exercise behaviors, developed 
      based on Self-Determination theory and the Player Experience of Need Satisfaction 
      (PENS) model. Progress in the game is tied to real-life activities (e.g., eating 
      a healthy snack, taking a flight of stairs). METHODS: We recruited 47 women to 
      partake in a within-subject 90-day longitudinal study, with assessments taken at 
      baseline, 1-, 2-, and 3- months. Women were on average, 29.8 years old (±7.3), 
      highly educated (80.9% had BA or higher), 39% non-White, baseline BMI 26.98 
      (±5.6), who reported at least contemplating making changes in their diet and 
      exercise routine based on the Stages of Change Model. We computed 9 indices from 
      game utilization data to evaluate game play. We used general linear models to 
      examine inter-individual differences between levels of play, and multilevel 
      models to assess temporal changes in BMI and nutritional knowledge. RESULTS: 
      Patterns of game play were mixed. Participants who reported being in the 
      preparation or action stages of behavior change exhibited more days of play and 
      more play regularity compared to those who were in the contemplation stage. 
      Additionally, women who reported playing video games 1-2 hours per session 
      demonstrated more sparse game play. Brief activities, such as one-time actions 
      related to physical activity or healthy food, were preferred over activities that 
      require a longer commitment (e.g., taking stairs every day for a week). BMI 
      decreased significantly (P<.001) from baseline to 3-month follow-up, yielding a 
      large effect size of 1.28. Nutritional knowledge increased significantly (P<.001) 
      from first to third month follow-ups, with an effect size of .86. The degree of 
      change in both outcomes was related to game play, baseline readiness to change, 
      and the extent of video game play in general. CONCLUSIONS: This work demonstrates 
      initial evidence of success for using a serious game as an intervention for 
      health behavior change in real world settings. Our findings also highlight the 
      need to understand not only game effectiveness but also inter-individual 
      differences. Individualizing content and the intervention medium appears to be 
      necessary for a more personalized and long-lasting impact.
FAU - Shiyko, Mariya
AU  - Shiyko M
AUID- ORCID: 0000-0002-4930-7041
AD  - Northeastern University, Applied Psychology, Boston, MA, United States. 
      m.shiyko@neu.edu.
FAU - Hallinan, Sean
AU  - Hallinan S
AUID- ORCID: 0000-0003-0287-6914
FAU - Seif El-Nasr, Magy
AU  - Seif El-Nasr M
AUID- ORCID: 0000-0002-7808-1686
FAU - Subramanian, Shree
AU  - Subramanian S
AUID- ORCID: 0000-0002-9232-4568
FAU - Castaneda-Sceppa, Carmen
AU  - Castaneda-Sceppa C
AUID- ORCID: 0000-0001-5293-3070
LA  - eng
PT  - Journal Article
DEP - 20160602
PL  - Canada
TA  - JMIR Serious Games
JT  - JMIR serious games
JID - 101645255
PMC - PMC4911511
OTO - NOTNLM
OT  - Player Experience of Need Satisfaction (PENS) model
OT  - body mass index
OT  - game play
OT  - games for health
OT  - nutritional knowledge
OT  - self-determination theory
OT  - serious games
OT  - weight loss
OT  - women
COIS- Conflicts of Interest: None declared.
EDAT- 2016/06/04 06:00
MHDA- 2016/06/04 06:01
PMCR- 2016/06/02
CRDT- 2016/06/04 06:00
PHST- 2015/07/24 00:00 [received]
PHST- 2015/12/20 00:00 [accepted]
PHST- 2016/06/04 06:00 [entrez]
PHST- 2016/06/04 06:00 [pubmed]
PHST- 2016/06/04 06:01 [medline]
PHST- 2016/06/02 00:00 [pmc-release]
AID - v4i1e8 [pii]
AID - 10.2196/games.4977 [doi]
PST - epublish
SO  - JMIR Serious Games. 2016 Jun 2;4(1):e8. doi: 10.2196/games.4977.

PMID- 25282200
OWN - NLM
STAT- MEDLINE
DCOM- 20150819
LR  - 20220321
IS  - 1878-2620 (Electronic)
IS  - 1499-4046 (Linking)
VI  - 47
IP  - 1
DP  - 2015 Jan-Feb
TI  - Use of text messaging services to promote health behaviors in children.
PG  - 75-80
LID - S1499-4046(14)00636-8 [pii]
LID - 10.1016/j.jneb.2014.08.006 [doi]
AB  - OBJECTIVE: To examine adherence to, satisfaction with, and preliminary efficacy 
      of mobile phone short message service (SMS) to promote health behaviors in 
      school-aged children. METHODS: A total of 49 children (aged 8-10 years) were 
      randomized by school classes into a monitoring vs no-monitoring group. All 
      children participated in 2 educational group sessions that focused on health 
      behaviors: the advantages of increasing fruit and vegetable consumption and 
      physical activity, and decreasing screen time. The monitoring group also reported 
      daily behavior using SMS and received supportive feedback for 8 weeks. RESULTS: 
      Children submitted 61% of the required SMS, which indicated good adherence to the 
      intervention. A number of children (95%) reported being satisfied with the 
      program. Analyses of covariance indicated increase in fruit and vegetable 
      consumption (χ² [2] = 7.27; P < .05) and a decrease in screen time (χ² [2] = 
      6.79; P < .05). CONCLUSIONS AND IMPLICATIONS: The current SMS intervention was a 
      useful tool to monitor and promote health behaviors in children.
CI  - Copyright © 2015 Society for Nutrition Education and Behavior. Published by 
      Elsevier Inc. All rights reserved.
FAU - Fassnacht, Daniel B
AU  - Fassnacht DB
AD  - Department of Psychology, James Cook University, Singapore; Psychotherapy and 
      Psychopathology Research Unit, CIPsi, School of Psychology, University of Minho, 
      Braga, Portugal.
FAU - Ali, Kathina
AU  - Ali K
AD  - Centre for Mental Health Research, Australian National University, Canberra 
      School of Psychology, Campus de Gualtar, Braga, Portugal.
FAU - Silva, Cátia
AU  - Silva C
AD  - Psychotherapy and Psychopathology Research Unit, CIPsi, School of Psychology, 
      University of Minho, Braga, Portugal.
FAU - Gonçalves, Sónia
AU  - Gonçalves S
AD  - Psychotherapy and Psychopathology Research Unit, CIPsi, School of Psychology, 
      University of Minho, Braga, Portugal.
FAU - Machado, Paulo P P
AU  - Machado PP
AD  - Psychotherapy and Psychopathology Research Unit, CIPsi, School of Psychology, 
      University of Minho, Braga, Portugal. Electronic address: pmachado@psi.uminho.pt.
LA  - eng
PT  - Journal Article
PT  - Randomized Controlled Trial
PT  - Research Support, Non-U.S. Gov't
DEP - 20141002
PL  - United States
TA  - J Nutr Educ Behav
JT  - Journal of nutrition education and behavior
JID - 101132622
SB  - IM
MH  - Child
MH  - *Child Behavior
MH  - *Child Nutritional Physiological Phenomena
MH  - *Feedback, Psychological
MH  - Female
MH  - Fruit
MH  - *Health Knowledge, Attitudes, Practice
MH  - *Health Promotion
MH  - Humans
MH  - Male
MH  - Motor Activity
MH  - Nutritional Sciences/education
MH  - Patient Compliance
MH  - Patient Education as Topic
MH  - Patient Satisfaction
MH  - Pilot Projects
MH  - Portugal
MH  - Schools
MH  - *Text Messaging
MH  - Vegetables
OTO - NOTNLM
OT  - Health behavior
OT  - eating behavior
OT  - exercise
OT  - text messaging
EDAT- 2014/10/06 06:00
MHDA- 2015/08/20 06:00
CRDT- 2014/10/06 06:00
PHST- 2013/09/11 00:00 [received]
PHST- 2014/07/28 00:00 [revised]
PHST- 2014/08/11 00:00 [accepted]
PHST- 2014/10/06 06:00 [entrez]
PHST- 2014/10/06 06:00 [pubmed]
PHST- 2015/08/20 06:00 [medline]
AID - S1499-4046(14)00636-8 [pii]
AID - 10.1016/j.jneb.2014.08.006 [doi]
PST - ppublish
SO  - J Nutr Educ Behav. 2015 Jan-Feb;47(1):75-80. doi: 10.1016/j.jneb.2014.08.006. 
      Epub 2014 Oct 2.

PMID- 32825541
OWN - NLM
STAT- MEDLINE
DCOM- 20201209
LR  - 20201214
IS  - 1660-4601 (Electronic)
IS  - 1661-7827 (Print)
IS  - 1660-4601 (Linking)
VI  - 17
IP  - 17
DP  - 2020 Aug 21
TI  - Feeding in the Digital Age: An Observational Analysis of Mobile Device Use during 
      Family Meals at Fast Food Restaurants in Italy.
LID - 10.3390/ijerph17176077 [doi]
LID - 6077
AB  - Caregiver mobile phone use while monitoring children is a behavior of increasing 
      prevalence. Family mealtimes have long been considered a time in which parents 
      and children connect emotionally and model eating behaviors, but prior studies 
      have documented less parent-child conversation and more negative parent reactions 
      to child behavioral bids at the table during parent phone use. Research on this 
      topic to date is sparse and focuses only on US populations. The current study 
      used non-participant naturalistic observation to record data on parental mealtime 
      device use and family interactions while dining with children in a fast food 
      restaurant in Italy. Thirty seven families (individuals observed = 129) were 
      observed at a restaurant for the duration of their meal. Qualitative analysis of 
      field notes indicated that mobile phones are frequently used by caregivers during 
      feeding interactions. A novel observation in the current study was different 
      patterns of use by parent gender and age. Mothers appeared to divide their 
      attention between phone and child, whereas fathers evidenced more continuous 
      mobile phone use during which there was lower responsiveness towards children 
      during the meal. Younger parents more frequently used mobile phones, compared to 
      older parents. Parents who missed child bids for attention were all phone users 
      during the mealtime.
FAU - Kiefner-Burmeister, Allison
AU  - Kiefner-Burmeister A
AD  - Department of Psychology, The University of Findlay, Findlay, OH 45840, USA.
FAU - Domoff, Sarah
AU  - Domoff S
AD  - Department of Psychology, Central Michigan University, Mount Pleasant, MI 48859, 
      USA.
FAU - Radesky, Jenny
AU  - Radesky J
AD  - Department of Pediatrics, The University of Michigan, Ann Arbor, MI 48109, USA.
LA  - eng
PT  - Journal Article
PT  - Observational Study
DEP - 20200821
PL  - Switzerland
TA  - Int J Environ Res Public Health
JT  - International journal of environmental research and public health
JID - 101238455
SB  - IM
MH  - Adult
MH  - Aged
MH  - *Computers, Handheld
MH  - *Fast Foods
MH  - *Feeding Behavior
MH  - Female
MH  - Humans
MH  - Italy
MH  - Male
MH  - Meals
MH  - Middle Aged
MH  - *Restaurants
MH  - Young Adult
PMC - PMC7504203
OTO - NOTNLM
OT  - family mealtime
OT  - parental device use
OT  - parental internet use
OT  - phone use
COIS- The authors declare no conflict of interest.
EDAT- 2020/08/23 06:00
MHDA- 2020/12/15 06:00
PMCR- 2020/09/01
CRDT- 2020/08/23 06:00
PHST- 2020/07/10 00:00 [received]
PHST- 2020/08/07 00:00 [revised]
PHST- 2020/08/16 00:00 [accepted]
PHST- 2020/08/23 06:00 [entrez]
PHST- 2020/08/23 06:00 [pubmed]
PHST- 2020/12/15 06:00 [medline]
PHST- 2020/09/01 00:00 [pmc-release]
AID - ijerph17176077 [pii]
AID - ijerph-17-06077 [pii]
AID - 10.3390/ijerph17176077 [doi]
PST - epublish
SO  - Int J Environ Res Public Health. 2020 Aug 21;17(17):6077. doi: 
      10.3390/ijerph17176077.

PMID- 30579894
OWN - NLM
STAT- MEDLINE
DCOM- 20200914
LR  - 20200914
IS  - 1878-2620 (Electronic)
IS  - 1499-4046 (Linking)
VI  - 51
IP  - 3
DP  - 2019 Mar
TI  - A Web-Based Gamification Program to Improve Nutrition Literacy in Families of 3- 
      to 5-Year-Old Children: The Nutriscience Project.
PG  - 326-334
LID - S1499-4046(18)30852-2 [pii]
LID - 10.1016/j.jneb.2018.10.008 [doi]
AB  - OBJECTIVE: Assess the impact of a web-based gamification program on nutrition 
      literacy of families and explore differences in impact by socioeconomic status. 
      DESIGN: Quasi-experimental. SETTING: Thirty-seven kindergartens from Portugal. 
      PARTICIPANTS: Eight hundred seventy-seven families. INTERVENTION: Web-based 
      social network of participants' interactions, educational materials, apps and 
      nutritional challenges, focused on fruit, vegetables, sugar, and salt. MAIN 
      OUTCOME MEASURES: Parental nutrition literacy (self-reported survey - 4 
      dimensions: Nutrients, Food portions, Portuguese food wheel groups, Food 
      labeling). ANALYSIS: General linear model - Repeated measures was used to analyze 
      the effect on the nutrition literacy score. RESULTS: Families uploaded 1267 items 
      (recipes, photographs of challenges) and educators uploaded 327 items 
      (photographs, videos) onto the interactive platform. For the intervention group 
      (n = 106), the final mean (SD) score of nutrition literacy was significantly 
      higher than the baseline: 78.8% (15.6) vs 72.7% (16.2); P < .001, regardless of 
      parental education and perceived income status. No significant differences in the 
      scores of the control group (n = 83) were observed (final 67.8% [16.1] vs initial 
      66.4% [15.6]; P = .364). CONCLUSIONS AND IMPLICATIONS: Gamified digital 
      interactive platform seems to be a useful, easily adapted educational tool for 
      the healthy eating learning process. Future implementations of the program will 
      benefit from longer time intervention and assessment of the eating habits of 
      families before and after intervention.
CI  - Copyright © 2018 Society for Nutrition Education and Behavior. Published by 
      Elsevier Inc. All rights reserved.
FAU - Azevedo, José
AU  - Azevedo J
AD  - Faculdade de Letras, Universidade do Porto, Porto, Portugal; EPIUnit - Instituto 
      de Saúde Pública, Universidade do Porto, Porto, Portugal. Electronic address: 
      azevedo@letras.up.pt.
FAU - Padrão, Patrícia
AU  - Padrão P
AD  - EPIUnit - Instituto de Saúde Pública, Universidade do Porto, Porto, Portugal; 
      Faculdade de Ciências da Nutrição e Alimentação, Universidade do Porto, Porto, 
      Portugal.
FAU - Gregório, Maria J
AU  - Gregório MJ
AD  - Faculdade de Ciências da Nutrição e Alimentação, Universidade do Porto, Porto, 
      Portugal; EpiDoC Unit, Centro de Estudos de Doenças Crónicas (CEDOC) da NOVA 
      Medical School, Universidade Nova de Lisboa, Lisboa, Portugal.
FAU - Almeida, Carla
AU  - Almeida C
AD  - Faculdade de Ciências da Nutrição e Alimentação, Universidade do Porto, Porto, 
      Portugal.
FAU - Moutinho, Nuno
AU  - Moutinho N
AD  - Faculdade de Economia and Center for Economics and Finance, Universidade do 
      Porto, Porto, Portugal.
FAU - Lien, Nanna
AU  - Lien N
AD  - Department of Nutrition, University of Oslo, Oslo, Norway.
FAU - Barros, Renata
AU  - Barros R
AD  - EPIUnit - Instituto de Saúde Pública, Universidade do Porto, Porto, Portugal; 
      Faculdade de Ciências da Nutrição e Alimentação, Universidade do Porto, Porto, 
      Portugal.
LA  - eng
PT  - Journal Article
PT  - Research Support, Non-U.S. Gov't
DEP - 20181220
PL  - United States
TA  - J Nutr Educ Behav
JT  - Journal of nutrition education and behavior
JID - 101132622
SB  - IM
MH  - Child Nutrition Sciences/*education
MH  - Child, Preschool
MH  - Health Literacy/*methods
MH  - Health Promotion/*methods
MH  - Humans
MH  - *Internet
MH  - *Video Games
OTO - NOTNLM
OT  - families
OT  - gamification
OT  - kindergarten children
OT  - nutrition literacy
EDAT- 2018/12/24 06:00
MHDA- 2020/09/15 06:00
CRDT- 2018/12/24 06:00
PHST- 2018/01/18 00:00 [received]
PHST- 2018/09/29 00:00 [revised]
PHST- 2018/10/13 00:00 [accepted]
PHST- 2018/12/24 06:00 [pubmed]
PHST- 2020/09/15 06:00 [medline]
PHST- 2018/12/24 06:00 [entrez]
AID - S1499-4046(18)30852-2 [pii]
AID - 10.1016/j.jneb.2018.10.008 [doi]
PST - ppublish
SO  - J Nutr Educ Behav. 2019 Mar;51(3):326-334. doi: 10.1016/j.jneb.2018.10.008. Epub 
      2018 Dec 20.

PMID- 31212683
OWN - NLM
STAT- MEDLINE
DCOM- 20200107
LR  - 20231012
IS  - 2072-6643 (Electronic)
IS  - 2072-6643 (Linking)
VI  - 11
IP  - 6
DP  - 2019 Jun 11
TI  - Mobile Phone Text Message Intervention on Diabetes Self-Care Activities, 
      Cardiovascular Disease Risk Awareness, and Food Choices among Type 2 Diabetes 
      Patients.
LID - 10.3390/nu11061314 [doi]
LID - 1314
AB  - This study examines the effects of educational text messages on diabetes 
      self-care activities, cardiovascular disease (CVD) risk awareness, and home food 
      availabilities related to food choices among patients with type 2 diabetes. 
      Quasi-experimental design was used with 40 patients (58.0 ± 10.6 years) in the 
      intervention group and 39 (55.7 ± 12.2 years) in the control group. In addition 
      to the usual care provided for all participants, the intervention group received 
      three educational text messages weekly for 12 weeks. Pre- and post-intervention 
      measures were collected for both groups. Ninety-four percent of the participants 
      receiving text messages indicated the usefulness of this program. The 
      intervention group either maintained the same level or demonstrated small 
      improvements in diabetes self-care activities after the intervention. Significant 
      increases in scores of CVD risk awareness (57% increase; p = 0.04) and 
      availabilities of fresh fruits (320% increase; p = 0.01) and fresh vegetables 
      (250% increase; p = 0.02) in the home and weekly total (16% increase; p = 0.02) 
      and moderate/vigorous (80% increase; p = 0.006) physical activity levels were 
      observed for the intervention group relative to the control group. The pilot 
      results suggest the feasibility and usefulness of the text message program for 
      diabetes education. The study is registered with Clinical Trials.gov 
      (NCT03039569).
FAU - Nepper, Martha J
AU  - Nepper MJ
AD  - Nebraska Methodist Health System, 8111 Dodge Street, Omaha, NE 68114, USA. 
      martha.nepper@nmhs.org.
FAU - McAtee, Jennifer R
AU  - McAtee JR
AD  - Department of Nutrition and Health Sciences, University of Nebraska-Lincoln, 1700 
      N 35th Street, Lincoln, NE 68583, USA. jennifer.mcatee@huskers.unl.edu.
FAU - Wheeler, Lorey
AU  - Wheeler L
AUID- ORCID: 0000-0001-9975-6702
AD  - Nebraska Academy for Methodology, Analytics & Psychometrics, Nebraska Center for 
      Research on Children, Youth, Families, and Schools, University of 
      Nebraska-Lincoln, Lincoln, NE 68583, USA. lorey@unl.edu.
FAU - Chai, Weiwen
AU  - Chai W
AD  - Department of Nutrition and Health Sciences, University of Nebraska-Lincoln, 1700 
      N 35th Street, Lincoln, NE 68583, USA. wchai2@unl.edu.
LA  - eng
SI  - ClinicalTrials.gov/NCT03039569
GR  - Layman Faculty Seed Grant/University of Nebraska-Lincoln/
PT  - Clinical Trial
PT  - Journal Article
DEP - 20190611
PL  - Switzerland
TA  - Nutrients
JT  - Nutrients
JID - 101521595
SB  - IM
MH  - Aged
MH  - Awareness
MH  - Cardiovascular Diseases/etiology/*psychology
MH  - Cell Phone
MH  - Diabetes Mellitus, Type 2/complications/*psychology
MH  - Female
MH  - Food Preferences/*psychology
MH  - Health Knowledge, Attitudes, Practice
MH  - Humans
MH  - Male
MH  - Middle Aged
MH  - Non-Randomized Controlled Trials as Topic
MH  - Patient Education as Topic/*methods
MH  - Pilot Projects
MH  - Risk Factors
MH  - Self Care/methods/*psychology
MH  - Text Messaging
PMC - PMC6627048
OTO - NOTNLM
OT  - cardiovascular disease risk awareness
OT  - diabetes self-care activities
OT  - food availability
OT  - food choices
OT  - text messages
OT  - type 2 diabetes
COIS- The authors declare no conflict of interest.
EDAT- 2019/06/20 06:00
MHDA- 2020/01/08 06:00
PMCR- 2019/06/01
CRDT- 2019/06/20 06:00
PHST- 2019/02/27 00:00 [received]
PHST- 2019/04/29 00:00 [revised]
PHST- 2019/05/08 00:00 [accepted]
PHST- 2019/06/20 06:00 [entrez]
PHST- 2019/06/20 06:00 [pubmed]
PHST- 2020/01/08 06:00 [medline]
PHST- 2019/06/01 00:00 [pmc-release]
AID - nu11061314 [pii]
AID - nutrients-11-01314 [pii]
AID - 10.3390/nu11061314 [doi]
PST - epublish
SO  - Nutrients. 2019 Jun 11;11(6):1314. doi: 10.3390/nu11061314.

PMID- 33174849
OWN - NLM
STAT- PubMed-not-MEDLINE
LR  - 20201128
IS  - 1929-0748 (Print)
IS  - 1929-0748 (Electronic)
IS  - 1929-0748 (Linking)
VI  - 9
IP  - 11
DP  - 2020 Nov 11
TI  - Effects of a Collective Family-Based Mobile Health Intervention Called 
      "SMARTFAMILY" on Promoting Physical Activity and Healthy Eating: Protocol for a 
      Randomized Controlled Trial.
PG  - e20534
LID - 10.2196/20534 [doi]
LID - e20534
AB  - BACKGROUND: Numerous smartphone apps are targeting physical activity and healthy 
      eating, but empirical evidence on their effectiveness for initialization and 
      maintenance of behavior change, especially in children and adolescents, is still 
      limited. OBJECTIVE: The aim of this study was to conceptualize a theory-based and 
      evidence-based mHealth intervention called SMARTFAMILY (SF) that targets physical 
      activity and healthy eating in a collective family-based setting. Subsequently, 
      the app will be refined and re-evaluated to analyze additional effects of 
      just-in-time adaptive interventions (JITAIs) and gamification features. METHODS: 
      A smartphone app based on behavior change theories and behavior change techniques 
      was developed and implemented and will be evaluated with family members 
      individually and cooperatively (SF trial). Existing evidence and gained results 
      were used to refine and will be used to re-evaluate the app (SF2.0 trial). Both 
      trials are cluster randomized controlled trials with 3 measurement occasions. The 
      intervention group uses the app for 3 consecutive weeks, whereas the control 
      group receives no treatment. Baseline measurements (T(0)) and postintervention 
      measurements (T(1)) include physical activity (ie, self-reported and 
      accelerometry) and healthy eating measurements (ie, self-reported fruit and 
      vegetable intake) as the primary outcomes. The secondary outcomes (ie, 
      self-reported) are intrinsic motivation, behavior-specific self-efficacy, and the 
      family health climate, complemented by an intentional measure in SF2.0. Four 
      weeks following T(1), a follow-up assessment (T(2)) is completed by the 
      participants, consisting of all questionnaire items to assess the stability of 
      the intervention effects. Mixed-method analysis of covariance will be used to 
      calculate the primary intervention effects (ie, physical activity, fruit and 
      vegetable intake) while controlling for covariates, including family health 
      climate, behavior-specific self-efficacy, and intrinsic motivation. RESULTS: This 
      study is funded by the German Federal Ministry of Education and Research and 
      ethically approved by the Karlsruhe Institute of Technology. For both trials, it 
      is hypothesized that the apps will positively influence physical activity and 
      healthy eating in the whole family. Furthermore, SF2.0 is expected to produce 
      stronger effects (ie, higher effect sizes) compared to SF. SF app development and 
      piloting are completed. Data acquisition for the SF trial is terminated and 
      discontinued due to the COVID-19 pandemic. SF2.0 app development and piloting are 
      completed, while data acquisition is ongoing. Participant recruitment for the SF 
      2.0 trial started in February 2020. The results for SF are expected to be 
      published in mid-2021, and the results of SF2.0 are expected to be published in 
      mid-2022. CONCLUSIONS: In this study, it is hypothesized that targeting the whole 
      family will facilitate behavior change at the individual level and the family 
      level, as the implemented strategies address changes in daily family life. 
      Furthermore, subsequent app development (SF2.0) with supplementary addition of 
      motivation-enhancing features and a JITAI approach is expected to enhance 
      positive intervention effects. TRIAL REGISTRATION: German Clinical Trials 
      Register DRKS00010415; https://tinyurl.com/yyo87yyu. INTERNATIONAL REGISTERED 
      REPORT IDENTIFIER (IRRID): DERR1-10.2196/20534.
CI  - ©Kathrin Wunsch, Tobias Eckert, Janis Fiedler, Laura Cleven, Christina Niermann, 
      Harald Reiterer, Britta Renner, Alexander Woll. Originally published in JMIR 
      Research Protocols (http://www.researchprotocols.org), 11.11.2020.
FAU - Wunsch, Kathrin
AU  - Wunsch K
AUID- ORCID: 0000-0001-9400-4130
AD  - Institute of Sports and Sports Science, Karlsruhe Institute of Technology, 
      Karlsruhe, Germany.
FAU - Eckert, Tobias
AU  - Eckert T
[truncated: 139,963 more chars]
