# Supplementary material for: Mobile- and Web-Based Interventions for Promoting Healthy Diets, Preventing Obesity, and Improving Health Behaviors in Children and Adolescents: Systematic Review of Randomized Controlled Trials
Source: J Med Internet Res. 2025 May 20;27:e60602. doi: 10.2196/60602 (PMC12134700; doi:10.2196/60602)
Supplement: Multimedia Appendix 2 [file jmir_v27i1e60602_app2.zip › S2.2 Query results_Scopus_Covi_290924.ris]

TY  - JOUR
AU  - Kiefner-Burmeister, A.
AU  - Domoff, S.
AU  - Radesky, J.
TI  - Feeding in the digital age: An observational analysis of mobile device use during family meals at fast food restaurants in Italy
PY  - 2020
T2  - International Journal of Environmental Research and Public Health
VL  - 17
IS  - 17
C7  - 6077
SP  - 1
EP  - 10
DO  - 10.3390/ijerph17176077
UR  - https://www.scopus.com/inward/record.uri?eid=2-s2.0-85089794848&doi=10.3390%2fijerph17176077&partnerID=40&md5=afe29e3392d3a47481137fd14828a8f4
AB  - Caregiver mobile phone use while monitoring children is a behavior of increasing prevalence. Family mealtimes have long been considered a time in which parents and children connect emotionally and model eating behaviors, but prior studies have documented less parent-child conversation and more negative parent reactions to child behavioral bids at the table during parent phone use. Research on this topic to date is sparse and focuses only on US populations. The current study used non-participant naturalistic observation to record data on parental mealtime device use and family interactions while dining with children in a fast food restaurant in Italy. Thirty seven families (individuals observed = 129) were observed at a restaurant for the duration of their meal. Qualitative analysis of field notes indicated that mobile phones are frequently used by caregivers during feeding interactions. A novel observation in the current study was different patterns of use by parent gender and age. Mothers appeared to divide their attention between phone and child, whereas fathers evidenced more continuous mobile phone use during which there was lower responsiveness towards children during the meal. Younger parents more frequently used mobile phones, compared to older parents. Parents who missed child bids for attention were all phone users during the mealtime. © 2020 by the authors. Licensee MDPI, Basel, Switzerland.
KW  - Adult
KW  - Aged
KW  - Computers, Handheld
KW  - Fast Foods
KW  - Feeding Behavior
KW  - Female
KW  - Humans
KW  - Italy
KW  - Male
KW  - Meals
KW  - Middle Aged
KW  - Restaurants
KW  - Young Adult
KW  - Italy
KW  - feeding behavior
KW  - mobile phone
KW  - article
KW  - attention
KW  - caregiver
KW  - cell phone use
KW  - child
KW  - family interaction
KW  - fast food
KW  - father
KW  - feeding
KW  - female
KW  - gender
KW  - human
KW  - human experiment
KW  - Internet
KW  - Italy
KW  - male
KW  - mother
KW  - qualitative analysis
KW  - restaurant
KW  - adult
KW  - aged
KW  - catering service
KW  - feeding behavior
KW  - Italy
KW  - meal
KW  - middle aged
KW  - personal digital assistant
KW  - young adult
M3  - Article
DB  - Scopus
N1  - Export Date: 29 September 2024; Cited By: 9
ER  -

TY  - JOUR
AU  - Hebden, L.
AU  - Cook, A.
AU  - van der Ploeg, H.P.
AU  - King, L.
AU  - Bauman, A.
AU  - Allman-Farinelli, M.
TI  - A mobile health intervention for weight management among young adults: A pilot randomised controlled trial
PY  - 2014
T2  - Journal of Human Nutrition and Dietetics
VL  - 27
IS  - 4
SP  - 322
EP  - 332
DO  - 10.1111/jhn.12155
UR  - https://www.scopus.com/inward/record.uri?eid=2-s2.0-84904673610&doi=10.1111%2fjhn.12155&partnerID=40&md5=22c4b49fc618cc76a15792c6f24899c2
AB  - Background: Today's generation of young adults are gaining weight faster than their parents; however, there remains insufficient evidence to inform interventions to prevent this weight gain. Mobile phones are a popular means of communication that may provide a convenient, inexpensive means to deliver health intervention programmes. This pilot study aimed to measure the effect of a 12-week mobile health (mHealth) intervention on body weight, body mass index and specific lifestyle behaviours addressed by the programme. Methods: University students and staff aged 18-35 years (n = 51) were randomised (ratio 1 : 1, intervention : control). Both groups received a printed diet booklet with instructions prepared by a dietitian. The intervention group also received Short Message Service (SMS) text messages (four per week), e-mails (four per week), and had access to smartphone applications and Internet forums. Results: Pre- to post-intervention, participants in the intervention group decreased their body weight [mean (SD)] [-1.6 (2.6) kg], increased their light intensity activity [34 (35) min day-1] and reported an increased vegetable (1.0 median serving day-1) and decreased sugar-sweetened beverage intake [-355 (836) mL week-1]. Despite this, post-intervention changes in outcomes were not significantly different from controls. Conclusions: The piloted mHealth programme provided some short-term positive changes in weight, nutrition and physical activity using a low cost, convenient delivery method for this population. However, changes were no different from those observed among controls. This might partly be explained by intervention participants' low engagement with the programme, which is likely to require further modification to provide more regular, personalised, monitored support. © 2013 The British Dietetic Association Ltd.
KW  - Adolescent
KW  - Adult
KW  - Body Mass Index
KW  - Body Weight
KW  - Cell Phones
KW  - Diet
KW  - Electronic Mail
KW  - Energy Intake
KW  - Female
KW  - Food Habits
KW  - Health Behavior
KW  - Humans
KW  - Intervention Studies
KW  - Life Style
KW  - Logistic Models
KW  - Male
KW  - Meals
KW  - Motor Activity
KW  - Pilot Projects
KW  - Telemedicine
KW  - Text Messaging
KW  - Treatment Outcome
KW  - Young Adult
KW  - adolescent
KW  - adult
KW  - body mass
KW  - body weight
KW  - caloric intake
KW  - controlled study
KW  - diet
KW  - e-mail
KW  - feeding behavior
KW  - female
KW  - health behavior
KW  - human
KW  - intervention study
KW  - lifestyle
KW  - male
KW  - meal
KW  - mobile phone
KW  - motor activity
KW  - pilot study
KW  - procedures
KW  - randomized controlled trial
KW  - statistical model
KW  - telemedicine
KW  - text messaging
KW  - treatment outcome
KW  - young adult
M3  - Article
DB  - Scopus
N1  - Export Date: 29 September 2024; Cited By: 140
ER  -

TY  - CONF
AU  - Katsumata, K.
AU  - Eigen, Y.
AU  - Noda, Y.
AU  - Tsuruoka, M.
AU  - Hashiba, S.
AU  - Numoto, S.
AU  - Katayama, S.
AU  - Okoshi, T.
AU  - Nakazawa, J.
TI  - Demo: Motivating long-term dietary habit modification through mobile MR gamification
PY  - 2019
T2  - MobiSys 2019 - Proceedings of the 17th Annual International Conference on Mobile Systems, Applications, and Services
SP  - 671
EP  - 672
DO  - 10.1145/3307334.3328575
UR  - https://www.scopus.com/inward/record.uri?eid=2-s2.0-85069153618&doi=10.1145%2f3307334.3328575&partnerID=40&md5=7f15470d7a744313e5a10fc6a18a0d3e
AB  - In correlation with the socio-economic development, changes in people’s lifestyle brought about significant impact on dietary patterns. Though public concerns over healthy eating are increasing, many are still uncertain when choosing a well balanced meal amid welter of information. In this paper, we propose “KomaFLens”, a mobile system and application built for Microsoft HoloLens, which aims to motivate long term dietary habit modification through gamification. The primary purpose of this research is to enhance the users’ nutritional knowledge and to guide them to make healthier choices in their diet. Our preliminary evaluation revealed interesting points for discussion regarding the procedure for capturing food labels. Streamlining the operational method to boost tractability will improve the accuracy when recording food intakes. © 2019 Copyright held by the owner/author(s).
KW  - Economics
KW  - Labels
KW  - Mixed reality
KW  - Dietary patterns
KW  - Gamification
KW  - Habit modification
KW  - Interesting points
KW  - Mobile systems
KW  - Operational methods
KW  - Socio-economic development
KW  - Well being
KW  - Nutrition
M3  - Conference paper
DB  - Scopus
N1  - Export Date: 29 September 2024; Cited By: 1
ER  -

TY  - JOUR
AU  - Arena, R.
AU  - Berra, K.
AU  - Kaminsky, L.
AU  - Hivert, M.-F.
AU  - Cherie Franklin, N.
AU  - Myers, J.
AU  - Dengel, D.
AU  - Lavie, C.J.
AU  - Lloyd-Jones, D.M.
AU  - Whitsel, L.
AU  - Williams, M.
AU  - Corra, U.
AU  - Cosentino, F.
AU  - Dendale, P.
AU  - Giannuzzi, P.
AU  - Gielen, S.
AU  - Guazzi, M.
AU  - Halle, M.
AU  - Niebauer, J.
AU  - Pelliccia, A.
AU  - Piepoli, M.F.
AU  - Pinto, F.J.
AU  - Guthrie, G.
AU  - Lianov, L.
AU  - Shurney, D.
TI  - Healthy lifestyle interventions to combat noncommunicable disease-a novel nonhierarchical connectivity model for key stakeholders: A policy statement from the American Heart Association, European Society of Cardiology, European Association for Cardiovascular Prevention and Rehabilitation, and American College of Preventive Medicine
PY  - 2015
T2  - European Heart Journal
VL  - 36
IS  - 31
SP  - 2097
EP  - 2109
DO  - 10.1093/eurheartj/ehv207
UR  - https://www.scopus.com/inward/record.uri?eid=2-s2.0-84939543775&doi=10.1093%2feurheartj%2fehv207&partnerID=40&md5=60653e2a4cd13b1695dd41f40f03840b
AB  - Noncommunicable diseases (NCDs) have become the primary health concern for most countries around the world. Currently, more than 36 million people worldwide die from NCDs each year, accounting for 63% of annual global deaths; most are preventable. The global financial burden of NCDs is staggering, with an estimated 2010 global cost of $6.3 trillion (US dollars) that is projected to increase to $13 trillion by 2030. A number of NCDs share one or more common predisposing risk factors, all related to lifestyle to some degree: (1) cigarette smoking, (2) hypertension, (3) hyperglycemia, (4) dyslipidemia, (5) obesity, (6) physical inactivity, and (7) poor nutrition. In large part, prevention, control, or even reversal of the aforementioned modifiable risk factors are realized through leading a healthy lifestyle (HL). The challenge is how to initiate the global change, not toward increasing documentation of the scope of the problem but toward true action-creating, implementing, and sustaining HL initiatives that will result in positive, measurable changes in the previously defined poor health metrics. To achieve this task, a paradigm shift in how we approach NCD prevention and treatment is required. The goal of this American Heart Association/European Society of Cardiology/European Association for Cardiovascular Prevention and Rehabilitation/American College of Preventive Medicine policy statement is to define key stakeholders and highlight their connectivity with respect to HL initiatives. This policy encourages integrated action by all stakeholders to create the needed paradigm shift and achieve broad adoption of HL behaviors on a global scale. © 2015 Mayo Foundation for Medical Education and Research, and the European Society of Cardiology.
KW  - Article
KW  - behavior
KW  - community
KW  - dyslipidemia
KW  - electronics industry
KW  - employer
KW  - family
KW  - fitness
KW  - food industry
KW  - global change
KW  - government
KW  - health care organization
KW  - health care personnel
KW  - health care policy
KW  - health education
KW  - health insurance
KW  - human
KW  - hyperglycemia
KW  - hypertension
KW  - industry
KW  - Internet
KW  - lifestyle modification
KW  - malnutrition
KW  - medical school
KW  - medical society
KW  - mobile phone
KW  - multimedia
KW  - non communicable disease
KW  - non profit organization
KW  - physical inactivity
KW  - policy
KW  - preventive health service
KW  - priority journal
KW  - public-private partnership
KW  - risk factor
KW  - role playing
KW  - science
KW  - social media
KW  - social network
KW  - technology
KW  - telecommunication
KW  - telehealth
KW  - television
KW  - videorecording
KW  - world health organization
M3  - Article
DB  - Scopus
N1  - Export Date: 29 September 2024; Cited By: 110
ER  -

TY  - JOUR
AU  - Laws, R.
AU  - Love, P.
AU  - Hesketh, K.D.
AU  - Koorts, H.
AU  - Denney-Wilson, E.
AU  - Moodie, M.
AU  - Brown, V.
AU  - Ong, K.-L.
AU  - Browne, J.
AU  - Marshall, S.
AU  - Lioret, S.
AU  - Orellana, L.
AU  - Campbell, K.J.
TI  - Protocol for an Effectiveness-Implementation Hybrid Trial to Evaluate Scale up of an Evidence-Based Intervention Addressing Lifestyle Behaviours From the Start of Life: INFANT
PY  - 2021
T2  - Frontiers in Endocrinology
VL  - 12
C7  - 717468
DO  - 10.3389/fendo.2021.717468
UR  - https://www.scopus.com/inward/record.uri?eid=2-s2.0-85119668121&doi=10.3389%2ffendo.2021.717468&partnerID=40&md5=77341e96627b5e18c62df9338121f96d
AB  - Introduction: Promoting healthy eating and active play in early life is critical, however few interventions have been delivered or sustained at scale. The evaluation of interventions at scale is a crucial, yet under-researched aspect of modifying population-level health behaviours. INFANT is an evidence-based early childhood healthy lifestyle intervention that aims to improve parents’ knowledge and skills around promoting optimal energy balance-related behaviours that, in turn, influence children’s diet, activity and adiposity. It consists of: 1) Four group sessions delivered via first time parent groups across the first 12 months of life; 2) access to the My Baby Now app from birth to 18 months of age. This research aims to assess real-world implementation, effectiveness and cost-effectiveness of INFANT when delivered at scale across Victoria, Australia. Methods and Analysis: A hybrid type II implementation-effectiveness trial applying a mixed methods design will be conducted. INFANT will be implemented in collaboration with practice and policy partners including maternal and child health services, population health and Aboriginal health, targeting all local government areas (n=79) in Victoria, Australia. Evaluation is based on criteria from the ‘Outcomes for Implementation Research’ and ‘RE-AIM’ frameworks. Implementation outcomes will be assessed using descriptive quantitative surveys and qualitative interviews with those involved in implementation, and include intervention reach, organisational acceptability, adoption, appropriateness, cost, feasibility, penetration and sustainability. Process measures include organizational readiness, fidelity, and adaptation. Effectiveness outcomes will be assessed using a sample of INFANT participants and a non-randomized comparison group receiving usual care (1,500 infants in each group), recruited within the same communities. Eligible participants will be first time primary caregivers of an infant aged 0-3 months, owning a personal mobile phone and able to communicate in English. Effectiveness outcomes include infant lifestyle behaviours and BMIz at 12 and 18 months of age. Impact: This is the first known study to evaluate the scale up of an evidence based early childhood obesity prevention intervention under real world conditions. This study has the potential to provide generalisable implementation, effectiveness and cost-effectiveness evidence to inform the future scale up of public health interventions both in Australia and internationally. Clinical Trial Registration: Australian and New Zealand Clinical Trial Registry https://www.anzctr.org.au/, identifier ACTRN12620000670976. © Copyright © 2021 Laws, Love, Hesketh, Koorts, Denney-Wilson, Moodie, Brown, Ong, Browne, Marshall, Lioret, Orellana and Campbell.
KW  - Article
KW  - behavior
KW  - body mass
KW  - child care
KW  - child health
KW  - childhood obesity
KW  - controlled study
KW  - cost effectiveness analysis
KW  - economic evaluation
KW  - energy balance
KW  - food frequency questionnaire
KW  - health care delivery
KW  - health service
KW  - human
KW  - implementation science
KW  - infant
KW  - lifestyle
KW  - nutrition
KW  - outcome assessment
KW  - physical activity
KW  - quantitative analysis
KW  - sedentary lifestyle
M3  - Article
DB  - Scopus
N1  - Export Date: 29 September 2024; Cited By: 10
ER  -

TY  - JOUR
AU  - McGuirt, J.T.
AU  - Enahora, B.
AU  - Dyson, O.L.
AU  - Tripicchio, G.L.
AU  - Mallard, L.
AU  - Rhea, C.K.
TI  - Virtual Avatar Coaching With Community Context for Adult-Child Dyads with Low Income
PY  - 2021
T2  - Journal of Nutrition Education and Behavior
VL  - 53
IS  - 3
SP  - 232
EP  - 239
DO  - 10.1016/j.jneb.2020.12.004
UR  - https://www.scopus.com/inward/record.uri?eid=2-s2.0-85101110418&doi=10.1016%2fj.jneb.2020.12.004&partnerID=40&md5=37400da3e2fff3733a141eb1f1ebfdd1
AB  - Objective: Examine the acceptability of an evidence-based, contextually tailored, virtual avatar coaching approach for nutrition education among adult-child dyads with low income. Design: Structured observations and semistructured interviews. Setting: Low-income communities in 2 midsized urban areas. Participants: Fifteen African American adult and child (aged 5–10 years old) dyads recruited from community agencies. Phenomenon of Interest: Structured observation during the use of the virtual avatar coaching program and qualitative feedback on program experience after using the program. Analysis: Transcripts were independently coded by 2 trained coders. Content analysis was conducted to determine trends and patterns in responses, and salient quotes were extracted from the manuscripts. Results: The program generated dialogue between the children and adults around preferences and dietary habits. Adults and children described the program as being helpful, informative, motivational, and fun. Adults and children liked that the avatar acknowledged them at a personal level, provided accountability, and was tailored to them and their environment. Children wanted the ability to customize the avatar, more gamification, and avatar demonstration of healthy behaviors. Children felt the program would improve their health behaviors and were interested in using it again. Conclusions and Implications: This study highlights information that can be used to improve avatar-based programs for nutrition education with children and their adult caregivers who have low income. Future work should assess the impact of user customization experience, program impact on dietary behaviors, and resources required to scale and maintain the program with community agencies. © 2020 Society for Nutrition Education and Behavior
KW  - adult
KW  - adult child
KW  - African American
KW  - article
KW  - caregiver
KW  - child
KW  - content analysis
KW  - diet
KW  - female
KW  - genetic transcription
KW  - habit
KW  - health behavior
KW  - human
KW  - human experiment
KW  - lowest income group
KW  - male
KW  - nutrition education
KW  - preschool child
KW  - program impact
KW  - virtual reality
M3  - Article
DB  - Scopus
N1  - Export Date: 29 September 2024; Cited By: 3
ER  -

TY  - JOUR
AU  - Wunsch, K.
AU  - Eckert, T.
AU  - Fiedler, J.
AU  - Cleven, L.
AU  - Niermann, C.
AU  - Reiterer, H.
AU  - Renner, B.
AU  - Woll, A.
TI  - Effects of a collective family-based mobile health intervention called “SMARTFAMILY" on promoting physical activity and healthy eating: Protocol for a randomized controlled trial
PY  - 2020
T2  - JMIR Research Protocols
VL  - 9
IS  - 11
C7  - 20534
DO  - 10.2196/20534
UR  - https://www.scopus.com/inward/record.uri?eid=2-s2.0-85093936700&doi=10.2196%2f20534&partnerID=40&md5=8d4b1a60349775952cea0201ebdef2ea
AB  - Background: Numerous smartphone apps are targeting physical activity and healthy eating, but empirical evidence on their effectiveness for initialization and maintenance of behavior change, especially in children and adolescents, is still limited. Objective: The aim of this study was to conceptualize a theory-based and evidence-based mHealth intervention called SMARTFAMILY (SF) that targets physical activity and healthy eating in a collective family-based setting. Subsequently, the app will be refined and re-evaluated to analyze additional effects of just-in-time adaptive interventions (JITAIs) and gamification features. Methods: A smartphone app based on behavior change theories and behavior change techniques was developed and implemented and will be evaluated with family members individually and cooperatively (SF trial). Existing evidence and gained results were used to refine and will be used to re-evaluate the app (SF2.0 trial). Both trials are cluster randomized controlled trials with 3 measurement occasions. The intervention group uses the app for 3 consecutive weeks, whereas the control group receives no treatment. Baseline measurements (T0) and postintervention measurements (T1) include physical activity (ie, self-reported and accelerometry) and healthy eating measurements (ie, self-reported fruit and vegetable intake) as the primary outcomes. The secondary outcomes (ie, self-reported) are intrinsic motivation, behavior-specific self-efficacy, and the family health climate, complemented by an intentional measure in SF2.0. Four weeks following T1, a follow-up assessment (T2) is completed by the participants, consisting of all questionnaire items to assess the stability of the intervention effects. Mixed-method analysis of covariance will be used to calculate the primary intervention effects (ie, physical activity, fruit and vegetable intake) while controlling for covariates, including family health climate, behavior-specific self-efficacy, and intrinsic motivation. Results: This study is funded by the German Federal Ministry of Education and Research and ethically approved by the Karlsruhe Institute of Technology. For both trials, it is hypothesized that the apps will positively influence physical activity and healthy eating in the whole family. Furthermore, SF2.0 is expected to produce stronger effects (ie, higher effect sizes) compared to SF. SF app development and piloting are completed. Data acquisition for the SF trial is terminated and discontinued due to the COVID-19 pandemic. SF2.0 app development and piloting are completed, while data acquisition is ongoing. Participant recruitment for the SF 2.0 trial started in February 2020. The results for SF are expected to be published in mid-2021, and the results of SF2.0 are expected to be published in mid-2022. Conclusions: In this study, it is hypothesized that targeting the whole family will facilitate behavior change at the individual level and the family level, as the implemented strategies address changes in daily family life. Furthermore, subsequent app development (SF2.0) with supplementary addition of motivation-enhancing features and a JITAI approach is expected to enhance positive intervention effects. © Kathrin Wunsch, Tobias Eckert, Janis Fiedler, Laura Cleven, Christina Niermann, Harald Reiterer, Britta Renner, Alexander Woll.
M3  - Article
DB  - Scopus
N1  - Export Date: 29 September 2024; Cited By: 20
ER  -

TY  - JOUR
AU  - Obonyo, K.O.
AU  - Kaindi, D.W.M.
AU  - Ngala, S.
AU  - Kogi-Makau, W.
TI  - MATERNAL NUTRITION KNOWLEDGE AND MOTHERS’ ABILITY TO UTILIZE MOBILE PHONE APPLICATION FOR HEALTH INFORMATION SHARING AT KENYATTA NATIONAL HOSPITAL, NAIROBI CITY, KENYA
PY  - 2024
T2  - African Journal of Food, Agriculture, Nutrition and Development
VL  - 24
IS  - 7
SP  - 23980
EP  - 23997
DO  - 10.18697/ajfand.132.24885
UR  - https://www.scopus.com/inward/record.uri?eid=2-s2.0-85200972802&doi=10.18697%2fajfand.132.24885&partnerID=40&md5=a387000f9c4bd74f3f3f270a942d2c6b
AB  - The prevalence of maternal undernutrition has been reduced via numerous interventions, but it remains a global public health concern in underdeveloped countries. Pregnant women are increasingly using mobile phone applications to obtain, save, and share health information. This study evaluated maternal nutrition knowledge for the purposes of developing a mobile phone application-based health information sharing platform for pregnant women attending ante-natal care at Kenyatta National Hospital in Nairobi, Kenya. The study adopted cross-sectional descriptive and analytical study design. A food frequency and individual dietary diversity questionnaires were used to gather data on dietary consumption and diversity, while a semi-structured questionnaire was used to gather sociodemographic information from respondents who attended the antenatal clinic. Approximately 31.2% of respondents exhibited a high level of knowledge regarding mobile phone applications. Half of the participants (50.1%) demonstrated a moderate level of understanding, whereas 18.7% showed a low level of familiarity with mobile phone applications. About 19.9% met the minimum dietary diversity score, while 12.2% met the minimum meal frequency, and 26.7% met the minimum acceptable diet. Based on Mid-Upper Arm Circumference, 60% of the pregnant women had normal nutritional status, 36.9% moderate acute malnutrition while 3.1% had severe acute malnutrition. Significant association was observed between dietary diversity score and mobile phone application knowledge p < 0.001. Additionally, nutritional status p < 0.05 and level of education p < 0.05, and mobile phone application knowledge of pregnant women showed significant associations. Despite the growing number of mHealth apps, the level of knowledge and usability of such apps by patients still remains relatively low. Nevertheless, the majority who used health apps found them to be beneficial, and agreed that it helped them to live a healthier lifestyle. Health apps have great potential in health promotion and therefore, to increase the use of these apps, it is necessary to first increase awareness and knowledge of these apps, both to the public and to healthcare professionals. © (2024), (African Journal of Food). All rights reserved.
M3  - Article
DB  - Scopus
N1  - Export Date: 29 September 2024; Cited By: 0
ER  -

TY  - CONF
AU  - Almonani, E.
AU  - Husain, W.
AU  - San, O.Y.
AU  - Almomani, A.
AU  - Al-Betar, M.
TI  - Mobile game approach to prevent childhood obesity using persuasive technology
PY  - 2014
T2  - 2014 International Conference on Computer and Information Sciences, ICCOINS 2014 - A Conference of World Engineering, Science and Technology Congress, ESTCON 2014 - Proceedings
C7  - 6868418
DO  - 10.1109/ICCOINS.2014.6868418
UR  - https://www.scopus.com/inward/record.uri?eid=2-s2.0-84938811475&doi=10.1109%2fICCOINS.2014.6868418&partnerID=40&md5=a7a56bfe2ea2a67e69e54110b6411788
AB  - Obesity is a condition in which the body has excess fat. Childhood obesity has become an important public health issue because affects every aspect of the life of a child. More specifically, the condition leads to poor health and negative social perceptions. Many risk factors are linked to obesity. The varying aspects of the problem and its serious implications for future health and well-being of children are enormous. The most effective solution can be achieved via programs geared to prevent such diseases. Children spend an average of more than three hours daily in front of the television, an hour at the computer, and 30 minutes playing video games, which opens major opportunities for us to propose a mobile game approach to prevent childhood obesity (MACO) using persuasive technology. MACO is a game-based persuasive mobile technology designed to inspire children to apply healthy eating habits as well as to begin and continue being physically active. This technology also introduces fun activities to motivate children to exercise more and encourage them to choose healthier food in appropriate amounts. A study on persuasive technologies application and childhood obesity prevention is conducted to determine the best persuasive technology application for MACO. The study proposes a framework and develops a system prototype. © 2014 IEEE.
KW  - Cellular telephones
KW  - Human computer interaction
KW  - Nutrition
KW  - Childhood obesity
KW  - Effective solution
KW  - Implications for futures
KW  - Mobile Technology
KW  - Persuasive technology
KW  - Public health issues
KW  - Social perception
KW  - System prototype
KW  - Computer games
M3  - Conference paper
DB  - Scopus
N1  - Export Date: 29 September 2024; Cited By: 19
ER  -

TY  - JOUR
AU  - Yoshida-Montezuma, Y.
AU  - Ahmed, M.
AU  - Ezezika, O.
TI  - Does gamification improve fruit and vegetable intake in adolescents? a systematic review
PY  - 2020
T2  - Nutrition and Health
VL  - 26
IS  - 4
SP  - 347
EP  - 366
DO  - 10.1177/0260106020936143
UR  - https://www.scopus.com/inward/record.uri?eid=2-s2.0-85088457396&doi=10.1177%2f0260106020936143&partnerID=40&md5=de667f0a50d9c7f337c0ab9c68b2ba82
AB  - Background: Nutrition and diet-related non-communicable diseases are a major cause of death worldwide. Food preferences and eating behaviours are likely to be established during adolescence, making it an important period to promote healthy behaviours. Aim: To review the effectiveness of gamification to improve fruit and vegetable intake in adolescents. Methods: A systematic search was conducted using eight databases and grey literature sources for articles published to date on the effectiveness of gamification on fruit and vegetable intake in adolescents. Search criteria included articles that were complete and peer reviewed, conducted empirical research, described gamified elements used, focused on individuals between 10 and 24 years, and were available in English. Results: Out of 402 studies identified by the search, 7 were included in the review. Overall, short-term gamified interventions showed promise in improving fruit and vegetable intake in those aged 10 to 24 years old. Gamification was primarily facilitated through extrinsic motivation (i.e. points, badges, vouchers, leaderboard, narration, avatars, challenges) rather than intrinsic motivation (i.e. team-based competition). Studies were moderate in quality and key methodological issues related to non-randomized study design, lack of comparison group, inadequate control for confounding, and small sample size. Conclusions: Gamification can be an effective tool in changing nutrition-related behaviour in adolescents over the short term. Future research should consider gamified interventions that are of longer duration, incorporate additional intrinsic gamified elements, tailor game elements for population subgroups, and address methodological issues. © The Author(s) 2020.
KW  - Adolescent
KW  - Adolescent Nutritional Physiological Phenomena
KW  - Cell Phone
KW  - Child
KW  - Child Nutritional Physiological Phenomena
KW  - Diet
KW  - Eating
KW  - Feeding Behavior
KW  - Female
KW  - Fruit
KW  - Games, Experimental
KW  - Health Behavior
KW  - Humans
KW  - Male
KW  - Motivation
KW  - Reward
KW  - Vegetables
KW  - Video Games
KW  - Young Adult
KW  - adolescent
KW  - adolescent nutrition
KW  - child
KW  - child nutrition
KW  - diet
KW  - eating
KW  - feeding behavior
KW  - female
KW  - fruit
KW  - game
KW  - health behavior
KW  - human
KW  - male
KW  - mobile phone
KW  - motivation
KW  - reward
KW  - vegetable
KW  - video game
KW  - young adult
M3  - Review
DB  - Scopus
N1  - Export Date: 29 September 2024; Cited By: 22
ER  -

TY  - JOUR
AU  - Heikkilä, M.
AU  - Lehtovirta, M.
AU  - Autio, O.
AU  - Fogelholm, M.
AU  - Valve, R.
TI  - The impact of nutrition education intervention with and without a mobile phone application on nutrition knowledge among young endurance athletes
PY  - 2019
T2  - Nutrients
VL  - 11
IS  - 9
C7  - 2249
DO  - 10.3390/nu11092249
UR  - https://www.scopus.com/inward/record.uri?eid=2-s2.0-85072522864&doi=10.3390%2fnu11092249&partnerID=40&md5=7fa30d8e11c99d5349797e34ce682945
AB  - Athletes often have significant gaps in their nutrition knowledge. Thus, the aim of this study was to investigate whether young Finnish endurance athletes’ nutrition knowledge and dietary intake can be improved through an education intervention with or without a mobile food application. Seventy-nine endurance athletes, 18.0 years (SD: 1.4), participated in this randomized, controlled intervention. We compared the effects of participatory nutrition education sessions alone (group EDU) to those including the use of a mobile food application (group EDU + APP) for four days after each session. Both groups attended three 90-min education sessions fortnightly. The participants completed a validated nutrition knowledge questionnaire in Weeks 0, 5, and 17, and a three-day food diary in Weeks 0 and 17. The education plan was based on the Self-Determination Theory and the concept of meaningful learning process. The EDU group’s nutrition knowledge scores were: 78 (week 0), 85 (week 5), and 84 (week 17) and the EDU + APP group’s 78, 86, and 85, respectively. Nutrition knowledge increased significantly (main effect of time (p < 0.001)), but we observed no significant group × time interaction (p = 0.309). The changes in dietary intakes were minor (p > 0.05). The amount of carbohydrates was below endurance athletes’ recommendations throughout the intervention. The reported energy intakes were also below the estimated energy expenditures. In conclusion, nutrition knowledge improved significantly after only three education sessions and food diary feedback, but the mobile app did not improve learning further. However, the nutrition education intervention alone was not enough to change dietary intake. © 2019 by the authors. Licensee MDPI, Basel, Switzerland.
KW  - Adolescent
KW  - Adult
KW  - Athletes
KW  - Diet
KW  - Energy Intake
KW  - Feeding Behavior
KW  - Female
KW  - Health Education
KW  - Health Knowledge, Attitudes, Practice
KW  - Humans
KW  - Male
KW  - Mobile Applications
KW  - Sports Nutritional Physiological Phenomena
KW  - Surveys and Questionnaires
KW  - Young Adult
KW  - carbohydrate
KW  - fat
KW  - monounsaturated fatty acid
KW  - polyunsaturated fatty acid
KW  - protein
KW  - adult
KW  - Article
KW  - athlete
KW  - body mass
KW  - caloric intake
KW  - clinical article
KW  - controlled study
KW  - dietary intake
KW  - dietary supplement
KW  - education
KW  - endurance
KW  - energy expenditure
KW  - female
KW  - fluid balance
KW  - food intake
KW  - human
KW  - human experiment
KW  - intervention study
KW  - knowledge
KW  - macronutrient
KW  - male
KW  - mobile application
KW  - normal human
KW  - nutrition education
KW  - nutritional assessment
KW  - physical activity
KW  - pilot study
KW  - questionnaire
KW  - randomized controlled trial
KW  - self concept
KW  - training
KW  - young adult
KW  - adolescent
KW  - attitude to health
KW  - diet
KW  - feeding behavior
KW  - health education
KW  - nutrition
KW  - procedures
M3  - Article
DB  - Scopus
N1  - Export Date: 29 September 2024; Cited By: 26
ER  -

TY  - JOUR
AU  - Jones, B.A.
AU  - Madden, G.J.
AU  - Wengreen, H.J.
TI  - The FIT Game: Preliminary evaluation of a gamification approach to increasing fruit and vegetable consumption in school
PY  - 2014
T2  - Preventive Medicine
VL  - 68
SP  - 76
EP  - 79
DO  - 10.1016/j.ypmed.2014.04.015
UR  - https://www.scopus.com/inward/record.uri?eid=2-s2.0-84921899420&doi=10.1016%2fj.ypmed.2014.04.015&partnerID=40&md5=f7f5b2cd547ae0047924ec5e43aeea54
AB  - Objective: Incentive-based interventions designed to increase fruit and vegetable (FV) consumption tend to yield positive, short-term outcomes. Because consumption most often returns to baseline levels when incentives are removed, sustainable long-duration interventions may be needed to impact public health. Anticipating that low-cost interventions will be more appealing to schools, the present study explored a low-cost, game-based intervention. Method: An alternating-treatments design was used to evaluate the effects of the FIT Game on objectively measured FV consumption in one elementary school (n= 251) in Utah. During the Fall 2013 semester, game-based rewards were provided to heroic characters within a fictional narrative read by teachers on days when the school, as a whole, met a fruit or vegetable consumption goal in accord with the alternating-treatments design. Results: On intervention days, fruit and vegetable consumption increased by 39% and 33%, (p<. 0.01, p<. 0.05; binomial tests), respectively. Teacher surveys indicated that students enjoyed the game and grade 1-3 teachers recommended its use in other schools. Conclusion: This game-based intervention provides a promising step towards developing a low-cost, effective, and sustainable FV intervention that schools can implement without outside assistance. © 2014 Elsevier Inc.
KW  - Child
KW  - Choice Behavior
KW  - Faculty
KW  - Food Habits
KW  - Food Preferences
KW  - Food Services
KW  - Fruit
KW  - Games, Experimental
KW  - Health Behavior
KW  - Health Promotion
KW  - Humans
KW  - Intervention Studies
KW  - Motivation
KW  - Schools
KW  - Utah
KW  - Vegetables
KW  - Article
KW  - carrot
KW  - child
KW  - evaluation study
KW  - fit game
KW  - follow up
KW  - food intake
KW  - fruit
KW  - human
KW  - narrative
KW  - primary school
KW  - priority journal
KW  - school health education
KW  - time series analysis
KW  - vegetable
KW  - catering service
KW  - decision making
KW  - feeding behavior
KW  - food preference
KW  - game
KW  - health behavior
KW  - health promotion
KW  - intervention study
KW  - motivation
KW  - procedures
KW  - psychology
KW  - school
KW  - United States
KW  - university
M3  - Article
DB  - Scopus
N1  - Export Date: 29 September 2024; Cited By: 127
ER  -

TY  - JOUR
AU  - Belogianni, K.
AU  - Ooms, A.
AU  - Ahmed, H.
AU  - Nikoletou, D.
AU  - Grant, R.
AU  - Makris, D.
AU  - Moir, H.J.
TI  - Rationale and Design of an Online Educational Program Using Game-Based Learning to Improve Nutrition and Physical Activity Outcomes Among University Students in the United Kingdom
PY  - 2019
T2  - Journal of the American College of Nutrition
VL  - 38
IS  - 1
SP  - 23
EP  - 30
DO  - 10.1080/07315724.2018.1476929
UR  - https://www.scopus.com/inward/record.uri?eid=2-s2.0-85052078199&doi=10.1080%2f07315724.2018.1476929&partnerID=40&md5=37281ec4650b1efc6439e628ce49338d
AB  - Objective: To assess the impact of an online game-based educational program on nutrition knowledge and dietary and physical activity habits among university students in the United Kingdom. Design: Randomized controlled trial with pre- and postintervention comparisons. Setting: Two higher education settings in London, UK. Subjects: Current undergraduate and postgraduate students of two universities (n = 88) aged 18–34 years are randomly allocated to an intervention (n = 44) or a control group (n = 44). Intervention: The intervention group will receive access to an educational website and online quizzes with gamification elements, including information about healthy eating and physical activity. The control group will receive no information. Duration of the intervention will be 10 weeks. Measures of Outcome: Primary outcome is nutrition knowledge. Secondary outcomes include dietary and activity habits. Nutrition knowledge and dietary and activity habits will be assessed using questionnaires. Weekly steps will be counted using pedometers. Assessment of anthropometric and metabolic risk factors will take place. Analysis: Quantitative analysis will investigate changes in nutrition knowledge between the two groups of the study population. Linear regression analysis will be used, if the data follow the normal distribution (otherwise binomial regression analysis), to examine whether field of study, residence status, body mass index (BMI), and demographic factors affect nutrition knowledge. Associations between changes in knowledge and dietary and physical activity behavior will be assessed by correlations. Conclusions/Implications: The study will provide insights with regard to the design and use of online game-playing as a cost-effective approach to improve nutritional knowledge among university students. © 2018, © 2018 American College of Nutrition.
KW  - Adolescent
KW  - Adult
KW  - Body Mass Index
KW  - Diet, Healthy
KW  - Exercise
KW  - Female
KW  - Health Education
KW  - Health Knowledge, Attitudes, Practice
KW  - Health Promotion
KW  - Humans
KW  - Internet
KW  - Male
KW  - Nutritional Status
KW  - Students
KW  - Surveys and Questionnaires
KW  - United Kingdom
KW  - Universities
KW  - Young Adult
KW  - adult
KW  - anthropometry
KW  - Article
KW  - blood pressure
KW  - body composition
KW  - body fat
KW  - body mass
KW  - caloric intake
KW  - clinical outcome
KW  - comparative study
KW  - controlled study
KW  - daily life activity
KW  - eating
KW  - eating disorder
KW  - exercise
KW  - fast food
KW  - female
KW  - game based learning
KW  - glucose blood level
KW  - hip circumference
KW  - human
KW  - international physical activity questionnaire
KW  - internet access
KW  - intervention study
KW  - knowledge
KW  - learning
KW  - major clinical study
KW  - male
KW  - metabolic equivalent
KW  - metabolism
KW  - methodology
KW  - nutrition
KW  - online educational program
KW  - online quiz
KW  - outcome assessment
KW  - physical activity
KW  - practice guideline
KW  - protocol compliance
KW  - questionnaire
KW  - randomized controlled trial
KW  - recreational game
KW  - risk factor
KW  - student assistance program
KW  - task performance
KW  - United Kingdom
KW  - university student
KW  - waist circumference
KW  - walking
KW  - adolescent
KW  - attitude to health
KW  - exercise
KW  - health education
KW  - health promotion
KW  - Internet
KW  - nutritional status
KW  - procedures
KW  - student
KW  - university
KW  - young adult
M3  - Article
DB  - Scopus
N1  - Export Date: 29 September 2024; Cited By: 12
ER  -

TY  - JOUR
AU  - Mansfield, D.
AU  - Sagan, D.
AU  - O'Donnell, A.J.
AU  - Takgbajouah, M.
AU  - Loiacono, B.
AU  - Clark Withington, M.H.
AU  - Cory, M.
AU  - Buscemi, J.
TI  - High School Student and Caregiver Preferred Communication Method Regarding School Meals: A Qualitative Approach
PY  - 2023
T2  - Journal of School Health
DO  - 10.1111/josh.13407
UR  - https://www.scopus.com/inward/record.uri?eid=2-s2.0-85175206921&doi=10.1111%2fjosh.13407&partnerID=40&md5=141150b402cd9a7fb13116cd1bb67f54
AB  - BACKGROUND: This study examined student and caregiver preference for school communication and explored the feasibility and acceptability of a digital tool to assist with communication about school meal program between schools and families. METHODS: The study used qualitative methodology through youth focus groups and caregiver semi-structured phone interviews. The study was conducted in 4 high schools in a large, urban city. The phenomenon of interest included the exploration of preferences regarding communication around school meal programs and feasibility and acceptability of a digital tool for communication and promoting the ordering of healthful foods in the school environment. Interviews were transcribed, coded, and analyzed through NVivo qualitative software using thematic analysis approach to examine themes. RESULTS: Forty-seven students (ages 14-21, grades 9-12) participated in 7 focus groups and 24 caregivers participated in semi-structured phone interviews. Three themes emerged around (1) communication preferences, (2) accessibility, and (3) extrinsic motivational factors for engagement in healthy eating behaviors. CONCLUSION: Results indicated that communication methods could potentially influence motivation and engagement in youth school meal participation. © 2023, American School Health Association.
KW  - Adolescent
KW  - Caregivers
KW  - Feeding Behavior
KW  - Humans
KW  - Meals
KW  - Schools
KW  - Students
KW  - article
KW  - caregiver
KW  - clinical article
KW  - feasibility study
KW  - feeding behavior
KW  - genetic transcription
KW  - high school student
KW  - human
KW  - human experiment
KW  - interview
KW  - juvenile
KW  - medical information
KW  - motivation
KW  - qualitative research
KW  - software
KW  - thematic analysis
KW  - adolescent
KW  - meal
KW  - school
KW  - student
M3  - Article
DB  - Scopus
N1  - Export Date: 29 September 2024; Cited By: 0
ER  -

TY  - JOUR
AU  - Karimi, N.
AU  - Opie, R.
AU  - Crawford, D.
AU  - O’Connell, S.
AU  - Ball, K.
TI  - Digitally Delivered Interventions to Improve Nutrition Behaviors Among Resource-Poor and Ethnic Minority Groups With Type 2 Diabetes: Systematic Review
PY  - 2024
T2  - Journal of Medical Internet Research
VL  - 26
IS  - 1
C7  - e42595
DO  - 10.2196/42595
UR  - https://www.scopus.com/inward/record.uri?eid=2-s2.0-85184116041&doi=10.2196%2f42595&partnerID=40&md5=9a5c8ff214d173fa86e679b58872c8af
AB  - Background: Resource-poor individuals, such as those with a low income, are disproportionately affected by diabetes and unhealthy eating patterns that contribute to poor disease self-management and prognosis. Digitally delivered interventions have the potential to address some of the barriers to healthy eating experienced by this group. However, little is known about their effectiveness in disadvantaged populations. Objective: This systematic review is conducted to assess the effectiveness of digitally delivered interventions in improving nutritional behaviors and nutrition‐related health outcomes among disadvantaged people with type 2 diabetes (T2D). Methods: MEDLINE complete, Global Health, Embase, CINAHL complete, Informit Health, IEEE Xplore, and Applied Science and Technology Source databases were searched for studies published between 1990 and 2022 on digitally delivered nutrition interventions for disadvantaged people with T2D. Two reviewers independently assessed the studies for eligibility and determined the study quality using the Cochrane Risk-of-Bias Assessment Tool. The Behavioral Change Technique Taxonomy V1 was used to identify behavior change techniques used in the design of interventions. Results: Of the 2434 identified records, 10 (0.4%), comprising 947 participants, met the eligibility criteria and were included in the review. A total of 2 digital platforms, web and messaging services (eg, SMS text messaging interventions or multimedia messaging service), were used to deliver interventions. Substantial improvements in dietary behaviors were reported in 5 (50%) of the 10 studies, representing improvements in healthier food choices or increases in dietary knowledge and skills or self-efficacy. Of the 10 studies, 7 (70%) examined changes in blood glucose levels, of which 4 (57%) out of 7 achieved significant decreases in hemoglobin A1C levels ranging from 0.3% to 1.8%. The most frequently identified behavior change techniques across all studies were instruction on how to perform the behavior, information about health consequences, and social support. Conclusions: This review provided some support for the efficacy of digitally delivered interventions in improving healthy eating behaviors in disadvantaged people with T2D, an essential dietary prerequisite for changes in clinical metabolic parameters. Further research is needed into how disadvantaged people with T2D may benefit more from digital approaches and to identify the specific features of effective digital interventions for supporting healthy behaviors among disadvantaged populations. ©Nazgol Karimi, Rachelle Opie, David Crawford, Stella O’Connell, Kylie Ball. Originally published in the Journal of Medical Internet Research (https://www.jmir.org), 01.02.2024.
KW  - Diabetes Mellitus, Type 2
KW  - Digital Health
KW  - Ethnic and Racial Minorities
KW  - Ethnicity
KW  - Health Behavior
KW  - Humans
KW  - Minority Groups
KW  - Nutritional Status
KW  - Systematic Reviews as Topic
KW  - glucose
KW  - hemoglobin A1c
KW  - adult
KW  - aged
KW  - attitude to health
KW  - behavior change
KW  - cognition
KW  - diabetic patient
KW  - digital health technology
KW  - disadvantaged population
KW  - ethnic group
KW  - feeding behavior
KW  - female
KW  - glucose blood level
KW  - hemoglobin blood level
KW  - human
KW  - insulin dependent diabetes mellitus
KW  - male
KW  - non insulin dependent diabetes mellitus
KW  - Review
KW  - self care
KW  - self concept
KW  - skill
KW  - social support
KW  - systematic review
KW  - telehealth
KW  - text messaging
KW  - ethnicity
KW  - health behavior
KW  - minority group
KW  - non insulin dependent diabetes mellitus
KW  - nutritional status
KW  - systematic review (topic)
M3  - Review
DB  - Scopus
N1  - Export Date: 29 September 2024; Cited By: 2
ER  -

TY  - JOUR
AU  - Seto, E.
AU  - Hua, J.
AU  - Wu, L.
AU  - Shia, V.
AU  - Eom, S.
AU  - Wang, M.
AU  - Li, Y.
TI  - Models of individual dietary behavior based on smartphone data: The influence of routine, physical activity, emotion, and food environment
PY  - 2016
T2  - PLoS ONE
VL  - 11
IS  - 4
C7  - e0153085
DO  - 10.1371/journal.pone.0153085
UR  - https://www.scopus.com/inward/record.uri?eid=2-s2.0-84962859937&doi=10.1371%2fjournal.pone.0153085&partnerID=40&md5=a890e614410c2249901046d2bf9f88e4
AB  - Introduction: Smartphone applications (apps) facilitate the collection of data on multiple aspects of behavior that are useful for characterizing baseline patterns and for monitoring progress in interventions aimed at promoting healthier lifestyles. Individual-based models can be used to examine whether behavior, such as diet, corresponds to certain typological patterns. The objectives of this paper are to demonstrate individual-based modeling methods relevant to a person's eating behavior, and the value of such approach compared to typical regression models. Method: Using a mobile app, 2 weeks of physical activity and ecological momentary assessment (EMA) data, and 6 days of diet data were collected from 12 university students recruited from a university in Kunming, a rapidly developing city in southwest China. Phone GPS data were collected for the entire 2-week period, from which exposure to various food environments along each subject's activity space was determined. Physical activity was measured using phone accelerometry. Mobile phone EMA was used to assess self-reported emotion/feelings. The portion size of meals and food groups was determined from voice-annotated videos of meals. Individual-based regression models were used to characterize subjects as following one of 4 diet typologies: those with a routine portion sizes determined by time of day, those with portion sizes that balance physical activity (energy balance), those with portion sizes influenced by emotion, and those with portion sizes associated with food environments. Results: Ample compliance with the phone-based behavioral assessment was observed for all participants. Across all individuals, 868 consumed food items were recorded, with fruits, grains and dairy foods dominating the portion sizes. On average, 218 hours of accelerometry and 35 EMA responses were recorded for each participant. For some subjects, the routine model was able to explain up to 47% of the variation in portion sizes, and the energy balance model was able to explain over 88% of the variation in portion sizes. Across all our subjects, the food environment was an important predictor of eating patterns. Generally, grouping all subjects into a pooled model performed worse than modeling each individual separately. Conclusion: A typological modeling approach was useful in understanding individual dietary behaviors in our cohort. This approach may be applicable to the study of other human behaviors, particularly those that collect repeated measures on individuals, and those involving smartphonebased behavioral measurement. © 2016 Seto et al. This is an open access article distributed under the terms of the Creative Commons Attribution License, which permits unrestricted use, distribution, and reproduction in any medium, provided the original author and source are credited.
KW  - Adolescent
KW  - Adult
KW  - Cohort Studies
KW  - Diet
KW  - Emotions
KW  - Female
KW  - Humans
KW  - Male
KW  - Mobile Applications
KW  - Motor Activity
KW  - Smartphone
KW  - Young Adult
KW  - accelerometry
KW  - behavior
KW  - China
KW  - clinical article
KW  - diet
KW  - energy balance
KW  - exposure
KW  - fruit
KW  - grain
KW  - human
KW  - mobile application
KW  - model
KW  - participant observation
KW  - physical activity
KW  - portion size
KW  - smartphone
KW  - statistical model
KW  - university student
KW  - videorecording
KW  - voice
KW  - adolescent
KW  - adult
KW  - cohort analysis
KW  - emotion
KW  - female
KW  - male
KW  - motor activity
KW  - young adult
M3  - Article
DB  - Scopus
N1  - Export Date: 29 September 2024; Cited By: 37
ER  -

TY  - JOUR
AU  - Marsh, S.
AU  - Ni Mhurchu, C.
AU  - Jiang, Y.
AU  - Maddison, R.
TI  - Modern screen-use behaviors: The effects of single- and multi-screen use on energy intake
PY  - 2015
T2  - Journal of Adolescent Health
VL  - 56
IS  - 5
SP  - 543
EP  - 549
DO  - 10.1016/j.jadohealth.2015.01.009
UR  - https://www.scopus.com/inward/record.uri?eid=2-s2.0-84928048983&doi=10.1016%2fj.jadohealth.2015.01.009&partnerID=40&md5=d0f5309d521b1b6475fc21e2ee38e1d6
AB  - Purpose The effects of using multiple screens at once on energy intake (EI) are unknown. This study compared EI of participants with access to multiple screens (television + iPad + smartphone) versus a single screen (television). Methods A laboratory-based, randomized, two-arm parallel (multi-screen vs. single-screen) trial was conducted in 78 adolescents (ages, 13-18 years). Food and drink were available during a 1-hour exposure period. Total EI was the primary outcome. Linear regression analyses were conducted to test the treatment difference, adjusting for age, sex, body mass index, and appetite at baseline. Results Total EI did not differ significantly between the two groups (multi-screen, 758 kcal [standard error = 75] vs. single-screen, 681 kcal [standard error = 75]; difference, +77 kcal; 95% confidence interval, -166 to +320). Conclusions EI did not differ between adolescents with access to multiple screens and those with access to a single screen; however, limitations in the study design may have decreased the power of the study. © 2015 Society for Adolescent Health and Medicine.
KW  - Adolescent
KW  - Adolescent Behavior
KW  - Age Factors
KW  - Appetite
KW  - Body Mass Index
KW  - Energy Intake
KW  - Female
KW  - Food Habits
KW  - Humans
KW  - Male
KW  - Microcomputers
KW  - Sex Factors
KW  - Smartphone
KW  - Television
KW  - adolescent
KW  - adolescent behavior
KW  - adult
KW  - age
KW  - appetite
KW  - Article
KW  - body mass
KW  - caloric intake
KW  - computer
KW  - controlled study
KW  - female
KW  - home environment
KW  - human
KW  - major clinical study
KW  - male
KW  - mobile phone
KW  - parallel design
KW  - priority journal
KW  - randomized controlled trial
KW  - self report
KW  - sex
KW  - television
KW  - test meal
KW  - adolescent behavior
KW  - appetite
KW  - feeding behavior
KW  - microcomputer
KW  - psychology
KW  - sex difference
KW  - smartphone
KW  - television
M3  - Article
DB  - Scopus
N1  - Export Date: 29 September 2024; Cited By: 15
ER  -

TY  - JOUR
AU  - Azevedo, J.
AU  - Padrão, P.
AU  - Gregório, M.J.
AU  - Almeida, C.
AU  - Moutinho, N.
AU  - Lien, N.
AU  - Barros, R.
TI  - A Web-Based Gamification Program to Improve Nutrition Literacy in Families of 3- to 5-Year-Old Children: The Nutriscience Project
PY  - 2019
T2  - Journal of Nutrition Education and Behavior
VL  - 51
IS  - 3
SP  - 326
EP  - 334
DO  - 10.1016/j.jneb.2018.10.008
UR  - https://www.scopus.com/inward/record.uri?eid=2-s2.0-85058648773&doi=10.1016%2fj.jneb.2018.10.008&partnerID=40&md5=1a10b41ce0caa8efcef9b02ac8498fa6
AB  - Objective: Assess the impact of a web-based gamification program on nutrition literacy of families and explore differences in impact by socioeconomic status. Design: Quasi-experimental. Setting: Thirty-seven kindergartens from Portugal. Participants: Eight hundred seventy-seven families. Intervention: Web-based social network of participants' interactions, educational materials, apps and nutritional challenges, focused on fruit, vegetables, sugar, and salt. Main Outcome Measures: Parental nutrition literacy (self-reported survey – 4 dimensions: Nutrients, Food portions, Portuguese food wheel groups, Food labeling). Analysis: General linear model – Repeated measures was used to analyze the effect on the nutrition literacy score. Results: Families uploaded 1267 items (recipes, photographs of challenges) and educators uploaded 327 items (photographs, videos) onto the interactive platform. For the intervention group (n = 106), the final mean (SD) score of nutrition literacy was significantly higher than the baseline: 78.8% (15.6) vs 72.7% (16.2); P <.001, regardless of parental education and perceived income status. No significant differences in the scores of the control group (n = 83) were observed (final 67.8% [16.1] vs initial 66.4% [15.6]; P =.364). Conclusions and Implications: Gamified digital interactive platform seems to be a useful, easily adapted educational tool for the healthy eating learning process. Future implementations of the program will benefit from longer time intervention and assessment of the eating habits of families before and after intervention. © 2018 Society for Nutrition Education and Behavior
KW  - Child Nutrition Sciences
KW  - Child, Preschool
KW  - Health Literacy
KW  - Health Promotion
KW  - Humans
KW  - Internet
KW  - Video Games
KW  - education
KW  - health literacy
KW  - health promotion
KW  - human
KW  - Internet
KW  - nutritional science
KW  - preschool child
KW  - procedures
KW  - video game
M3  - Article
DB  - Scopus
N1  - Export Date: 29 September 2024; Cited By: 28
ER  -

TY  - JOUR
AU  - Ezezika, O.
AU  - Oh, J.
AU  - Edeagu, N.
AU  - Boyo, W.
TI  - Gamification of nutrition: A preliminary study on the impact of gamification on nutrition knowledge, attitude, and behaviour of adolescents in Nigeria
PY  - 2018
T2  - Nutrition and Health
VL  - 24
IS  - 3
SP  - 137
EP  - 144
DO  - 10.1177/0260106018782211
UR  - https://www.scopus.com/inward/record.uri?eid=2-s2.0-85049634009&doi=10.1177%2f0260106018782211&partnerID=40&md5=f67abc12e4058afe34fbf925e21c15ae
AB  - Background: In Nigeria and many parts of sub-Saharan Africa, the availability of foods that are high in salt, sugar, and saturated fat is steadily increasing. This has led to an increase in the consumption of such foods among Nigerians, particularly among adolescents. Aim: This pilot study was undertaken to understand whether, and how, gamification of nutrition can have an impact on addressing the problem of unhealthy eating among Nigerian adolescents. Methods: Gamification of nutrition through board games, clubs and vouchers was introduced in three secondary schools in Abuja, Nigeria over a span of three to four months. Semi-structured focus groups were conducted with grade 11 and 12 students in the three secondary schools. Participants were asked about their perceptions of the intervention and how it influenced their eating behaviour, attitudes and knowledge about nutrition. Results: A total of 31 students participated in four focus groups. Participants reported that the intervention shifted their perceptions and preferences, leading them to alter their behaviour by incorporating more nutritious foods (such as fruits and vegetables) into their diet and engaging in more physical activity. Five themes emerged from the analyses: improved eating behaviour; increased physical activity; improved overall well-being; increased nutrition knowledge; and influencing others. Conclusions: The results from the focus groups suggest that gamification of nutrition can lead to improvements in dietary behaviour among adolescents over the short-term. More studies are needed to evaluate the long-term effects of nutrition interventions that use gamification techniques. © The Author(s) 2018.
KW  - Adolescent
KW  - Adolescent Behavior
KW  - Attitude
KW  - Diet
KW  - Exercise
KW  - Feeding Behavior
KW  - Female
KW  - Health Behavior
KW  - Health Knowledge, Attitudes, Practice
KW  - Health Promotion
KW  - Humans
KW  - Male
KW  - Nigeria
KW  - Play and Playthings
KW  - adolescent
KW  - article
KW  - clinical article
KW  - controlled study
KW  - feeding behavior
KW  - female
KW  - fruit
KW  - high school
KW  - human
KW  - human experiment
KW  - male
KW  - Nigerian
KW  - nutrition
KW  - perception
KW  - physical activity
KW  - pilot study
KW  - student
KW  - vegetable
KW  - wellbeing
KW  - adolescent behavior
KW  - attitude
KW  - attitude to health
KW  - clinical trial
KW  - diet
KW  - exercise
KW  - feeding behavior
KW  - health behavior
KW  - health promotion
KW  - Nigeria
KW  - procedures
KW  - recreation
M3  - Article
DB  - Scopus
N1  - Export Date: 29 September 2024; Cited By: 27
ER  -

TY  - JOUR
AU  - Vandewater, E.A.
AU  - Denis, L.M.
TI  - Media, social networking, and pediatric obesity
PY  - 2011
T2  - Pediatric Clinics of North America
VL  - 58
IS  - 6
SP  - 1509
EP  - 1519
DO  - 10.1016/j.pcl.2011.09.012
UR  - https://www.scopus.com/inward/record.uri?eid=2-s2.0-81255211525&doi=10.1016%2fj.pcl.2011.09.012&partnerID=40&md5=e41f314163f82a542f15f4fd2966bdf8
AB  - The 5 years leading up to 2011 witnessed unprecedented transformations in the technology and media available to American consumers. These changes have led to major paradigmatic shifts in the way people think about media, how they use it, and the role they expect it to play in their lives. This article discusses the new media landscape and summarizes the evidence regarding media influences on pediatric obesity. Various effects on pediatric obesity are discussed and some conclusions and implications are provided, including possibilities and future directions for clinical practice and research. © 2011.
KW  - Adolescent
KW  - Cellular Phone
KW  - Child
KW  - Computers, Handheld
KW  - Food Habits
KW  - Health Promotion
KW  - Humans
KW  - Mass Media
KW  - Monitoring, Ambulatory
KW  - Obesity
KW  - Social Networking
KW  - Social Support
KW  - Software
KW  - United States
KW  - attitude to health
KW  - child health
KW  - child nutrition
KW  - daily life activity
KW  - digital computer
KW  - evidence based medicine
KW  - family attitude
KW  - government regulation
KW  - human
KW  - information technology
KW  - Internet
KW  - mass communication
KW  - mobile phone
KW  - obesity
KW  - physical activity
KW  - review
KW  - sedentary lifestyle
KW  - social network
KW  - weight control
KW  - weight reduction
KW  - Western Hemisphere
M3  - Review
DB  - Scopus
N1  - Export Date: 29 September 2024; Cited By: 28
ER  -

TY  - JOUR
AU  - Karimi, N.
AU  - Crawford, D.
AU  - Opie, R.
AU  - Maddison, R.
AU  - O'Connell, S.
AU  - Hamblin, P.S.
AU  - Ng, A.H.
AU  - Steele, C.
AU  - Rasmussen, B.
AU  - Ball, K.
TI  - EatSmart, a web-based and mobile healthy eating intervention for disadvantaged people with type 2 diabetes: Protocol for a pilot mixed methods intervention study
PY  - 2020
T2  - JMIR Research Protocols
VL  - 9
IS  - 11
C7  - 19488
DO  - 10.2196/19488
UR  - https://www.scopus.com/inward/record.uri?eid=2-s2.0-85096769093&doi=10.2196%2f19488&partnerID=40&md5=5b92ed22fec800a9e7724e8fed7d02dc
AB  - Background: People of low socioeconomic position (SEP) are disproportionately affected by type 2 diabetes (T2D), partly due to unhealthy eating patterns that contribute to inadequate disease self-management and prognosis. Digital technologies have the potential to provide a suitable medium to facilitate diabetes education, support self-management, and address some of the barriers to healthy eating, such as lack of nutritional knowledge or shopping or cooking skills, in this target group. Objective: This study aims to test the feasibility, appeal, and potential effectiveness of EatSmart, a 12-week, evidence-based, theoretically grounded, fully automated web-based and mobile-delivered healthy eating behavior change program to help disadvantaged people living with T2D to eat healthily on a budget and improve diabetes self-management. Methods: EatSmart is a mixed methods (quantitative and qualitative) pre-post design pilot study. Sixty socioeconomically disadvantaged people with T2D aged 18 to 75 years will be recruited. Participants will complete self-reported baseline assessments of their basic demographic and clinical data, dietary intake, dietary self-efficacy, and barriers to healthy eating. They will be provided with login access to the EatSmart web program, which includes six progressive skill-based modules covering healthy eating planning; smart food budgeting and shopping; time-saving meal strategies, healthy cooking methods, modifying recipes; and a final reinforcement and summary module. Over the 3-month intervention, participants will also receive 3 text messages weekly, encouraging them to review goals, continue to engage with different components of the EatSmart web program, and eat healthily. Participants will undertake follow-up assessments directly following the intervention 3 months post baseline and again after a 6-month postintervention follow-up period (9 months post baseline). Feasibility will be evaluated using the number of participants recruited and retained and objective indicators of engagement with the website. Program appeal and potential effects on primary and secondary outcomes will be assessed via the same surveys used at baseline, with additional questions asking about experience with and perceptions of the program. In-depth qualitative interviews will also be conducted 6 months post intervention to provide deeper insight into experiences with EatSmart and a more comprehensive description of the program's appeal. Results: The EatSmart website has been developed, and all participants have viewed the modules as of May 2020. Results are expected to be submitted for publication in December 2020. Conclusions: This study will provide data to address the currently limited evidence regarding whether disadvantaged populations with T2D may benefit from digitally delivered behavior change programs that facilitate eating healthily on a budget. © 2020 JMIR Publications. All rights reserved.
M3  - Article
DB  - Scopus
N1  - Export Date: 29 September 2024; Cited By: 3
ER  -

TY  - JOUR
AU  - Ngo, J.
AU  - Engelen, A.
AU  - Molag, M.
AU  - Roesle, J.
AU  - García-Segovia, P.
AU  - Serra-Majem, L.
TI  - A review of the use of information and communication technologies for dietary assessment
PY  - 2009
T2  - British Journal of Nutrition
VL  - 101
IS  - SUPPL. 2
SP  - S102
EP  - S112
DO  - 10.1017/S0007114509990638
UR  - https://www.scopus.com/inward/record.uri?eid=2-s2.0-70149121285&doi=10.1017%2fS0007114509990638&partnerID=40&md5=3bb47ca6c87c04f8c89d7017332b7335
AB  - Presently used dietary-assessment methods often present difficulties for researchers and respondents, and misreporting errors are common. Methods using information and communication technologies (ICT) may improve quality and accuracy. The present paper presents a systematic literature review describing studies applying ICT to dietary assessment. Eligible papers published between January 1995 and February 2008 were classified into four assessment categories: computerised assessment; personal digital assistants (PDA); digital photography; smart cards. Computerised assessments comprise frequency questionnaires, 24h recalls (24HR) and diet history assessments. Self-administered computerised assessments, which can include audio support, may reduce literacy problems, be translated and are useful for younger age groups, but less so for those unfamiliar with computers. Self-administered 24HR utilising computers yielded comparable results as standard methods, but needed supervision if used in children. Computer-assisted interviewer-administered recall results were similar to conventional recalls, and reduced inter-interviewer variability. PDA showed some advantages but did not reduce underreporting. Mobile phone meal photos did not improve PDA accuracy. Digital photography for assessing individual food intake in dining facilities was accurate for adults and children, although validity was slightly higher with direct visual observation. Smart cards in dining facilities were useful for measuring food choice but not total dietary intake. In conclusion, computerised assessments and PDA are promising, and could improve dietary assessment quality in some vulnerable groups and decrease researcher workload. Both still need comprehensive evaluation for micronutrient intake assessment. Further work is necessary for improving ICT tools in established and new methods and for their rigorous evaluation.
KW  - Computers
KW  - Diet Records
KW  - Diet Surveys
KW  - Food Habits
KW  - Humans
KW  - Mental Recall
KW  - Nutrition Assessment
KW  - Photography
KW  - Research Design
KW  - trace element
KW  - accuracy
KW  - article
KW  - computer analysis
KW  - digital imaging
KW  - educational status
KW  - food frequency questionnaire
KW  - food preference
KW  - health survey
KW  - human
KW  - information technology
KW  - mass communication
KW  - medical literature
KW  - mobile phone
KW  - nutritional assessment
KW  - personal digital assistant
KW  - quality control
KW  - recall
KW  - smart card
KW  - vulnerable population
KW  - computer
KW  - diet
KW  - feeding behavior
KW  - medical record
KW  - methodology
KW  - nutritional assessment
KW  - photography
KW  - review
M3  - Article
DB  - Scopus
N1  - Export Date: 29 September 2024; Cited By: 138
ER  -

TY  - JOUR
AU  - Wengreen, H.J.
AU  - Joyner, D.
AU  - Kimball, S.S.
AU  - Schwartz, S.
AU  - Madden, G.J.
TI  - A randomized controlled trial evaluating the fit game’s efficacy in increasing fruit and vegetable consumption
PY  - 2021
T2  - Nutrients
VL  - 13
IS  - 8
C7  - 2646
DO  - 10.3390/nu13082646
UR  - https://www.scopus.com/inward/record.uri?eid=2-s2.0-85111408906&doi=10.3390%2fnu13082646&partnerID=40&md5=321c8280ec1fb7e1b06f4b2799f86bf9
AB  - Few children eat the recommended amounts of fruits and vegetables (FV). Although incentive-based interventions can increase FV consumption, this approach is costly and may be viewed as controversial due to the possible negative effects on intrinsic motivation. The FIT Game was designed to address these challenges. Four elementary schools were randomly assigned to either cooperatively play the FIT Game (n = 881) for ~8 weeks or to a no-game Control condition (n = 978). The FIT Game was presented daily as comic-book formatted episodes projected onto a large screen in the school cafeteria throughout lunchtime. All children could see the episodes which communicated daily whole-school vegetable-eating goals and illustrated the progress of the game’s heroes when these goals were collectively met. Photo estimates of FV consumption and skin carotenoid concentrations (biomarker of carotenoid consumption) were collected at baseline, during the last 5 days of the FIT Game, and 3 months after the intervention concluded. Control schools followed the same FV consumption-monitoring procedures for the same duration. At the conclusion of the intervention phase, children attending the FIT Game schools consumed more vegetables (d = 0.41), more fruit (d = 0.39), and had higher skin carotenoids (d = 0.66) than at baseline. These statistically significant increases were maintained at a 3-month follow-up for vegetables (d = 0.21, the food targeted for change) and carotenoids (d = 0.53). Thus, the no-cost virtual incentives of the FIT Game increased FV consumption in the short-and long-run, without negatively impacting intrinsic motivation. © 2021 by the authors. Licensee MDPI, Basel, Switzerland.
KW  - Carotenoids
KW  - Child
KW  - Child, Preschool
KW  - Diet, Healthy
KW  - Feeding Behavior
KW  - Female
KW  - Food Preferences
KW  - Food Services
KW  - Fruit
KW  - Health Promotion
KW  - Humans
KW  - Lunch
KW  - Male
KW  - Motivation
KW  - Schools
KW  - Vegetables
KW  - carotenoid
KW  - catering service
KW  - child
KW  - controlled study
KW  - feeding behavior
KW  - female
KW  - food preference
KW  - fruit
KW  - health promotion
KW  - human
KW  - male
KW  - meal
KW  - motivation
KW  - preschool child
KW  - procedures
KW  - randomized controlled trial
KW  - school
KW  - vegetable
M3  - Article
DB  - Scopus
N1  - Export Date: 29 September 2024; Cited By: 8
ER  -

TY  - JOUR
AU  - De Cock, N.
AU  - Vangeel, J.
AU  - Lachat, C.
AU  - Beullens, K.
AU  - Vervoort, L.
AU  - Goossens, L.
AU  - Maes, L.
AU  - Deforche, B.
AU  - De Henauw, S.
AU  - Braet, C.
AU  - Eggermont, S.
AU  - Kolsteren, P.
AU  - Van Camp, J.
AU  - Van Lippevelde, W.
TI  - Use of fitness and nutrition apps: Associations with body mass index, snacking, and drinking habits in adolescents
PY  - 2017
T2  - JMIR mHealth and uHealth
VL  - 5
IS  - 4
C7  - e58
DO  - 10.2196/mhealth.6005
UR  - https://www.scopus.com/inward/record.uri?eid=2-s2.0-85047725559&doi=10.2196%2fmhealth.6005&partnerID=40&md5=707dd91132c13466e068793424896140
AB  - Background: Efforts to improve snacking and drinking habits are needed to promote a healthy body mass index (BMI) in adolescents. Although commercial fitness and nutrition mobile phone apps are widely used, little is known regarding their potential to improve health behaviors, especially in adolescents. In addition, evidence on the mechanisms through which such fitness and nutrition apps influence behavior is lacking. Objectives: This study assessed whether the use of commercial fitness or nutrition apps was associated with a lower BMI and healthier snacking and drinking habits in adolescents. Additionally, it explored if perceived behavioral control to eat healthy; attitudes to eat healthy for the good taste of healthy foods, for overall health or for appearance; social norm on healthy eating and social support to eat healthy mediated the associations between the frequency of use of fitness or nutrition apps and BMI, the healthy snack, and beverage ratio. Methods: Cross-sectional self-reported data on snack and beverage consumption, healthy eating determinants, and fitness and nutrition app use of adolescents (N=889; mean age 14.7 years, SD 0.8; 54.8% [481/878] boys; 18.1% [145/803] overweight) were collected in a representative sample of 20 schools in Flanders, Belgium. Height and weight were measured by the researchers. The healthy snack ratio and the healthy beverage ratio were calculated as follows: gram healthy snacks or beverages/(gram healthy snacks or beverages+gram unhealthy snacks or beverages)×100. Multilevel regression and structural equation modeling were used to analyze the proposed associations and to explore multiple mediation. Results: A total of 27.6% (245/889) of the adolescents used fitness, nutrition apps or both. Frequency of using nutrition apps was positively associated with a higher healthy beverage ratio (b=2.96 [1.11], P=.008) and a higher body mass index z-scores (zBMI; b=0.13 [0.05], P=.008. A significant interaction was found between the frequency of using nutrition and for the zBMI (b=−0.03 [0.02], P=.04) and the healthy snack ratio (b=−0.84 [0.37], P=.03). Attitude to eat healthy for appearance mediated both the fitness app use frequency-zBMI (a × b=0.02 [0.01], P=.02) and the nutrition app use frequency-zBMI (a × b=0.04 [0.01], P=.001) associations. No mediation was observed for the associations between the frequency of use of fitness or nutrition apps and the healthy snack or beverage ratio. Conclusions: Commercial fitness and nutrition apps show some association with healthier eating behaviors and BMI in adolescents. However, effective behavior change techniques should be included to affect key determinants of healthy eating. ©Nathalie De Cock, Jolien Vangeel, Carl Lachat, Kathleen Beullens, Leentje Vervoort, Lien Goossens, Lea Maes, Benedicte Deforche, Stefaan De Henauw, Caroline Braet, Steven Eggermont, Patrick Kolsteren, John Van Camp, Wendy Van Lippevelde.
M3  - Article
DB  - Scopus
N1  - Export Date: 29 September 2024; Cited By: 22
ER  -

TY  - JOUR
AU  - Brown, J.M.
AU  - Franco-Arellano, B.
AU  - Froome, H.
AU  - Siddiqi, A.
AU  - Mahmood, A.
AU  - Arcand, J.
TI  - The Content, Quality, and Behavior Change Techniques in Nutrition-Themed Mobile Apps for Children in Canada: App Review and Evaluation Study
PY  - 2022
T2  - JMIR mHealth and uHealth
VL  - 10
IS  - 2
C7  - e31537
DO  - 10.2196/31537
UR  - https://www.scopus.com/inward/record.uri?eid=2-s2.0-85124680164&doi=10.2196%2f31537&partnerID=40&md5=88122f5b04d4d11feff4cc7fcbdd2500
AB  - Background: Children increasingly use mobile apps. Strategies to increase child engagement with apps include the use of gamification and images that incite fun and interaction, such as food. However, the foods and beverages that children are exposed to while using apps are unknown and may vary by app type. Objective: The aim of this study is to identify the app content (ie, types of foods and beverages) included in nutrition-themed apps intended for children, to assess the use of game-like features, and to examine app characteristics such as overall quality and behavior change techniques (BCTs). Methods: This analysis used a cross-sectional database of nutrition-themed apps intended for children (≤12 years), collected between May 2018 and June 2019 from the Apple App Store and Google Play Store (n=259). Apps were classified into four types: food games or nongames that included didactic nutrition guides, habit trackers, and other. Food and beverages were identified in apps and classified into 16 food categories, as recommended (8/16, 50%) and as not recommended (8/16, 50%) by dietary guidelines, and quantified by app type. Binomial logistic regression assessed whether game apps were associated with foods and beverages not recommended by guidelines. App quality, overall and by subscales, was determined using the Mobile App Rating Scale. The BCT Taxonomy was used to classify the different behavioral techniques that were identified in a subsample of apps (124/259, 47.9%). Results: A total of 259 apps displayed a median of 6 (IQR 3) foods and beverages. Moreover, 62.5% (162/259) of apps were classified as food games, 27.4% (71/259) as didactic nutrition guides, 6.6% (17/259) as habit trackers, and 3.5% (9/259) as other. Most apps (198/259, 76.4%) displayed at least one food or beverage that was not recommended by the dietary guidelines. Food game apps were almost 3 times more likely to display food and beverages not recommended by the guidelines compared with nongame apps (β=2.8; P<.001). The overall app quality was moderate, with a median Mobile App Rating Scale score of 3.6 (IQR 0.7). Functionality was the subscale with the highest score (median 4, IQR 0.3). Nutrition guides were more likely to be educational and contain informative content on healthy eating (score 3.7), compared with the other app types, although they also scored significantly lower in engagement (score 2.3). Most apps (105/124, 84.7%) displayed at least one BCT, with the most common BCT being information about health consequences. Conclusions: Findings suggest nutrition-themed apps intended for children displayed food and beverage content not recommended by dietary guidelines, with gaming apps more likely to display not recommended foods than their nongame counterparts. Many apps have a moderate app quality, and the use of consequences (instead of rewards) was the most common BCT. ©Jacqueline Marie Brown, Beatriz Franco-Arellano, Hannah Froome, Amina Siddiqi, Amina Mahmood, JoAnne Arcand.
KW  - Behavior Therapy
KW  - Child
KW  - Delivery of Health Care
KW  - Humans
KW  - Mobile Applications
KW  - Nutrition Policy
KW  - Nutritional Status
KW  - behavior therapy
KW  - child
KW  - health care delivery
KW  - human
KW  - mobile application
KW  - nutrition policy
KW  - nutritional status
KW  - procedures
M3  - Article
DB  - Scopus
N1  - Export Date: 29 September 2024; Cited By: 6
ER  -

TY  - JOUR
AU  - Vik, F.N.
AU  - Grasaas, E.
AU  - Polspoel, M.E.M.
AU  - Røed, M.
AU  - Hillesund, E.R.
AU  - Øverby, N.C.
TI  - Parental phone use during mealtimes with toddlers and the associations with feeding practices and shared family meals: a cross-sectional study
PY  - 2021
T2  - BMC Public Health
VL  - 21
IS  - 1
C7  - 756
DO  - 10.1186/s12889-021-10757-1
UR  - https://www.scopus.com/inward/record.uri?eid=2-s2.0-85104508788&doi=10.1186%2fs12889-021-10757-1&partnerID=40&md5=092ff8270ab4dcbd5b9999bc5015c1bc
AB  - Background: Positive parental feeding practices and a higher frequency of family meals are related to healthier child dietary habits. Parents play an essential role when it comes to the development of their child’s eating habits. However, parents are increasingly distracted by their mobile phone during mealtimes. The aim of this study was to describe the feeding practices and daily shared family meals among parents who use and do not use a mobile phone during mealtimes, and further to explore the associations between the use of a mobile phone during mealtimes and feeding practices and daily shared family meals, respectively. Methods: Cross-sectional data from the Food4toddler study were used to explore the association between mobile use during meals and parental feeding practices including family meals. In 2017/2018 parents of toddlers were recruited through social media to participate in the study. In total 298 out of 404 who volunteered to participate, filled in a baseline questionnaire, including questions from the comprehensive feeding practices questionnaire (CFPQ), questions of frequency of family meals and use of mobile phone during meals. Results: Herein, 4 out of 10 parents reported various levels of phone use (meal distraction) during mealtimes. Parental phone use was associated with lower use of positive parental feeding practices like modelling (B = − 1.05 (95% CI -1.69; − 0.41)) and family food environment (B = − 0.77 (95% CI -1.51; − 0.03)), and more use of negative parental feeding practices like emotional regulation (B = 0.73 (95% CI 0.32; 1.14)) and the use of pressure to eat (B = 1.22 (95% CI 0.41; 2.03)). Furthermore, parental phone use was associated with a lower frequency of daily family breakfast (OR = 0.50 (95% CI 0.31; 0.82)) and dinner (OR = 0.57 (95% CI 0.35; 0.93)). Conclusions: Mobile phone use is common among parents during mealtimes, and findings indicate that parental phone use is associated with less healthy feeding practices and shared family meals. These findings highlight the importance of making parents aware of potential impacts of meal distractions. Trial registration: ISRCTN92980420. Registered 13 September 2017. Retrospectively registered. © 2021, The Author(s).
KW  - Breakfast
KW  - Child, Preschool
KW  - Cross-Sectional Studies
KW  - Feeding Behavior
KW  - Humans
KW  - Meals
KW  - Parents
KW  - Surveys and Questionnaires
KW  - child parent relation
KW  - cross-sectional study
KW  - feeding behavior
KW  - human
KW  - meal
KW  - preschool child
KW  - questionnaire
M3  - Article
DB  - Scopus
N1  - Export Date: 29 September 2024; Cited By: 6
ER  -

TY  - JOUR
AU  - Hammad, N.M.
AU  - Kay, M.C.
TI  - Perspectives on healthy eating practices and acceptance of WIC-approved foods among parents of young children enrolled in WIC
PY  - 2023
T2  - PLoS ONE
VL  - 18
IS  - 12 December
C7  - e0295902
DO  - 10.1371/journal.pone.0295902
UR  - https://www.scopus.com/inward/record.uri?eid=2-s2.0-85180345854&doi=10.1371%2fjournal.pone.0295902&partnerID=40&md5=2fbb0b85e755a7a4e5ba171b674e6c48
AB  - The prevalence of childhood obesity remains high in the United States, particularly among children living in low-income households. Diet quality plays an important role in obesity prevention, particularly among mothers as they serve as role models. Those served by the Special Supplemental Nutrition Program for Women, Infants, and Children (WIC) receive nutrient-rich foods aimed at increasing diet quality, yet redemption is low. Digital interventions targeting WIC parents show potential for behavior change and could be used for childhood obesity prevention. Methods This study describes the formative research conducted to understand perspectives on healthy eating practices, acceptance of WIC-approved foods, and preferences for the use of digital tools to improve the purchasing and consumption of WIC-approved foods to improve diet quality. In-depth interviews were conducted with 13 WIC parents and caregivers. Results A variety of definitions for and misconceptions about healthy eating exist among WIC caregivers. Most purchased foods were fruits, vegetables, milk, cheese, and eggs and the least purchased foods were yogurt and peanut butter. The biggest facilitator for purchasing WIC-approved foods was the preference of children and caregivers, whereas the biggest barrier was children's picky eating behaviors. Most caregivers reported using their phone to get nutrition information. Most caregivers reported their interest in receiving weekly text messages and indicated preferences about receiving recipes. Conclusion A text messaging program that includes sending weekly messages, recipes, and nutrition tips is hypothesized to improve diet quality and increase redemption of WIC-approved foods. © 2023 Public Library of Science. All rights reserved.
KW  - Child
KW  - Child, Preschool
KW  - Diet, Healthy
KW  - Female
KW  - Food Assistance
KW  - Humans
KW  - Infant
KW  - Parents
KW  - Pediatric Obesity
KW  - United States
KW  - Vegetables
KW  - yoghurt
KW  - adult
KW  - Article
KW  - butter
KW  - cheese
KW  - child
KW  - child health
KW  - childhood obesity
KW  - feeding behavior
KW  - food intake
KW  - fruit
KW  - human
KW  - human experiment
KW  - lipid diet
KW  - milk
KW  - nutrition
KW  - qualitative research
KW  - semi structured interview
KW  - soybean milk
KW  - vegetable
KW  - child parent relation
KW  - childhood obesity
KW  - female
KW  - food assistance
KW  - healthy diet
KW  - infant
KW  - preschool child
KW  - United States
M3  - Article
DB  - Scopus
N1  - Export Date: 29 September 2024; Cited By: 0
ER  -

TY  - JOUR
AU  - Coronel Rodriguez, C.
AU  - Gonzalez Zorzano, E.
AU  - Hernandez Hernandez, A.
AU  - Escolar Jurado, M.
AU  - Garre Contreras, A.
AU  - Guisado Rasco, M.C.
TI  - Epidemiological survey on the perception and health habits of Spanish families on child nutrition
ST  - Encuesta epidemiológica sobre la percepción y hábitos de salud de las familias españolas sobre nutrición infantil
PY  - 2017
T2  - Pediatria Integral
VL  - 21
IS  - 3
SP  - 221.e
EP  - 221.e
UR  - https://www.scopus.com/inward/record.uri?eid=2-s2.0-85020417563&partnerID=40&md5=b15f8495d03e38fd8b6ef68d606e12d8
AB  - Background: sedentarism and new lifestyle are some of the reasons for overweight in the paediatric population, affecting 44[%] of Spanish children. This study aims to define parental perception of their children&#180;s weight and eating habits, and the sources of information and advise they follow. Methods: epidemiological survey performed in February 2016. 3000 parents of children aged 6 to 12. On-line questionnaire, adapted from Aladino study&#180;s questionnaire. Statistical analysis of prevalence and proportion, with a sampling error of +/- 1.8[%] and a 95[%] confidence interval. Results: 42.3[%] of the parents have a wrong perception of their children&#180;s weight, 13.1[%] don&#180;t realise of their children&#180;s overweight or obesity, 43.1[%] of the parents who acknowledge their children&#180;s inappropriate weight, don&#180;t take any action to solve the problem. 82.8[%] of Spanish schoolchildren do not have a proper breakfast. Regarding frequency, per week, of food groups, 51.9[%] of the surveyed children eat meat four to seven times, only 21.3[%] eat fish more than three times and only 12.1[%] eat vegetables more than seven times. Furthermore, only 30.3[%] eat fruit with the same frequency. 93.1[%] of the surveyed schoolchildren don&#180;t sleep for ten hours, as it is recommended. 45.7[%] spend no more than two hours per week in physical activity after school, and 13.6[%] don&#180;t even spend one hour in such activities. 71[%] eat while watching television or using touchscreen devices or mobile phones. 66.1[%] of the parents visit the Paediatrician to seek information regarding healthy eating habits, 13.9[%] visit the General Practitioner and 35.2[%] don&#180;t look for any information or they do through inadequate sources (Internet, etc.) Conclusions: Spanish children&#180;s eating habits are not adequate, and so is the awareness level of their parents. More strategies are needed to improve eating education as a preventive method for eating related health problems. © 2017, Ediciones Ergon SA. All rights reserved.
KW  - Article
KW  - attitude to health
KW  - body weight
KW  - child nutrition
KW  - eating habit
KW  - fish meal
KW  - food intake
KW  - fruit
KW  - health survey
KW  - human
KW  - major clinical study
KW  - meat
KW  - mobile phone
KW  - obesity
KW  - perception
KW  - physical activity
KW  - questionnaire
KW  - sampling error
KW  - vegetable
M3  - Article
DB  - Scopus
N1  - Export Date: 29 September 2024; Cited By: 3
ER  -

TY  - JOUR
AU  - Hebden, L.
AU  - Balestracci, K.
AU  - McGeechan, K.
AU  - Denney-Wilson, E.
AU  - Harris, M.
AU  - Bauman, A.
AU  - Allman-Farinelli, M.
TI  - 'TXT2BFiT' a mobile phone-based healthy lifestyle program for preventing unhealthy weight gain in young adults: Study protocol for a randomized controlled trial
PY  - 2013
T2  - Trials
VL  - 14
IS  - 1
C7  - 75
DO  - 10.1186/1745-6215-14-75
UR  - https://www.scopus.com/inward/record.uri?eid=2-s2.0-84875062082&doi=10.1186%2f1745-6215-14-75&partnerID=40&md5=cad2e508bcff75a7a2c4486f22b3db7f
AB  - Background: Despite international efforts to arrest increasing rates of overweight and obesity, many population strategies have neglected young adults as a target group. Young adults are at high risk for unhealthy weight gain which tends to persist throughout adulthood with associated chronic disease health risks.Methods/design: TXT2BFiT is a nine month two-arm parallel-group randomized controlled trial aimed at improving weight management and weight-related dietary and physical activity behaviors among young adults. Participants are recruited via general practice (primary medical care) clinics in Sydney, New South Wales, Australia. All participants receive a mailed resource outlining national physical activity and dietary guidelines and access to the study website. Additional resources accessible to the intervention arm via the study website include Smartphone mobile applications, printable handouts, an interactive healthy weight tracker chart, and a community blog. The study consists of two phases: (1) Intensive phase (weeks 1 to 12): the control arm receives four short message service (SMS) text messages; the intervention arm receives eight SMS messages/week tailored to their baseline stage-of-change, one Email/week, and personalized coaching calls during weeks 0, 2, 5, 8, and 11; and (2) Maintenance phase (weeks 14 to 36): the intervention arm receives one SMS message/month, one Email/month and booster coaching calls during months 5 and 8. A sample of N = 354 (177 per arm) is required to detect differences in primary outcomes: body weight (kg) and body mass index (kg/m2), and secondary outcomes: physical activity, sitting time, intake of specific foods, beverages and nutrients, stage-of-change, self-efficacy and participant well-being, at three and nine months. Program reach, costs, implementation and participant engagement will also be assessed.Discussion: This mobile phone based program addresses an important gap in obesity prevention efforts to date. The method of intervention delivery is via platforms that are highly accessible and appropriate for this population group. If effective, further translational research will be required to assess how this program might operate in the broader community.Trial registration: Australian New Zealand Clinical Trials Registry ACTRN12612000924853. © 2013 Hebden et al.; licensee BioMed Central Ltd.
KW  - Adolescent
KW  - Adult
KW  - Body Mass Index
KW  - Cellular Phone
KW  - Clinical Protocols
KW  - Diet
KW  - Electronic Mail
KW  - Female
KW  - Food Habits
KW  - Health Behavior
KW  - Health Care Costs
KW  - Health Knowledge, Attitudes, Practice
KW  - Humans
KW  - Male
KW  - Motivation
KW  - Motivational Interviewing
KW  - Motor Activity
KW  - New South Wales
KW  - Nutrition Policy
KW  - Overweight
KW  - Patient Education as Topic
KW  - Primary Prevention
KW  - Reminder Systems
KW  - Research Design
KW  - Risk Reduction Behavior
KW  - Text Messaging
KW  - Time Factors
KW  - Treatment Outcome
KW  - Weight Gain
KW  - Young Adult
KW  - adult
KW  - article
KW  - Australia
KW  - beverage
KW  - body mass
KW  - body weight
KW  - controlled study
KW  - e-mail
KW  - female
KW  - food intake
KW  - fruit
KW  - general practice
KW  - health care cost
KW  - health program
KW  - human
KW  - lifestyle
KW  - major clinical study
KW  - male
KW  - mobile phone
KW  - obesity
KW  - outcome assessment
KW  - physical activity
KW  - practice guideline
KW  - randomized controlled trial
KW  - sedentary lifestyle
KW  - sitting
KW  - vegetable
KW  - weight gain
KW  - weight reduction
KW  - wellbeing
M3  - Article
DB  - Scopus
N1  - Export Date: 29 September 2024; Cited By: 52
ER  -

TY  - JOUR
AU  - Bauer, S.
AU  - de Niet, J.
AU  - Timman, R.
AU  - Kordy, H.
TI  - Enhancement of care through self-monitoring and tailored feedback via text messaging and their use in the treatment of childhood overweight
PY  - 2010
T2  - Patient Education and Counseling
VL  - 79
IS  - 3
SP  - 315
EP  - 319
DO  - 10.1016/j.pec.2010.03.014
UR  - https://www.scopus.com/inward/record.uri?eid=2-s2.0-77953356643&doi=10.1016%2fj.pec.2010.03.014&partnerID=40&md5=121b7b6be8145524e8360f4a9e73daa1
AB  - Objective: This paper first illustrates the general potential of the short message service (SMS) for symptom and behavior monitoring and the provision of tailored feedback. Second, an SMS-based maintenance treatment (SMSMT) is introduced aimed at enhancing the treatment of childhood overweight. Methods: After a 12-week cognitive behavioral group treatment (CBGT), 40 children were assigned to the SMSMT for a period of 36 weeks. Children were asked to send weekly self-monitoring data on eating behavior, exercise behavior, and emotions and received tailored feedback. The adherence to SMSMT and changes in Body Mass Index Standard Deviation Scores (BMI-SDS) during the first and second treatment phase were analysed. Results: Children (mean age. =10.05, SD. =1.28) submitted 67% of the weekly SMS that they were expected to send in. During CBGT a significant reduction by 0.20 BMI-SDS was observed. The reduction by 0.07 BMI-SDS during the SMSMT did not reach statistical significance. Conclusion: The results support the feasibility of SMSMT in the treatment of childhood overweight. The efficacy of the intervention needs to be demonstrated in an RCT. Practice implications: SMSMT is a promising intervention that may extend the reach of treatment centers for childhood overweight at reasonable cost and effort. © 2010 Elsevier Ireland Ltd.
KW  - Body Mass Index
KW  - Child
KW  - Child Welfare
KW  - Cognitive Therapy
KW  - Exercise
KW  - Feasibility Studies
KW  - Feedback, Psychological
KW  - Female
KW  - Food Habits
KW  - Health Behavior
KW  - Health Status Indicators
KW  - Humans
KW  - Internet
KW  - Male
KW  - Motor Activity
KW  - Nutrition Surveys
KW  - Overweight
KW  - Patient Education as Topic
KW  - Program Development
KW  - Program Evaluation
KW  - Self Care
KW  - article
KW  - Body Mass Index Standard Deviation Scores
KW  - child
KW  - childhood disease
KW  - clinical trial
KW  - cognitive therapy
KW  - emotion
KW  - exercise
KW  - feasibility study
KW  - feeding behavior
KW  - female
KW  - health behavior
KW  - human
KW  - male
KW  - mobile phone
KW  - obesity
KW  - patient care
KW  - patient monitoring
KW  - priority journal
KW  - school child
KW  - scoring system
KW  - self monitoring
KW  - short message service
KW  - symptom
KW  - treatment response
M3  - Article
DB  - Scopus
N1  - Export Date: 29 September 2024; Cited By: 88
ER  -

TY  - JOUR
AU  - Brower, J.
AU  - LaBarge, M.C.
AU  - White, L.
AU  - Mitchell, M.S.
TI  - Examining responsiveness to an incentive-based mobile health app: Longitudinal observational study
PY  - 2020
T2  - Journal of Medical Internet Research
VL  - 22
IS  - 8
C7  - e16797
DO  - 10.2196/16797
UR  - https://www.scopus.com/inward/record.uri?eid=2-s2.0-85089331876&doi=10.2196%2f16797&partnerID=40&md5=db4ae2c7b35c16e10c5046ef86738ef1
AB  - Background: The Carrot Rewards app was developed as part of a public-private partnership to reward Canadians with loyalty points for downloading the app, referring friends, completing educational health quizzes, and health-related behaviors with long-term objectives of increasing health knowledge and encouraging healthy behaviors. During the first 3 months after program rollout in British Columbia, a number of program design elements were adjusted, creating observed differences between groups of users with respect to the potential impact of program features on user engagement levels. Objective: This study examines the impact of reducing reward size over time and explored the influence of other program features such as quiz timing, health intervention content, and type of reward program on user engagement with a mobile health (mHealth) app. Methods: Participants in this longitudinal, nonexperimental observational study included British Columbia citizens who downloaded the app between March and July 2016. A regression methodology was used to examine the impact of changes to several program design features on quiz offer acceptance and engagement with this mHealth app. Results: Our results, based on the longitudinal app use of 54,917 users (mean age 35, SD 13.2 years; 65.03% [35,647/54,917] female), indicated that the key drivers of the likelihood of continued user engagement, in order of greatest to least impact, were (1) type of rewards earned by users (eg, movies [+355%; P<.001], air travel [+210%; P<.001], and grocery [+140%; P<.001] relative to gas), (2) time delay between early offers (-64%; P<.001), (3) the content of the health intervention (eg, healthy eating [-10%; P<.001] vs exercise [+20%, P<.001] relative to health risk assessments), and (4) changes in the number of points offered. Our results demonstrate that reducing the number of points associated with a particular quiz by 10% only led to a 1% decrease in the likelihood of offer response (P<.001) and that each of the other design features had larger impacts on participant retention than did changes in the number of points. Conclusions: The results of this study demonstrate that this program, built around the principles of behavioral economics in the form of the ongoing awarding of a small number of reward points instantly following the completion of health interventions, was able to drive significantly higher engagement levels than those demonstrated in previous literature exploring the intersection of mHealth apps and financial incentives. Previous studies have demonstrated the presence of incentive matters to user engagement; however, our results indicate that the number of points offered for these reward point-based health interventions is less important than other program design features such as the type of reward points being offered, the timing of intervention and reward offers, and the content of the health interventions in driving continued engagement by users. © 2020 Journal of Medical Internet Research. All rights reserved.
KW  - Adult
KW  - Female
KW  - Humans
KW  - Longitudinal Studies
KW  - Male
KW  - Mobile Applications
KW  - Motivation
KW  - Public Health
KW  - Telemedicine
KW  - adult
KW  - Article
KW  - aviation
KW  - behavioral economics
KW  - British Columbia
KW  - female
KW  - food
KW  - health hazard
KW  - human
KW  - longitudinal study
KW  - male
KW  - observational study
KW  - registration
KW  - reward
KW  - telehealth
KW  - work engagement
KW  - mobile application
KW  - motivation
KW  - procedures
KW  - public health
KW  - telemedicine
M3  - Article
DB  - Scopus
N1  - Export Date: 29 September 2024; Cited By: 17
ER  -

TY  - JOUR
AU  - Lamas, S.
AU  - Rebelo, S.
AU  - da Costa, S.
AU  - Sousa, H.
AU  - Zagalo, N.
AU  - Pinto, E.
TI  - The Influence of Serious Games in the Promotion of Healthy Diet and Physical Activity Health: A Systematic Review
PY  - 2023
T2  - Nutrients
VL  - 15
IS  - 6
C7  - 1399
DO  - 10.3390/nu15061399
UR  - https://www.scopus.com/inward/record.uri?eid=2-s2.0-85151113417&doi=10.3390%2fnu15061399&partnerID=40&md5=c1c585b16b4ac89b0c8414d0b3328f3a
AB  - (1) Background: serious games seem to show promising strategies to promote treatment compliance and motivate behavior changes, and some studies have proven to contribute to the literature on serious games. (2) Methods: this systematic review aimed to analyze the effect of serious games in promoting healthy eating behaviors, effectively preventing childhood obesity, and improving physical activity in children. Five electronic bibliographic databases—PubMed, ACM Digital Library, Games for Health Journal, and IEEE Xplore were used to conduct a systematic literature search based on fixed inclusion and exclusion criteria. Peer-reviewed journal articles published between 2003 and 2021 were selected for data extraction. (3) Results: a total of 26 studies were identified, representing 17 games. Half of the studies tested interventions for healthy eating and physical education. Most of the intervention’s games were designed according to specific behavioral change theories, predominantly the social cognitive theory. (4) Conclusions: studies confirmed the potential of serious games for obesity prevention but considering the restrictions encountered, we exhort for novel designs with different theoretical perspectives. © 2023 by the authors.
KW  - Child
KW  - Diet, Healthy
KW  - Exercise
KW  - Feeding Behavior
KW  - Humans
KW  - Patient Compliance
KW  - Pediatric Obesity
KW  - behavior change
KW  - caloric intake
KW  - childhood obesity
KW  - data extraction
KW  - energy expenditure
KW  - feeding behavior
KW  - fluid intake
KW  - food availability
KW  - food intake
KW  - fruit consumption
KW  - healthy diet
KW  - human
KW  - physical activity
KW  - physical education
KW  - Preferred Reporting Items for Systematic Reviews and Meta-Analyses
KW  - Review
KW  - Social Cognitive Theory
KW  - sugar-sweetened beverage
KW  - systematic review
KW  - vegetable consumption
KW  - video game
KW  - child
KW  - childhood obesity
KW  - exercise
KW  - patient compliance
KW  - psychology
M3  - Review
DB  - Scopus
N1  - Export Date: 29 September 2024; Cited By: 4
ER  -

TY  - JOUR
AU  - Langlet, B.
AU  - Maramis, C.
AU  - Diou, C.
AU  - Maglaveras, N.
AU  - Fagerberg, P.
AU  - Heimeier, R.
AU  - Lekka, I.
AU  - Delopoulos, A.
AU  - Ioakimidis, I.
TI  - Formative evaluation of a smartphone app for monitoring daily meal distribution and food selection in adolescents: Acceptability and usability study
PY  - 2020
T2  - JMIR mHealth and uHealth
VL  - 8
IS  - 7
C7  - e14778
DO  - 10.2196/14778
UR  - https://www.scopus.com/inward/record.uri?eid=2-s2.0-85088678397&doi=10.2196%2f14778&partnerID=40&md5=8a6e04023a7aa3a4793cb4048762894c
AB  - Background: Obesity interventions face the problem of weight regain after treatment as a result of low compliance. Mobile health (mHealth) technologies could potentially increase compliance and aid both health care providers and patients. Objective: This study aimed to evaluate the acceptability and usability and define system constraints of an mHealth system used to monitor dietary habits of adolescents in real life, as a first step in the development of a self-monitoring and lifestyle management system against adolescent obesity. Methods: We recruited 26 students from a high school in Stockholm, Sweden. After a 30-minute information meeting and 5-minute individual instruction on how to use an mHealth system (smartphone with app and two external sensors), participants used it for 2-3 weeks to objectively collect dietary habits. The app and sensors were used by the participants, without supervision, to record as many main meals and snacks as possible in real life. Feasibility was assessed following the “mHealth evidence reporting and assessment checklist,” and usability was assessed by questionnaires. Compliance was estimated based on system use, where a registration frequency of 3 main meals (breakfast, lunch, and dinner) per day for the period of the experiment, constituted 100% compliance. Results: Participants included in the analysis had a mean age of 16.8 years (SD 0.7 years) and BMI of 21.9 kg/m2 (SD 4.1 kg/m2). Due to deviations from study instructions, 2 participants were excluded from the analysis. During the study, 6 participants required additional information on system use. The system received a ‘Good’ grade (77.1 of 100 points) on the System Usability Scale, with most participants reporting that they were comfortable using the smartphone app. Participants expressed a willingness to use the app mostly at home, but also at school; most of their improvement suggestions concerned design choices for the app. Of all main meals, the registration frequency increased from 70% the first week to 76% the second week. Participants reported that 40% of the registered meals were home-prepared, while 34% of the reported drinks contained sugar. On average, breakfasts took place at 8:30 AM (from 5:00 AM to 2:00 PM), lunches took place at 12:15 PM (from 10:15 AM to 6:15 PM), and dinners took place at 7:30 PM (from 3:00 PM to 11:45 PM). When comparing meal occurrence during weekdays vs weekends, breakfasts and lunches were eaten 3 hours later during weekends, while dinner timing was unaffected. Conclusions: From an infrastructural and functional perspective, system use was feasible in the current context. The smartphone app appears to have high acceptability and usability in high school students, which are the intended end-users. The system appears promising as a relatively low-effort method to provide real-life dietary habit measurements associated with overweight and obesity risk. © Billy Langlet, Christos Maramis, Christos Diou, Nikolaos Maglaveras, Petter Fagerberg, Rachel Heimeier, Irini Lekka, Anastasios Delopoulos, Ioannis Ioakimidis. Originally published in JMIR mHealth and uHealth (http://mhealth.jmir.org), 21.07.2020. This is an open-access article distributed under the terms of the Creative Commons Attribution License (https://creativecommons.org/licenses/by/4.0/)
KW  - Adolescent
KW  - Feasibility Studies
KW  - Feeding Behavior
KW  - Female
KW  - Food Preferences
KW  - Humans
KW  - Male
KW  - Meals
KW  - Mobile Applications
KW  - Pediatric Obesity
KW  - Schools
KW  - Smartphone
KW  - Students
KW  - Sweden
KW  - Telemedicine
KW  - adolescent
KW  - childhood obesity
KW  - feasibility study
KW  - feeding behavior
KW  - female
KW  - food preference
KW  - human
KW  - male
KW  - meal
KW  - mobile application
KW  - procedures
KW  - psychology
KW  - school
KW  - smartphone
KW  - student
KW  - Sweden
KW  - telemedicine
M3  - Article
DB  - Scopus
N1  - Export Date: 29 September 2024; Cited By: 12
ER  -

TY  - JOUR
AU  - Delfino, L.D.
AU  - Dos Santos Silva, D.A.
AU  - Tebar, W.R.
AU  - Zanuto, E.F.
AU  - Codogno, J.S.
AU  - Fernandes, R.A.
AU  - Christofaro, D.G.
TI  - Screen time by different devices in adolescents: Association with physical inactivity domains and eating habits
PY  - 2018
T2  - Journal of Sports Medicine and Physical Fitness
VL  - 58
IS  - 3
SP  - 318
EP  - 325
DO  - 10.23736/S0022-4707.17.06980-8
UR  - https://www.scopus.com/inward/record.uri?eid=2-s2.0-85042936742&doi=10.23736%2fS0022-4707.17.06980-8&partnerID=40&md5=7f2846a308322b3c94c743e1eb1c4f4f
AB  - Background: Sedentary behaviors in adolescents are associated with using screen devices, analyzed as the total daily time in television viewing, using the computer and video game. However, an independent and clustered analysis of devices allows greater understanding of associations with physical inactivity domains and eating habits in adolescents. Methods: Sample of adolescents aged 10-17 years (N.=1011) from public and private schools, randomly selected. The use of screen devices was measured by hours per week spent in each device: TV, computer, videogames and mobile phone/tablet. Physical inactivity domains (school, leisure and sports), eating habits (weekly food consumption frequency) and socioeconomic status were assessed by questionnaire. Results: The prevalence of high use of mobile phone/tablet was 70% among adolescents, 63% showed high use of TV or computer and 24% reported high use of videogames. High use of videogames was greater among boys and high use of mobile phone/tablet was higher among girls. Significant associations of high use of TV (OR=1.43, 95% CI: 1.04-1.99), computer (OR=1.44, 95% CI: 1.03-2.02), videogames (OR=1.65, 95% CI: 1.13-2.69) and consumption of snacks were observed. High use of computer was associated with fried foods consumption (OR=1.32, 95% CI: 1.01-1.75) and physical inactivity (OR=1.41, 95% CI: 1.03-1.95). Mobile phone was associated with consumption of sweets (OR=1.33, 95% CI: 1.00-1.80). Cluster using screen devices showed associations with high consumption of snacks, fried foods and sweets, even after controlling for confounding variables. Conclusions: The high use of screen devices was associated with high consumption of snacks, fried foods, sweets and physical inactivity in adolescents. © 2016 EDIZIONI MINERVA MEDICA. COPYRIGHT.
KW  - Adolescent
KW  - Adolescent Health
KW  - Child
KW  - Exercise
KW  - Feeding Behavior
KW  - Female
KW  - Humans
KW  - Leisure Activities
KW  - Male
KW  - Motor Activity
KW  - Prevalence
KW  - Schools
KW  - Smartphone
KW  - Surveys and Questionnaires
KW  - Television
KW  - Video Games
KW  - adolescent
KW  - article
KW  - candy
KW  - cell phone use
KW  - child
KW  - confounding variable
KW  - controlled study
KW  - eating habit
KW  - female
KW  - food intake
KW  - girl
KW  - human
KW  - human experiment
KW  - male
KW  - physical activity
KW  - physical inactivity
KW  - prevalence
KW  - questionnaire
KW  - randomized controlled trial
KW  - school child
KW  - sitting
KW  - social status
KW  - sport
KW  - tablet
KW  - video game
KW  - adolescent health
KW  - exercise
KW  - feeding behavior
KW  - leisure
KW  - motor activity
KW  - school
KW  - smartphone
KW  - statistics and numerical data
KW  - television
KW  - utilization
M3  - Article
DB  - Scopus
N1  - Export Date: 29 September 2024; Cited By: 41
ER  -

TY  - JOUR
AU  - Storey, K.E.
TI  - A changing landscape: Web-based methods for dietary assessment in adolescents
PY  - 2015
T2  - Current Opinion in Clinical Nutrition and Metabolic Care
VL  - 18
IS  - 5
SP  - 437
EP  - 445
DO  - 10.1097/MCO.0000000000000198
UR  - https://www.scopus.com/inward/record.uri?eid=2-s2.0-84942776938&doi=10.1097%2fMCO.0000000000000198&partnerID=40&md5=9fab579e750bcdeacc1458b83ed10bc9
AB  - Purpose of review Adolescents' dietary intake is an important determinant of health and well-being and is influenced by a complex interaction of environmental, social, psychological, and physiological factors. The complexity of the adolescent diet makes its assessment prone to error, which has prompted researchers and clinicians to turn to technology to reduce this error. Previous reviews have been conducted regarding the use of technology in dietary assessment for adults; however, there are no known reviews for adolescents. Therefore, the purpose of this review is to describe the practical considerations for web-based dietary assessment methods and to evaluate recent evidence on their validity and implications. Recent findings There are numerous web-based dietary assessment methods that are available, valid, and reliable for use in the adolescent population. Web-based methods include both native and web-based applications (or 'apps'), and have been developed for use as food records, 24-h dietary recalls, and food frequency questionnaires. Summary Web-based methods provide an efficient, cost-effective and practical solution to assess dietary intake; they are less burdensome to respondents and reduce errors and bias. Furthermore, adolescents are technologically savvy and often prefer the use of technology. Web-based methods should be considered when assessing adolescents' dietary intake. Copyright © 2015 Wolters Kluwer Health, Inc.
KW  - Adolescent
KW  - Food Habits
KW  - Humans
KW  - Internet
KW  - Mental Recall
KW  - Nutrition Assessment
KW  - Nutrition Surveys
KW  - adolescent
KW  - caloric intake
KW  - child nutrition
KW  - cost effectiveness analysis
KW  - dietary intake
KW  - food frequency questionnaire
KW  - food intake
KW  - human
KW  - Internet
KW  - measurement error
KW  - mobile application
KW  - mobile phone
KW  - nutritional assessment
KW  - portion size
KW  - Review
KW  - self report
KW  - social desirability
KW  - wellbeing
KW  - feeding behavior
KW  - nutrition
KW  - procedures
KW  - recall
M3  - Review
DB  - Scopus
N1  - Export Date: 29 September 2024; Cited By: 9
ER  -

TY  - JOUR
AU  - Zanini, B.
AU  - Covolo, L.
AU  - Marconi, S.
AU  - Marullo, M.
AU  - Viola, G.C.V.
AU  - Gelatti, U.
AU  - Maroldi, R.
AU  - Latronico, N.
AU  - Castellano, M.
TI  - Change in eating habits after 2 years of pandemic restrictions among adolescents living in a city in northern Italy: Results of the COALESCENT Observational Study (Change among ItAlian adoLESCENTs)
PY  - 2024
T2  - BMJ Nutrition, Prevention and Health
VL  - 7
IS  - 1
SP  - 45
EP  - 53
DO  - 10.1136/bmjnph-2023-000817
UR  - https://www.scopus.com/inward/record.uri?eid=2-s2.0-85183888973&doi=10.1136%2fbmjnph-2023-000817&partnerID=40&md5=c1e42bd7366488e8aa7360a462815c28
AB  - Background Lockdown measures during the recent pandemic, due to the novel COVID-19, affected several other aspects of lifestyle, but little is known about their long-term impact, especially among adolescents. Our study aimed to assess the long-term consequences of changes in diet, exercise and screen activity levels, sleep quality, smoke, smartphone addiction and emotional distress among a sample of Italian adolescents, 2 years after the beginning of the pandemic. Methods We submitted an online survey to high-school students in the province of Brescia, a city in Northern Italy, investigating changes in food consumption and in physical and screen activities, cooking skills, sleep duration and quality, emotional distress, smartphone addiction and nutrition knowledge. We assigned an Eating Habit Index (EHI) score from 0 to 54, reflecting a current worsening (lower score) or improvement (higher score) in overall diet quality, compared with the pre-pandemic period. The χ 2 test or Fisher's exact probability test and Mann-Whitney test were used as appropriate; a binary logistic regression model was carried out, with EHI score≥33 as the dependent variable. Results We collected 1686 questionnaires. Consumption of healthy foods increased, as it was for ultraprocessed foods (UPFs). EHI score>33 (75° percentile value) was associated with female gender (OR 1.81, p<0.0001), better nutrition knowledge (OR 1.54, p=0.001), better cooking skills (OR 1.43, p=0.01), lower consumption of UPFs before the pandemic (OR 2.19, p<0.0001), self-perception of healthier diet quality (OR: 4.05, p<0.0001) and no smartphone addiction (OR: 1.35, p=0.02). Conclusions Considering the profound impact of lifestyle on both physical and mental health, our results could be relevant to understand how to promote healthy eating practices among young people.  © 2024 Author(s). Published by BMJ.
KW  - adolescent
KW  - adult
KW  - Article
KW  - beverage
KW  - city
KW  - cooking
KW  - coronavirus disease 2019
KW  - cross-sectional study
KW  - eating habit
KW  - emotional stress
KW  - exercise
KW  - female
KW  - food intake
KW  - high school student
KW  - human
KW  - Italy
KW  - knowledge
KW  - lifestyle modification
KW  - lockdown
KW  - male
KW  - mobile phone addiction
KW  - nutrition
KW  - observational study
KW  - pandemic
KW  - physical activity
KW  - screen time
KW  - self concept
KW  - sex difference
KW  - sleep quality
KW  - sleep time
KW  - smoking habit
KW  - ultra-processed food
M3  - Article
DB  - Scopus
N1  - Export Date: 29 September 2024; Cited By: 1
ER  -

TY  - JOUR
AU  - Romero, D.
AU  - Vildózola, H.
AU  - Lazo, E.
AU  - Nolberto, V.
TI  - Validation of an instrument to measure knowledge, assessment and usability of a mobile application on health and nutrition of native foods of Peru
ST  - Validación de un instrumento para medir conocimiento, valoración y usabilidad de un aplicativo móvil de salud y nutrición de alimentos nativos del Perú
PY  - 2024
T2  - Anales de la Facultad de Medicina
VL  - 85
IS  - 2
SP  - 179
EP  - 184
DO  - 10.15381/anales.v85i2.28431
UR  - https://www.scopus.com/inward/record.uri?eid=2-s2.0-85204379408&doi=10.15381%2fanales.v85i2.28431&partnerID=40&md5=205c1d8f598109e711a2f149f47000dc
AB  - Introduction. The use of digital tools for health is a widespread practice. Objective. Determine the content validity and reliability of an instrument for measuring knowledge, appreciation, and usability of a mobile health and nutrition application with a database of native foods from Peru. Methods. A questionnaire of 8 questions was designed and applied to 32 participants randomly selected from adult patients at the Amistad Peru Korea Bellavista Health Center, Callao, who usually use cell phones with internet access and who use mobile applications. Results.The dichotomous items of the knowledge dimension had a KR20 of 0.72, in the appraisal dimension a Cronbach’s alpha coefficient of 0.74 was obtained and the usability dimension obtained a Cronbach’s alpha coefficient of 0.75. Conclusions. The instrument demonstrated high reliability in the three dimensions and has internal validity and adequate reliability to be applied. © 2024 Universidad Nacional Mayor de San Marcos, Facultad de Medicina. All rights reserved.
KW  - adult
KW  - Article
KW  - clinical article
KW  - content validity
KW  - data base
KW  - food
KW  - human
KW  - internal validity
KW  - internet access
KW  - knowledge
KW  - nutritional assessment
KW  - Peru
KW  - questionnaire
KW  - reliability
KW  - usability
KW  - validation study
M3  - Article
DB  - Scopus
N1  - Export Date: 29 September 2024; Cited By: 0
ER  -

TY  - JOUR
AU  - Zarnowiecki, D.
AU  - Mauch, C.E.
AU  - Middleton, G.
AU  - Matwiejczyk, L.
AU  - Watson, W.L.
AU  - Dibbs, J.
AU  - Dessaix, A.
AU  - Golley, R.K.
TI  - A systematic evaluation of digital nutrition promotion websites and apps for supporting parents to influence children's nutrition
PY  - 2020
T2  - International Journal of Behavioral Nutrition and Physical Activity
VL  - 17
IS  - 1
C7  - 17
DO  - 10.1186/s12966-020-0915-1
UR  - https://www.scopus.com/inward/record.uri?eid=2-s2.0-85079215532&doi=10.1186%2fs12966-020-0915-1&partnerID=40&md5=e5ba5c5ba87502ae1f1cf95cf0d3e2e2
AB  - Background: Globally children's diet quality is poor. Parents are primary gatekeepers to children's food intake; however, reaching and engaging parents in nutrition promotion can be challenging. With growth in internet and smartphone use, digital platforms provide potential to disseminate information rapidly to many people. The objectives of this review were to conduct a comprehensive and systematic evaluation of nutrition promotion via websites and apps supporting parents to influence children's nutrition, from three different perspectives: 1) current evidence base, 2) end user (parent) experience and 3) current commercial offerings. Methods: Three systematic reviews were undertaken of (1) studies evaluating the effectiveness for digital platforms for improving nutrition in children and parents, (2) studies conducting user-testing of digital tools with parents, (3) websites and apps providing lunch-provision information to parents. Searches were conducted in five databases for reviews one and two, and systematic search of Google and App Store for review three. Randomised controlled trials, cohort and cross-sectional and qualitative studies (study two only) were included if published in English, from 2013, with the intervention targeted at parents and at least 50% of intervention content focused on nutrition. Search results were double screened, with data extracted into standardised spreadsheets and quality appraisal of included search results. Results: Studies evaluating digital nutrition interventions targeting parents (n = 11) demonstrated effectiveness for improving nutrition outcomes, self-efficacy and knowledge. Six of the included randomised controlled trials reported digital interventions to be equal to, or better than comparison groups. User-testing studies (n = 9) identified that digital platforms should include both informative content and interactive features. Parents wanted evidence-based information from credible sources, practical tools, engaging content and connection with other users and health professionals. Websites targeting lunch provision (n = 15) were developed primarily by credible sources and included information-based content consistent with dietary guidelines and limited interactive features. Lunchbox apps (n = 6), developed mostly by commercial organisations, were more interactive but provided less credible information. Conclusions: Digital nutrition promotion interventions targeting parents can be effective for improving nutrition-related outcomes in children and parents. As demonstrated from the lunchbox context and user-testing with parents, they need to go beyond just providing information about positive dietary changes, to include the user-desired features supporting interactivity and personalisation. © 2020 The Author(s).
KW  - Adult
KW  - Child
KW  - Child Nutritional Physiological Phenomena
KW  - Diet
KW  - Health Promotion
KW  - Humans
KW  - Internet
KW  - Mobile Applications
KW  - Parent-Child Relations
KW  - Parents
KW  - Smartphone
KW  - child
KW  - comparative effectiveness
KW  - controlled study
KW  - female
KW  - food intake
KW  - human
KW  - male
KW  - mobile application
KW  - nutrition
KW  - organization
KW  - outcome assessment
KW  - practice guideline
KW  - qualitative research
KW  - randomized controlled trial (topic)
KW  - review
KW  - self concept
KW  - systematic review
KW  - telehealth
KW  - adult
KW  - child nutrition
KW  - child parent relation
KW  - diet
KW  - health promotion
KW  - Internet
KW  - procedures
KW  - smartphone
M3  - Review
DB  - Scopus
N1  - Export Date: 29 September 2024; Cited By: 66
ER  -

TY  - JOUR
AU  - Folkvord, F.
AU  - Haga, G.
AU  - Theben, A.
TI  - The effect of a serious health game on children’s eating behavior: Cluster-randomized controlled trial
PY  - 2021
T2  - JMIR Serious Games
VL  - 9
IS  - 3
C7  - e23050
DO  - 10.2196/23050
UR  - https://www.scopus.com/inward/record.uri?eid=2-s2.0-85114694143&doi=10.2196%2f23050&partnerID=40&md5=63bfe8dac355aede59e04dac93c6ac40
AB  - Background: Currently, children’s dietary intake patterns do not meet prescribed dietary guidelines. Consequently, childhood obesity is one of the most serious health concerns. Therefore, innovative methods need to be developed and tested in order to effectively improve the dietary intake of children. Teaching children how to cope with the overwhelming number of unhealthy food cues could be conducted effectively by serious health games. Objective: The main aim of this study was to examine the effect of a serious health computer game on young children’s eating behavior and attitudes toward healthy and unhealthy foods. Methods: A cluster-randomized controlled trial with a between-group design was conducted (n=157; 8-12 years), wherein children played a game that promoted a healthy lifestyle or attended regular classes and did not play a game (control). The game was designed in collaboration with researchers and pilot-tested among a group of children repeatedly before conducting the experiment. After 1 week of playing, attitudes toward food snacks and actual intake (children could eat ad libitum from fruits or energy-dense snacks) was assessed. Results: The results showed that playing a serious health game did not have an effect on attitude toward fruits or energy-dense snacks or on the intake of fruits or less energy-dense snacks. Additional Bayesian analyses supported these findings. Conclusions: Serious health games are increasingly considered to be a potential effective intervention when it comes to behavior change. The results of the current study stress the importance of tailoring serious health games in order to be effective, because no effect was found on attitude or eating behavior. Trial Registration: ClinicalTrials.gov NCT05025995; https://tinyurl.com/mdd7wrjd ©Frans Folkvord, Gosse Haga, Alexandra Theben.
M3  - Article
DB  - Scopus
N1  - Export Date: 29 September 2024; Cited By: 3
ER  -

TY  - JOUR
AU  - Suleiman-Martos, N.
AU  - García-Lara, R.A.
AU  - Martos-Cabrera, M.B.
AU  - Albendín-García, L.
AU  - Romero-Béjar, J.L.
AU  - Cañadas-De la Fuente, G.A.
AU  - Gómez-Urquiza, J.L.
TI  - Gamification for the improvement of diet, nutritional habits, and body composition in children and adolescents: A systematic review and meta-analysis
PY  - 2021
T2  - Nutrients
VL  - 13
IS  - 7
C7  - 2478
DO  - 10.3390/nu13072478
UR  - https://www.scopus.com/inward/record.uri?eid=2-s2.0-85110427986&doi=10.3390%2fnu13072478&partnerID=40&md5=c5176c45dee946bda917db658d39d321
AB  - Currently, one of the main public health problems among children and adolescents is poor adherence to healthy habits, leading to increasingly high rates of obesity and the comorbidities that accompany obesity. Early interventions are necessary, and among them, the use of gamification can be an effective method. The objective was to analyse the effect of game-based interventions (gamification) for improving nutritional habits, knowledge, and changes in body composition. A systematic review and meta-analysis were performed in CINAHL, EMBASE, LILACS, MEDLINE, SciELO, and Scopus databases, following the PRISMA recommendations. There was no restriction by year of publication or language. Only randomized controlled trials were included. Twenty-three articles were found. After the intervention, the consumption of fruit and vegetables increased, as well as the knowledge on healthy food groups. The means difference showed a higher nutritional knowledge score in the intervention group 95% CI 0.88 (0.05–1.75). No significant effect of gamification was found for body mass index z-score. Gamification could be an effective method to improve nutritional knowledge about healthier nutritional habits. Promoting the development of effective educational tools to support learning related to nutrition is necessary in order to avoid and prevent chronic diseases. © 2021 by the authors. Licensee MDPI, Basel, Switzerland.
KW  - Adolescent
KW  - Adolescent Behavior
KW  - Behavior Therapy
KW  - Body Composition
KW  - Child
KW  - Child Behavior
KW  - Child, Preschool
KW  - Diet, Healthy
KW  - Feeding Behavior
KW  - Female
KW  - Health Knowledge, Attitudes, Practice
KW  - Humans
KW  - Male
KW  - Pediatric Obesity
KW  - Video Games
KW  - adolescent
KW  - body composition
KW  - child
KW  - Cinahl
KW  - comorbidity
KW  - dietary intake
KW  - early intervention
KW  - eating habit
KW  - Embase
KW  - feeding behavior
KW  - female
KW  - follow up
KW  - gamification
KW  - human
KW  - male
KW  - Medline
KW  - nutrition education
KW  - obesity
KW  - public health problem
KW  - Review
KW  - Scopus
KW  - systematic review
KW  - waist circumference
KW  - adolescent behavior
KW  - attitude to health
KW  - behavior therapy
KW  - body composition
KW  - child behavior
KW  - childhood obesity
KW  - feeding behavior
KW  - meta analysis
KW  - preschool child
KW  - procedures
KW  - psychology
KW  - video game
M3  - Review
DB  - Scopus
N1  - Export Date: 29 September 2024; Cited By: 38
ER  -

TY  - JOUR
AU  - Schiel, R.
AU  - Kaps, A.
AU  - Bieber, G.
TI  - Electronic health technology for the assessment of physical activity and eating habits in children and adolescents with overweight and obesity IDA
PY  - 2012
T2  - Appetite
VL  - 58
IS  - 2
SP  - 432
EP  - 437
DO  - 10.1016/j.appet.2011.11.021
UR  - https://www.scopus.com/inward/record.uri?eid=2-s2.0-84856285240&doi=10.1016%2fj.appet.2011.11.021&partnerID=40&md5=cc02064d93794101fb8a9195d17a4562
AB  - Objective: It was the goal of the trial to study the impact of electronic healthcare technology into treatment. Methods: One hundred and twenty-four children/adolescents (females 56%, age 13.5±2.8years, height 1.64±0.13m, weight 85.4±23.0kg, body-mass index (BMI) 31.3±5.2kg/m 2, BMI-standard deviation score (SDS) 2.50±0.5) were included. To assess physical activity and eating habits, a mobile motion sensor integrated into a mobile phone with digital camera was used. Results: The children/adolescents had a significant weight reduction of 7.1±3.0kg. BMI/BMI-SDS decreased (p<0.01). Intensity (14.1±6.4 activity units) and duration of physical activity (290.4±92.6min/day) were assessed with sensors. Time walking: median 45.5 (range, 2.5-206.5), running 8.0 (range, 0-39.5), cycling 27.7 (range, 0-72.5), car driving 23.7 (range, 0-83.0) min/day. Comparing self-reported physical activity (walking 292.9 (range, 9.6-496.1), running 84.8 (range, 8.4-130.2) min/day) with assessment with sensors there were significant differences (p<0.01). Duration of physical activity documented by children/adolescents was higher than the assessment with motion sensors (walking 292.9 vs 45.5min, p<0.01, running 84.8 vs 8.0min, p<0.01). Sensor derived energy intake was higher than recommended (469.14±88.75kcal vs 489.03±108.25kcal, p=0.09). Performing multivariate analysis the following parameters showed associations with weight reduction (R-square=0.75): body weight (β=-0.95, p<0.01), C-reactive protein (CRP, β=0.15, p=0.07), physical activity, time spent in activities measured with sensors (β=-0.18, p=0.04), stress management (β=0.16, p=0.06), body fat mass at onset of the trial (β=0.45, p<0.01) and body shape (β=-0.25, p=0.01). Conclusion: The innovative mobile movement detection system is highly accepted by children and adolescents. The system is able to augment existing weight reduction and stabilization strategies. © 2011 Elsevier Ltd.
KW  - Adolescent
KW  - Biomedical Technology
KW  - Body Mass Index
KW  - Cellular Phone
KW  - Child
KW  - Diet
KW  - Energy Intake
KW  - Exercise
KW  - Female
KW  - Food Habits
KW  - Humans
KW  - Male
KW  - Nutrition Assessment
KW  - Obesity
KW  - Overweight
KW  - Photography
KW  - Telemedicine
KW  - Weight Loss
KW  - C reactive protein
KW  - adolescent
KW  - article
KW  - body build
KW  - body fat
KW  - body height
KW  - body mass
KW  - caloric intake
KW  - camera
KW  - car driving
KW  - child
KW  - controlled study
KW  - cycling
KW  - eating habit
KW  - electronic healthcare technology
KW  - female
KW  - human
KW  - information technology
KW  - major clinical study
KW  - male
KW  - mobile phone
KW  - obesity
KW  - physical activity
KW  - running
KW  - school child
KW  - sensor
KW  - stress management
KW  - walking
KW  - weight reduction
M3  - Article
DB  - Scopus
N1  - Export Date: 29 September 2024; Cited By: 38
ER  -

TY  - JOUR
AU  - Dallagiacoma, G.
AU  - Alberti, F.
AU  - Odone, A.
TI  - The efficacy of digital media tools to promote a healthy diein children: A systematic review of intervention studies
PY  - 2023
T2  - Acta Biomedica
VL  - 94
C7  - e2023157
DO  - 10.23750/abm.v94iS3.14293
UR  - https://www.scopus.com/inward/record.uri?eid=2-s2.0-85170487241&doi=10.23750%2fabm.v94iS3.14293&partnerID=40&md5=e43daaa8b56e311e46d2dbc2fd1e182d
AB  - Background and aim: Proper nutrition during childhood is essential to ensure healthy growth of children and good health in adulthood. Different types of interventions have been suggested to promote nutritional health in children. This systematic review aims to summarize the available evidence from experimental studies on the efficacy of digital media tools for the promotion of a healthy diet in school-aged children. Methods: According to PRISMA guidelines, a literature search was conducted in the three main electronic databases (PubMed/Medline, Embase e Scopus) until April 2022. We included all experimental studies assessing the effectiveness of digital media tools for nutritional health promotion in children from 5 to 12 years of age. Results: Nine studies were included in our analysis, mostly carried out in school settings. Nine of them investigated the use of a videogame, while two studies involved watching a video. Almost all the interventions tested were effective in promoting a healthy diet in school-aged children in the short term, regardless of the type of intervention and age of the children involved. A statistically significant increase was observed post-intervention in all studies, both in knowledge of food groups and food frequencies, and in practices (i.e. the amount of fruit and vegetables servings consumed per meal), although the effect faded over time (when follow-up data were available). One study, carried out among selected sample of overweight children, showed no effect in eating behaviour following the intervention. Conclusions: Digital media tools can be used to effectively implement health promotion interventions to improve knowledge and adherence to healthy diets in school-aged children. Further studies are needed to assess the long-term effectiveness of these interventions. (www.actabiomedica.it). © Mattioli 1885.
KW  - Child
KW  - Databases, Factual
KW  - Diet, Healthy
KW  - Food
KW  - Health Promotion
KW  - Humans
KW  - Internet
KW  - body mass
KW  - comparative effectiveness
KW  - digital technology
KW  - efficacy parameters
KW  - experimental study
KW  - follow up
KW  - food intake
KW  - fruit
KW  - health promotion
KW  - healthy diet
KW  - human
KW  - intervention study
KW  - nutritional health
KW  - Preferred Reporting Items for Systematic Reviews and Meta-Analyses
KW  - Review
KW  - social media
KW  - systematic review
KW  - vegetable
KW  - child
KW  - factual database
KW  - food
KW  - Internet
M3  - Review
DB  - Scopus
N1  - Export Date: 29 September 2024; Cited By: 0
ER  -

TY  - CONF
AU  - Villasana, M.V.
AU  - Pires, I.M.
AU  - Sá, J.
AU  - Garcia, N.M.
AU  - Pombo, N.
AU  - Zdravevski, E.
AU  - Chorbev, I.
TI  - CoviHealth: Novel approach of a mobile application for nutrition and physical activity management for teenagers
PY  - 2019
T2  - ACM International Conference Proceeding Series
SP  - 261
EP  - 266
DO  - 10.1145/3342428.3342657
UR  - https://www.scopus.com/inward/record.uri?eid=2-s2.0-85072795134&doi=10.1145%2f3342428.3342657&partnerID=40&md5=2f7d01fbc1b116dbd252a6ae3b86d3fc
AB  - The increasing number of teenagers with obesity and sedentary lifestyle is related to the poor habits of diet and physical activity. There is a large diversity of mobile applications related to diet control and physical activity, mainly directed to adults and without any medical control. CoviHealth project consists of the implementation of a mobile application for young people to promote healthy dietary habits and physical activity based on anthropometric parameters control and gamification. The main contribution of this paper is a detailed specification of an integrated mobile for promoting healthy habits for young people. Additionally, it leverages the effects of the gamification and medical control on stimulating education with healthy habits. Even though other mobile applications have some features that the proposed application has, to the best of our knowledge, a standardized specification for the integration of activity recognition, healthy habits and food intake for teenagers lacks. © 2019 ACM.
KW  - Gamification
KW  - Health
KW  - Mobile computing
KW  - Specifications
KW  - Activity recognition
KW  - Anthropometric parameters
KW  - Food intake
KW  - Medical controls
KW  - Mobile applications
KW  - Physical activity
KW  - Teenagers
KW  - Young peoples
KW  - Nutrition
M3  - Conference paper
DB  - Scopus
N1  - Export Date: 29 September 2024; Cited By: 9
ER  -

TY  - JOUR
AU  - Woo Baidal, J.A.
AU  - Criss, S.
AU  - Goldman, R.E.
AU  - Perkins, M.
AU  - Cunningham, C.
AU  - Taveras, E.M.
TI  - Reducing Hispanic children's obesity risk factors in the first 1000 days of life: A qualitative analysis
PY  - 2015
T2  - Journal of Obesity
VL  - 2015
C7  - 945918
DO  - 10.1155/2015/945918
UR  - https://www.scopus.com/inward/record.uri?eid=2-s2.0-84927153605&doi=10.1155%2f2015%2f945918&partnerID=40&md5=8fc2aef0b58be5df0f75401f94348b6b
AB  - Objectives. Modifiable behaviors during the first 1000 days (conception age 24 months) mediate Hispanic children's obesity disparities. We aimed to examine underlying reasons for early life obesity risk factors and identify potential early life intervention strategies. Methods. We conducted 7 focus groups with 49 Hispanic women who were pregnant or had children < age 24 months. Domains included influences on childhood obesity risk factors and future intervention ideas. We analyzed data with immersion-crystallization methods until no new themes emerged. Results. Themes included coping with pregnancy may trump healthy eating and physical activity; early life weight gain is unrelated to later life obesity; fear of infant hunger drives bottle and early solids introduction; beliefs about infant taste promote early solids and sugary beverage introduction; and belief that screen time promotes infant development. Mothers identified physicians, nutritionists, and relatives as important health information sources and expressed interest in mobile technology and group or home visits for interventions. Conclusion. Opportunities exist in the first 1000 days to improve Hispanic mothers' understanding of the role of early life weight gain in childhood obesity and other obesity risk factors. Interventions that link health care and public health systems and include extended family may prevent obesity among Hispanic children. © 2015 Jennifer A. Woo Baidal et al.
KW  - Adult
KW  - Child, Preschool
KW  - Female
KW  - Health Education
KW  - Health Knowledge, Attitudes, Practice
KW  - Hispanic Americans
KW  - Humans
KW  - Infant
KW  - Infant Care
KW  - Infant, Newborn
KW  - Male
KW  - Mothers
KW  - Pediatric Obesity
KW  - Pregnancy
KW  - Preventive Health Services
KW  - Qualitative Research
KW  - Social Support
KW  - Socioeconomic Factors
KW  - Weight Gain
KW  - sugar
KW  - adult
KW  - Article
KW  - attitude to health
KW  - beverage
KW  - breast feeding
KW  - child
KW  - child development
KW  - childhood obesity
KW  - coping behavior
KW  - dietitian
KW  - family attitude
KW  - feeding behavior
KW  - female
KW  - food intake
KW  - health behavior
KW  - Hispanic
KW  - human
KW  - hunger
KW  - infant
KW  - infant nutrition
KW  - maternal behavior
KW  - medical information
KW  - mobile phone
KW  - mother
KW  - physical activity
KW  - physician
KW  - pregnancy
KW  - pregnant woman
KW  - preschool child
KW  - priority journal
KW  - professional practice
KW  - qualitative analysis
KW  - recreation
KW  - risk assessment
KW  - risk reduction
KW  - satiety
KW  - screen viewing
KW  - soft drink
KW  - taste
KW  - time
KW  - weight gain
KW  - education
KW  - health education
KW  - infant care
KW  - male
KW  - mother
KW  - newborn
KW  - Pediatric Obesity
KW  - preventive health service
KW  - psychology
KW  - qualitative research
KW  - social support
KW  - socioeconomics
M3  - Article
DB  - Scopus
N1  - Export Date: 29 September 2024; Cited By: 28
ER  -

TY  - JOUR
AU  - Kikkenborg, J.
AU  - Magelund, E.
AU  - Riise, M.S.
AU  - Kayser, L.
AU  - Terp, R.
TI  - Knowledge, Skills, and Experience With Technology in Relation to Nutritional Intake and Physical Activity Among Older Adults at Risk of Falls: Semistructured Interview Study
PY  - 2024
T2  - JMIR Human Factors
VL  - 11
C7  - e52575
DO  - 10.2196/52575
UR  - https://www.scopus.com/inward/record.uri?eid=2-s2.0-85194027689&doi=10.2196%2f52575&partnerID=40&md5=98a2d300c0b8ea115fba21d58bfdecf3
AB  - Background: More than one-third of older adults (aged ≥65 y) experience falls every year. The prevalent modifiable risk factors for falling are malnutrition and physical inactivity, among others. The involvement of older adults in the prevention of falls can decrease injuries, hospitalizations, and dependency on health care professionals. In this regard, eHealth can support older adults’ self-management through more physical activity and adequate food intake. eHealth must be tailored to older adults’ needs and preferences so that they can reap its full benefits. Therefore, it is necessary to gain insight into the knowledge, skills, and mindset of older adults living at home who are at risk of falls regarding eHealth. Objective: This qualitative study aims to explore older adults’ use of everyday digital services and technology and how they acquire knowledge about and manage their nutritional intake and physical activity in relation to their health. Methods: Semistructured interviews were conducted with 15 older adults (n=9, 60% women; n=6, 40% men; age range 71-87 y) who had all experienced falls or were at risk of falling. These individuals were recruited from a geriatric outpatient clinic. The interviews were analyzed using deductive content analysis based on a modification of the Readiness and Enablement Index for Health Technology framework. Results: The qualitative data showed that the informants’ social networks had a positive impact on their self-management, use of technology, and mindset toward nutritional intake and physical activity. Although the informants generally lived active lives, they all lacked knowledge about how their food intake influenced their physical health, including their risk of falling. Another finding was the large diversity in the use of technology among the informants, which was related to their mindset toward technology. Conclusions: Older adults can use technology for everyday purposes, but some need additional introduction and support to be able to use it for managing their health. They also need to learn about the importance of proper nutritional intake and physical activity in preventing falls. Older adults need a more personalized introduction to technology, nutrition, and physical activity in their contact with health professionals. ©Julie Kikkenborg, Emma Magelund, Maria Silke Riise, Lars Kayser, Rikke Terp.
M3  - Article
DB  - Scopus
N1  - Export Date: 29 September 2024; Cited By: 1
ER  -

TY  - JOUR
AU  - Li, Y.
AU  - Ding, J.
AU  - Wang, Y.
AU  - Tang, C.
AU  - Zhang, P.
TI  - Nutrition-related mobile apps in the China App Store: Assessment of functionality and quality
PY  - 2019
T2  - JMIR mHealth and uHealth
VL  - 7
IS  - 7
C7  - e13261
DO  - 10.2196/13261
UR  - https://www.scopus.com/inward/record.uri?eid=2-s2.0-85071621888&doi=10.2196%2f13261&partnerID=40&md5=420f681d56c4b30c8abf40d83a1b51f7
AB  - Background: There are an increasing number of mobile apps that provide dietary guidance to support a healthy lifestyle and disease management. However, the characteristics of these nutrition-related apps are not well analyzed. Objective: This study aimed to evaluate the functionality and quality of nutrition-related apps in China. Methods: Mobile apps providing dietary guidance were screened in the Chinese iOS and Android app stores in November 2017, using stepwise searching criteria. The first screening consisted of extracting information from the app descriptions. Apps that (1) were free, (2) contain information on diet and nutrition, and (3) were last updated after January 1, 2016, were downloaded for further analysis. Nutritional functionalities were determined according to the Chinese Dietary Guidelines framework. Market-related functionalities were developed from previous studies and tailored to downloaded apps. The quality of apps was assessed with the user version of the Mobile App Rating Scale (uMARS). Results: Out of 628 dietary guidance apps screened, 44 were nutrition-related. Of these, guidance was provided on diet exclusively (11/44, 25%), fitness (17/44, 39%), disease management (11/44, 25%), or maternal health (5/44, 11%). Nutritional functionalities included nutritional information inquiry (40/44, 91%), nutrition education (35/44, 80%), food record (34/44, 77%), diet analysis (34/44, 77%), and personalized recipes (21/44, 48%). Dietary analysis and suggestions mainly focused on energy intake (33/44, 75%) and less on other factors such as dietary structure (10/44, 23%). Social communication functionalities were available in 42 apps (96%), user incentives were supported in 26 apps (59%), and intelligent recognition technology was available in 8 apps (18%). The median score for the quality of the 44 apps, as determined on a 5-point uMARS scale, was 3.6 (interquartile range 0.7). Conclusions: Most nutrition-related apps are developed for health management rather than for dietary guidance exclusively. Although basic principles of energy balance are used, their nutritional functionality was relatively limited and not individualized. More efforts should be made to develop nutrition-related apps with evidence-based nutritional knowledge, comprehensive and personalized dietary guidance, and innovative technology. ©Yuan Li, Jingmin Ding, Yishan Wang, Chengyao Tang, Puhong Zhang.
KW  - Adult
KW  - Aged
KW  - Cell Phone
KW  - China
KW  - Diet
KW  - Disease Management
KW  - Energy Intake
KW  - Exercise
KW  - Health Behavior
KW  - Health Education
KW  - Healthy Lifestyle
KW  - Humans
KW  - Maternal Health
KW  - Middle Aged
KW  - Mobile Applications
KW  - Nutrition Policy
KW  - Nutritional Status
KW  - Quality Assurance, Health Care
KW  - adult
KW  - aged
KW  - caloric intake
KW  - China
KW  - devices
KW  - diet
KW  - disease management
KW  - epidemiology
KW  - exercise
KW  - health behavior
KW  - health care quality
KW  - health education
KW  - healthy lifestyle
KW  - human
KW  - maternal welfare
KW  - middle aged
KW  - mobile application
KW  - mobile phone
KW  - nutrition policy
KW  - nutritional status
KW  - physiology
KW  - procedures
M3  - Article
DB  - Scopus
N1  - Export Date: 29 September 2024; Cited By: 31
ER  -

TY  - JOUR
AU  - Brown, O.N.
AU  - O'Connor, L.E.
AU  - Savaiano, D.
TI  - Mobile MyPlate: A pilot study using text messaging to provide nutrition education and promote better dietary choices in college students
PY  - 2014
T2  - Journal of American College Health
VL  - 62
IS  - 5
SP  - 320
EP  - 327
DO  - 10.1080/07448481.2014.899233
UR  - https://www.scopus.com/inward/record.uri?eid=2-s2.0-84901465619&doi=10.1080%2f07448481.2014.899233&partnerID=40&md5=2666e0cc31bc49f1d0f56728521cadb3
AB  - Objective: To evaluate the acceptance and effectiveness of repetitive nutrition-related text messages on college students nutrition knowledge and fruit and vegetable consumption. Participants: One hundred fifty undergraduate (18-24 years old) non-health major students with a texting mobile phone. Methods: The intervention group received biweekly text messages of the MyPlate icon and the United States Department of Agriculture's Dietary Guidelines (DGs) for 7 weeks. The control group received the same information in a mailed brochure. A pre and post online survey assessed the students knowledge and behavior. Results: The intervention resulted in greater MyPlate food group recognition (p <.05) compared with control and a trend toward improved knowledge of the DGs. In the intervention group, fruit consumption was elevated (p <.05) and a trend toward elevated vegetable consumption was determined. No gender differences in intervention effectiveness exist. Conclusion: Texting repeated messages appears to be an acceptable and effective way to increase nutrition knowledge and promote positive diet-related behaviors in college students. Copyright © 2014 Taylor & Francis Group, LLC.
KW  - Adolescent
KW  - Cross-Sectional Studies
KW  - Diet
KW  - Feeding Behavior
KW  - Female
KW  - Fruit
KW  - Health Education
KW  - Health Knowledge, Attitudes, Practice
KW  - Humans
KW  - Intervention Studies
KW  - Male
KW  - Nutrition Assessment
KW  - Pilot Projects
KW  - Reference Values
KW  - Risk Assessment
KW  - Students
KW  - Text Messaging
KW  - Universities
KW  - Vegetables
KW  - Young Adult
KW  - adolescent
KW  - attitude to health
KW  - comparative study
KW  - cross-sectional study
KW  - diet
KW  - feeding behavior
KW  - female
KW  - fruit
KW  - health education
KW  - human
KW  - intervention study
KW  - male
KW  - nutritional assessment
KW  - pilot study
KW  - procedures
KW  - reference value
KW  - risk assessment
KW  - statistics and numerical data
KW  - student
KW  - text messaging
KW  - university
KW  - utilization
KW  - vegetable
KW  - young adult
M3  - Article
DB  - Scopus
N1  - Export Date: 29 September 2024; Cited By: 82
ER  -

TY  - JOUR
AU  - Bonvicini, L.
AU  - Pingani, I.
AU  - Venturelli, F.
AU  - Patrignani, N.
AU  - Bassi, M.C.
AU  - Broccoli, S.
AU  - Ferrari, F.
AU  - Gallelli, T.
AU  - Panza, C.
AU  - Vicentini, M.
AU  - Giorgi Rossi, P.
TI  - Effectiveness of mobile health interventions targeting parents to prevent and treat childhood Obesity: Systematic review
PY  - 2022
T2  - Preventive Medicine Reports
VL  - 29
C7  - 101940
DO  - 10.1016/j.pmedr.2022.101940
UR  - https://www.scopus.com/inward/record.uri?eid=2-s2.0-85135844026&doi=10.1016%2fj.pmedr.2022.101940&partnerID=40&md5=7635f1a2eae269986cfda2af9b467b4d
AB  - Childhood obesity is a high prevalence condition that causes a high burden of disease in adulthood. Mobile phone app are increasingly used to prevent it. We summarized the evidence on the effectiveness of mobile apps for devices used by parents to prevent and treat childhood and adolescent obesity. An update of a systematic review of the literature (De Lepeleere et al., 2017) was carried out. PubMed, Embase, Cochrane, CINAHL, PsycINFO, Scopus, and ERIC were searched up to 2020. The included studies should target children 1–18 years, compare an app aimed at preventing or treating overweight and obesity, as stand-alone intervention or as part of a complex program, installed on parents’ mobile devices, to no intervention or an intervention without the app. Outcomes related to weight status, diet, and physical activity (PA) behaviors were considered. Nineteen studies (14 RCTs and 5 non-randomized trials) were included. The app was mainly used to record food consumption and PA, to set goals, to view progress, and send health promotion messages. One study reported a significant decrease and one a suggestive decrease in anthropometric measures in obese and overweight children, while other studies observed no effect. One study reported a significant increase in PA. Six interventions proved to be effective in changing dietary behaviors. Interventions targeting overweight and/or obese children had the most positive results. All studies reported high acceptability and feasibility of interventions. The differences between interventions and the small sample size of the studies did not allow this review to reach conclusion on effectiveness. © 2022 The Author(s)
KW  - adolescent
KW  - adolescent obesity
KW  - adult
KW  - anthropometry
KW  - behavior change
KW  - body weight
KW  - child
KW  - child nutrition
KW  - childhood obesity
KW  - clinical effectiveness
KW  - diet
KW  - dietary intake
KW  - eating habit
KW  - female
KW  - follow up
KW  - food intake
KW  - health promotion
KW  - healthy lifestyle
KW  - human
KW  - male
KW  - parent
KW  - physical activity
KW  - program acceptability
KW  - program feasibility
KW  - Review
KW  - screen time
KW  - sedentary time
KW  - systematic review
KW  - usability
M3  - Review
DB  - Scopus
N1  - Export Date: 29 September 2024; Cited By: 12
ER  -

TY  - JOUR
AU  - Alcazar, L.
AU  - Raber, M.
AU  - Lopez, K.
AU  - Markham, C.
AU  - Sharma, S.
TI  - Examining the impact of a school-based fruit and vegetable co-op in the Hispanic community through documentary photography
PY  - 2017
T2  - Appetite
VL  - 116
SP  - 115
EP  - 122
DO  - 10.1016/j.appet.2017.04.025
UR  - https://www.scopus.com/inward/record.uri?eid=2-s2.0-85018399435&doi=10.1016%2fj.appet.2017.04.025&partnerID=40&md5=59ee87ff62a7a187a013857062624669
AB  - Hispanic families are at elevated risk for certain diet related illnesses including obesity and diabetes. Brighter Bites is a 16-week school-based program that delivers produce and nutrition education to high-need areas. The purpose of this study was to explore the adoption of Brighter Bites healthy eating strategies in low-income Spanish-speaking families as well as barriers to the sustainability of improved dietary behaviors using Photovoice. Two researchers worked with a predominately Hispanic, low-income public school to conduct the project. Spanish speaking parents participating in Brighter Bites were recruited and five mothers completed the study. Participants developed research questions, took documentary photos, attended group analysis sessions, and organized a community event. Photos from participants were gathered at two time points: i) during the Brighter Bites produce distributions, and ii) when the distributions were no longer in session. Participants organized resulting photos into themes during discussion groups that proceeded each photo-taking period. Themes that emerged during the produce distribution period included: cost savings, increased variety and accessibility of fresh produce, and ability to practice healthy eating. Themes that emerged when the weekly produce distributions were no longer in session included: increased costs, lack of variety, the continued effect of Brighter Bites, and innovative ways to cook with produce. Overall, participants were enthusiastic about the benefits they experienced with the program, but noted hardships in accessing nutritious food without the produce distributions in session. Innovative approaches are needed to create sustainable pathways to healthful food access after community nutrition interventions are complete. © 2017
KW  - Cell Phone
KW  - Child
KW  - Community Participation
KW  - Consensus
KW  - Feasibility Studies
KW  - Female
KW  - Food Assistance
KW  - Fruit
KW  - Healthy Diet
KW  - Hispanic Americans
KW  - Humans
KW  - Male
KW  - Mothers
KW  - Nutritional Sciences
KW  - Patient Compliance
KW  - Patient Education as Topic
KW  - Peer Group
KW  - Photography
KW  - Poverty Areas
KW  - Qualitative Research
KW  - Schools
KW  - Texas
KW  - Vegetables
KW  - Article
KW  - community care
KW  - community program
KW  - cost control
KW  - diet supplementation
KW  - family assessment
KW  - feeding behavior
KW  - female
KW  - food intake
KW  - fruit
KW  - health program
KW  - Hispanic
KW  - human
KW  - lowest income group
KW  - nutrition education
KW  - photography
KW  - school
KW  - vegetable
KW  - child
KW  - community participation
KW  - consensus
KW  - economics
KW  - education
KW  - ethnology
KW  - evaluation study
KW  - feasibility study
KW  - food assistance
KW  - healthy diet
KW  - male
KW  - mobile phone
KW  - mother
KW  - nutritional science
KW  - patient compliance
KW  - patient education
KW  - peer group
KW  - photography
KW  - poverty
KW  - qualitative research
KW  - Texas
M3  - Article
DB  - Scopus
N1  - Export Date: 29 September 2024; Cited By: 12
ER  -

TY  - JOUR
AU  - Lokshina, I.V.
AU  - Durkin, B.J.
TI  - Redesigning the Healthcare Model to Address Obesity Problem Using the Integration of Processes and Mobile Technologies: Facing a Worldwide Epidemic in an Innovative Manner
PY  - 2017
T2  - Wireless Personal Communications
VL  - 96
IS  - 4
SP  - 5483
EP  - 5498
DO  - 10.1007/s11277-016-3752-4
UR  - https://www.scopus.com/inward/record.uri?eid=2-s2.0-84991408015&doi=10.1007%2fs11277-016-3752-4&partnerID=40&md5=b2e3c4112a8f95b48871e39ae8ae6f55
AB  - Obesity and other lifestyle-related illnesses are among the top global healthcare challenges today. The obesity in youth is an alarming predictor for obesity in adulthood as well as the possibility of other short-term health complications. Knowledge about staying healthy is not enough to motivate young individuals to adopt healthy lifestyles. However, relevant progress can be achieved through the integration of processes and mobile technologies. An effective new healthcare model to prevent obesity in the youth population is proposed, incorporating the development of an innovative multi-dimensional cross-disciplinary ICT framework. Sophisticated game mechanics would be used to motivate behavior changes towards healthier lifestyles. Three main functions would be supported: individual and environmental monitoring, including wearable sensors, mobile phones and multimedia diaries; feedback to users, presenting personalized healthy options for alternative lifestyles; and social connectivity, encouraging involvement in sharing experiences through social networks and social engagement. System development would be based on user-centered design, social and networking games as well as online education. Support would be provided by a wide ecosystem of stakeholders including health authorities and research institutions, industries and academia from the ICT and healthcare sectors, as well as food companies and SMEs. © 2016, Springer Science+Business Media New York.
KW  - Distance education
KW  - E-learning
KW  - Health care
KW  - Innovation
KW  - Integration
KW  - Motivation
KW  - Nutrition
KW  - Social sciences computing
KW  - Societies and institutions
KW  - Telecommunication equipment
KW  - User centered design
KW  - Behavior change
KW  - Behavior model
KW  - Gaming
KW  - Mobile Technology
KW  - Obesity
KW  - On-line education
KW  - Young population
KW  - Social networking (online)
M3  - Article
DB  - Scopus
N1  - Export Date: 29 September 2024; Cited By: 6
ER  -

TY  - JOUR
AU  - Panizza, C.E.
AU  - Boushey, C.J.
AU  - Delp, E.J.
AU  - Kerr, D.A.
AU  - Lim, E.
AU  - Gandhi, K.
AU  - Banna, J.C.
TI  - Characterizing early adolescent plate waste using the mobile food record
PY  - 2017
T2  - Nutrients
VL  - 9
IS  - 2
C7  - 93
DO  - 10.3390/nu9020093
UR  - https://www.scopus.com/inward/record.uri?eid=2-s2.0-85011706156&doi=10.3390%2fnu9020093&partnerID=40&md5=fc2feaa9ab056665fcb71f3ca661e62c
AB  - This study aimed to assess the amount of plate waste and how plate waste was disposed by early adolescent girls using a mobile food record (mFR). Participants were girls nine to thirteen years residing in O’ahu, Hawai’i (n = 93). Foods selected and leftover were estimated using a three day mFR. Each leftover food was then classified as thrown into the trash, fed to a pet, eaten later, or other (e.g., composted). Repeated measures analyses of variance (ANOVA) were conducted and Tukey’s post-hoc test were used to adjust for multiple comparisons between times (breakfast, lunch, dinner, and snack) on leftover food and leftover food thrown into the trash. The percentage of food leftover and thrown into the trash was highest at lunch. The percentage of protein, grain, vegetables, fruit, and dairy leftover at lunch were unexpectedly low compared to previous studies. The median for percentage of food thrown into the trash at lunch was <5% for all food groups, and was consistently low across the day (<10%). Average energy intake was 436 kcal (±216) at lunch, and 80% of caregivers reported total household income as ≥$70,000. Studies in real-time using technology over full days may better quantify plate waste among adolescents. © 2017 by the authors; licensee MDPI, Basel, Switzerland.
KW  - Adolescent
KW  - Body Mass Index
KW  - Breakfast
KW  - Cell Phones
KW  - Child
KW  - Cross-Sectional Studies
KW  - Dairy Products
KW  - Diet Records
KW  - Dietary Proteins
KW  - Edible Grain
KW  - Energy Intake
KW  - Family Characteristics
KW  - Female
KW  - Fruit
KW  - Garbage
KW  - Hawaii
KW  - Humans
KW  - Lunch
KW  - Meals
KW  - Mobile Applications
KW  - Snacks
KW  - Socioeconomic Factors
KW  - Vegetables
KW  - protein intake
KW  - adolescent
KW  - analysis of variance
KW  - caloric intake
KW  - caregiver
KW  - child
KW  - compost
KW  - feeding behavior
KW  - female
KW  - food waste
KW  - fruit
KW  - girl
KW  - grain
KW  - household income
KW  - human
KW  - major clinical study
KW  - nutritional assessment
KW  - portion size
KW  - post hoc analysis
KW  - quantitative study
KW  - vegetable
KW  - administration and dosage
KW  - body mass
KW  - cross-sectional study
KW  - dairy product
KW  - family size
KW  - fast food
KW  - food grain
KW  - Hawaii
KW  - meal
KW  - medical record
KW  - mobile application
KW  - mobile phone
KW  - protein intake
KW  - socioeconomics
KW  - waste
M3  - Article
DB  - Scopus
N1  - Export Date: 29 September 2024; Cited By: 10
ER  -

TY  - JOUR
AU  - Martin, C.K.
AU  - Nicklas, T.
AU  - Gunturk, B.
AU  - Correa, J.B.
AU  - Allen, H.R.
AU  - Champagne, C.
TI  - Measuring food intake with digital photography
PY  - 2014
T2  - Journal of Human Nutrition and Dietetics
VL  - 27
IS  - SUPPL.1
SP  - 72
EP  - 81
DO  - 10.1111/jhn.12014
UR  - https://www.scopus.com/inward/record.uri?eid=2-s2.0-84893636265&doi=10.1111%2fjhn.12014&partnerID=40&md5=7201bae3fd6a8fe3d8d0ea0bf3d416f9
AB  - The Digital Photography of Foods Method accurately estimates the food intake of adults and children in cafeterias. When using this method, images of food selection and leftovers are quickly captured in the cafeteria. These images are later compared with images of 'standard' portions of food using computer software. The amount of food selected and discarded is estimated based upon this comparison, and the application automatically calculates energy and nutrient intake. In the present review, we describe this method, as well as a related method called the Remote Food Photography Method (RFPM), which relies on smartphones to estimate food intake in near real-time in free-living conditions. When using the RFPM, participants capture images of food selection and leftovers using a smartphone and these images are wirelessly transmitted in near real-time to a server for analysis. Because data are transferred and analysed in near real-time, the RFPM provides a platform for participants to quickly receive feedback about their food intake behaviour and to receive dietary recommendations for achieving weight loss and health promotion goals. The reliability and validity of measuring food intake with the RFPM in adults and children is also reviewed. In sum, the body of research reviewed demonstrates that digital imaging accurately estimates food intake in many environments and it has many advantages over other methods, including reduced participant burden, elimination of the need for participants to estimate portion size, and the incorporation of computer automation to improve the accuracy, efficiency and cost-effectiveness of the method. © 2013 The British Dietetic Association Ltd.
KW  - Cellular Phone
KW  - Computers
KW  - Diet
KW  - Diet Records
KW  - Diet Surveys
KW  - Energy Intake
KW  - Food Habits
KW  - Food Preferences
KW  - Goals
KW  - Health Promotion
KW  - Humans
KW  - Mental Recall
KW  - Molecular Sequence Data
KW  - Nutrition Assessment
KW  - Photography
KW  - Portion Size
KW  - Questionnaires
KW  - Recommended Dietary Allowances
KW  - Remote Sensing Technology
KW  - Reproducibility of Results
KW  - Software
KW  - Weight Loss
KW  - dietary assessment digital photography
KW  - energy intake
KW  - food intake
KW  - food photography
KW  - free-living
KW  - caloric intake
KW  - computer
KW  - computer program
KW  - diet
KW  - dietary assessment digital photography
KW  - dietary reference intake
KW  - feeding behavior
KW  - food intake
KW  - food photography
KW  - food preference
KW  - free-living
KW  - health promotion
KW  - human
KW  - medical record
KW  - mobile phone
KW  - molecular genetics
KW  - motivation
KW  - nutritional assessment
KW  - photography
KW  - portion size
KW  - questionnaire
KW  - recall
KW  - remote sensing
KW  - reproducibility
KW  - review
KW  - weight reduction
M3  - Article
DB  - Scopus
N1  - Export Date: 29 September 2024; Cited By: 176
ER  -

TY  - JOUR
AU  - Boonchutima, S.
AU  - Sukonthasab, S.
AU  - Sthapitanonda, P.
TI  - ENGAGE-A3 model: communication risk to involve Myanmar workers in AIDS prevention
PY  - 2022
T2  - HIV and AIDS Review
VL  - 21
IS  - 2
SP  - 144
EP  - 154
DO  - 10.5114/hivar.2022.115679
UR  - https://www.scopus.com/inward/record.uri?eid=2-s2.0-85130724075&doi=10.5114%2fhivar.2022.115679&partnerID=40&md5=7272e58a541654d3393b7042a75af83a
AB  - Introduction: Communicating health information to Myanmar transnational workers (MTWs) poses several challenges, including language barriers, unsatisfied needs for health information, use of inappropriate channels or time of communication, and unsustainable outcomes of intervention. The human immunodeficiency virus (HIV)/acquired immunodeficiency syndrome (AIDS) most at-risk group is composed of migrants worldwide, including Thailand, where HIV prevalence is high. This study aimed to develop an AIDS risk communication model for MTWs in Thailand. Material and methods: Researchers created a proposed model on the basis of lessons learned and literature reviews. A focus group discussion with a panel of experts, in either working with migrants or communicating health risk, was conducted to receive feedback on improving the proposed model. Results: The findings revealed that ENGAGE-A3 model (Earning trust, ENvironmental scanning, Getting local help, Action, Gamification, and Evaluating) can lead to assessment, awareness, and advocacy of AIDS risk in MTWs. The total mean score of experts' opinions on the appropriateness of ENGAGE-A3 model was at a level of "very appropriate", with a mean score of 4.26. Conclusions: The obstacles to communicating risk to MTWs can be reduced by using the model found in this research, while the strengths of community were utilized to maximize impacts of intervention. © 2022 Termedia Publishing House Ltd.. All rights reserved.
KW  - acquired immune deficiency syndrome
KW  - advocacy group
KW  - Article
KW  - communication barrier
KW  - frozen food
KW  - gamification
KW  - health hazard
KW  - healthy lifestyle
KW  - human
KW  - infection prevention
KW  - information processing
KW  - information seeking
KW  - interpersonal communication
KW  - knowledge
KW  - language ability
KW  - media literacy
KW  - medical information
KW  - migrant
KW  - Myanmar
KW  - persuasive communication
KW  - public health campaign
KW  - risk assessment
KW  - Thailand
KW  - trust
KW  - worker
M3  - Article
DB  - Scopus
N1  - Export Date: 29 September 2024; Cited By: 0
ER  -

TY  - JOUR
AU  - Prowse, R.
AU  - Carsley, S.
TI  - Digital interventions to promote healthy eating in children: Umbrella review
PY  - 2021
T2  - JMIR Pediatrics and Parenting
VL  - 4
IS  - 4
C7  - e30160
DO  - 10.2196/30160
UR  - https://www.scopus.com/inward/record.uri?eid=2-s2.0-85120321693&doi=10.2196%2f30160&partnerID=40&md5=1bed779d41934e48918f00ba84b8469b
AB  - Background: eHealth and web-based service delivery have become increasingly common during the COVID-19 pandemic. Digital interventions may be highly appealing to young people; however, their effectiveness compared with that of the usual face-to-face interventions is unknown. As nutrition interventions merge with the digital world, there is a need to determine the best practices for digital interventions for children. Objective: The aim of this study is to examine the effectiveness of digital nutrition interventions for children on dietary outcomes compared with status quo interventions (eg, conventional face-to-face programming or nondigital support). Methods: We conducted an umbrella review of systematic reviews of studies assessing primary research on digital interventions aimed at improving food and nutrition outcomes for children aged <18 years compared with conventional nutrition education were eligible for inclusion. Results: In total, 11 systematic reviews published since 2015 were included (7/11, 64%, were of moderate quality). Digital interventions ranged from internet, computer, or mobile interventions to websites, programs, apps, email, videos, CD-ROMs, games, telehealth, SMS text messages, and social media, or a combination thereof. The dose and duration of the interventions varied widely (single to multiple exposures; 1-60 minutes). Many studies have been informed by theory or used behavior change techniques (eg, feedback, goal-setting, and tailoring). The effect of digital nutrition interventions for children on dietary outcomes is small and inconsistent. Digital interventions seemed to be the most promising for improving fruit and vegetable intake compared with other nutrition outcomes; however, reviews have found mixed results. Conclusions: Owing to the heterogeneity and duration of digital interventions, follow-up evaluations, comparison groups, and outcomes measured, the effectiveness of these interventions remains unclear. High-quality evidence with common definitions for digital intervention types evaluated with validated measures is needed to improve the state of evidence, to inform policy and program decisions for health promotion in children. Now is the time for critical, robust evaluation of the adopted digital interventions during and after the COVID-19 pandemic to establish best practices for nutrition interventions for children. © Rachel Prowse, Sarah Carsley.
M3  - Review
DB  - Scopus
N1  - Export Date: 29 September 2024; Cited By: 9
ER  -

TY  - CHAP
AU  - Özkul, E.
AU  - Ergün, C.
TI  - An evaluation of nutritional supplement habits of mothers and eating habits of children aged 0-6 years
PY  - 2021
T2  - Scientific Researches in Health Sciences II
SP  - 29
EP  - 41
UR  - https://www.scopus.com/inward/record.uri?eid=2-s2.0-85108033506&partnerID=40&md5=1c4d64c7390bd90d468e7ffffbaa8c38
AB  - Objective: The breastfeeding and nutritional supplement habits adopted by mothers after childbirth are significant factors in securing the healthy growth and development of infants. Starting from the postpartum sixth month, additional foods that have the required nutrients should be introduced to the nutrition plan of the infant to ensure a healthy transition to an adult diet. Materials and Methods: This study examines the breastfeeding period of mothers, the postpartum month supplementary feeding was started, the eating behavior of the children, and the changes in the eating behaviors of the children according to the person in charge of feeding them. The study was conducted between the dates of March 2019 and May 2019 with 401 mothers of children who were in the age range of 0-6 years old. Results: Among the participants who started complementary feeding before postpartum six months, the average breastfeeding time was found to be 13.45±1.13 months, while among those who started complementary feeding at the postpartum sixth month, the average breastfeeding time was found to be 16.33±0.54 months. The vast majority of the participants (99 %) stated that they continued to breastfeed after the infant was six months of age. In terms of the complementary foods the mothers used, 49.6 % of the mothers started complementary feeding with yoghurt, 34.7 % with pureed vegetables, and 31.7 % with ready-to-feed formula. In examining the eating habits of the participants' children in terms of the person in charge of feeding them, when it was the mothers who were in charge, 64.3 % of the children ate their meals at the dinner table without any distractions, while 35.7 % ate their meals in company with a tv/ tablet or mobile phone. When it was immediate family or relatives in charge of feeding the children, it was found that 65.9 % ate their meals at the table without any distractions, and that 37.4 % ate their meals with a tv/ tablet or mobile phone. Conclusion: It was observed that the participants generally had high levels of awareness about the benefits of breastfeeding, but that their complementary feeding and meal habits varied according to different factors affecting their behaviors. © Peter Lang GmbH. Internationaler Verlag der Wissenschaften Berlin 2021. All rights reserved
M3  - Book chapter
DB  - Scopus
N1  - Export Date: 29 September 2024; Cited By: 0
ER  -

TY  - JOUR
AU  - Longo-Silva, G.
AU  - de Menezes, R.C.E.
AU  - de Souza, C.A.N.
AU  - Marinho, P.M.
AU  - Toloni, M.H.A.
AU  - de Oliveira, M.A.A.
TI  - Factors associated with regular consumption of obesogenic foods: National School-Based Student Health Hurvey, 2012
PY  - 2016
T2  - Revista de Nutricao
VL  - 29
IS  - 5
SP  - 609
EP  - 633
DO  - 10.1590/1678-98652016000500001
UR  - https://www.scopus.com/inward/record.uri?eid=2-s2.0-85002855581&doi=10.1590%2f1678-98652016000500001&partnerID=40&md5=c676175e45cf3c5a3384336df3844276
AB  - Objective To investigate the frequency of consumption of obesogenic foods among adolescents and its association with sociodemographic, family, behavioral, and environmental variables. Methods Secondary data from the National School-Based Student Health Hurvey were analyzed from a representative sample of 9th grade Brazilian students (high school). A self-administered questionnaire, organized into thematic blocks, was used. The dependent variables were the consumption of deep fried snacks, packaged snacks, sugar candies, and soft drinks; consumption frequency for the seven days preceding the study was analyzed. Bivariate analysis was carried out to determine the empirical relationship between the regular consumption of these foods (≥3 days/week) with sociodemographic, family, behavioral, and school structural variables. p-value < 0.20 was used as the criterion for initial inclusion in the multivariate logistic analysis, which was conducted using the "Enter" method, and the results were expressed as adjusted odds ratios with 95% confidence interval and p < 0.05 indicating a statistically significance. Results Regular food consumption ranged from 27.17% to 65.96%. The variables female gender, mobile phone ownership, Internet access at home, tobacco use, alcohol consumption, regular physical activity, eating while watching television or studying, watching television for at least 2 hours a day, and not willing to lose weight were associated in the final logistic models of all foods analyzed. Conclusion It was concluded that fried snacks, packaged snacks, sugar candies, and soft drinks are regularly consumed by adolescents and that such consumption was associated with the sociodemographic, family, behavioral, and school structural variables.
M3  - Article
DB  - Scopus
N1  - Export Date: 29 September 2024; Cited By: 7
ER  -

TY  - JOUR
AU  - Schap, T.E.
AU  - Zhu, F.
AU  - Delp, E.J.
AU  - Boushey, C.J.
TI  - Merging dietary assessment with the adolescent lifestyle
PY  - 2014
T2  - Journal of Human Nutrition and Dietetics
VL  - 27
IS  - SUPPL.1
SP  - 82
EP  - 88
DO  - 10.1111/jhn.12071
UR  - https://www.scopus.com/inward/record.uri?eid=2-s2.0-84893677053&doi=10.1111%2fjhn.12071&partnerID=40&md5=1cf64e617f13648c176a24e9e768613e
AB  - The use of image-based dietary assessment methods shows promise for improving dietary self-report among children. The Technology Assisted Dietary Assessment (TADA) food record application is a self-administered food record specifically designed to address the burden and human error associated with conventional methods of dietary assessment. Users would take images of foods and beverages at all eating occasions using a mobile telephone or mobile device with an integrated camera [e.g. Apple iPhone, Apple iPod Touch (Apple Inc., Cupertino, CA, USA); Nexus One (Google, Mountain View, CA, USA)]. Once the images are taken, the images are transferred to a back-end server for automated analysis. The first step in this process is image analysis (i.e. segmentation, feature extraction and classification), which allows for automated food identification. Portion size estimation is also automated via segmentation and geometric shape template modeling. The results of the automated food identification and volume estimation can be indexed with the Food and Nutrient Database for Dietary Studies to provide a detailed diet analysis for use in epidemiological or intervention studies. Data collected during controlled feeding studies in a camp-like setting have allowed for formative evaluation and validation of the TADA food record application. This review summarises the system design and the evidence-based development of image-based methods for dietary assessment among children. © 2013 The British Dietetic Association Ltd.
KW  - Adolescent
KW  - Cellular Phone
KW  - Diet
KW  - Diet Records
KW  - Diet Surveys
KW  - Food Habits
KW  - Humans
KW  - Life Style
KW  - Mobile Applications
KW  - Nutrition Assessment
KW  - Photography
KW  - Portion Size
KW  - Self Report
KW  - Malus x domestica
KW  - adolescents
KW  - assessment
KW  - diet
KW  - image-based
KW  - mobile telephones
KW  - adolescent
KW  - adolescents
KW  - assessment
KW  - diet
KW  - feeding behavior
KW  - human
KW  - image-based
KW  - lifestyle
KW  - medical record
KW  - mobile application
KW  - mobile phone
KW  - mobile telephones
KW  - nutritional assessment
KW  - photography
KW  - portion size
KW  - review
KW  - self report
M3  - Article
DB  - Scopus
N1  - Export Date: 29 September 2024; Cited By: 37
ER  -

TY  - JOUR
AU  - Wunsch, K.
AU  - Fiedler, J.
AU  - Hubenschmid, S.
AU  - Reiterer, H.
AU  - Renner, B.
AU  - Woll, A.
TI  - An mHealth Intervention Promoting Physical Activity and Healthy Eating in a Family Setting (SMARTFAMILY): Randomized Controlled Trial
PY  - 2024
T2  - JMIR mHealth and uHealth
VL  - 12
C7  - e51201
DO  - 10.2196/51201
UR  - https://www.scopus.com/inward/record.uri?eid=2-s2.0-85191457555&doi=10.2196%2f51201&partnerID=40&md5=dcdb093e6116d0588cda7594a0d7ec8f
AB  - Background: Numerous smartphone apps are targeting physical activity (PA) and healthy eating (HE), but empirical evidence on their effectiveness for the initialization and maintenance of behavior change, especially in children and adolescents, is still limited. Social settings influence individual behavior; therefore, core settings such as the family need to be considered when designing mobile health (mHealth) apps. Objective: The purpose of this study was to evaluate the effectiveness of a theory- and evidence-based mHealth intervention (called SMARTFAMILY [SF]) targeting PA and HE in a collective family–based setting. Methods: A smartphone app based on behavior change theories and techniques was developed, implemented, and evaluated with a cluster randomized controlled trial in a collective family setting. Baseline (t0) and postintervention (t1) measurements included PA (self-reported and accelerometry) and HE measurements (self-reported fruit and vegetable intake) as primary outcomes. Secondary outcomes (self-reported) were intrinsic motivation, behavior-specific self-efficacy, and the family health climate. Between t0 and t1, families of the intervention group (IG) used the SF app individually and collaboratively for 3 consecutive weeks, whereas families in the control group (CG) received no treatment. Four weeks following t1, a follow-up assessment (t2) was completed by participants, consisting of all questionnaire items to assess the stability of the intervention effects. Multilevel analyses were implemented in R (R Foundation for Statistical Computing) to acknowledge the hierarchical structure of persons (level 1) clustered in families (level 2). Results: Overall, 48 families (CG: n=22, 46%, with 68 participants and IG: n=26, 54%, with 88 participants) were recruited for the study. Two families (CG: n=1, 2%, with 4 participants and IG: n=1, 2%, with 4 participants) chose to drop out of the study owing to personal reasons before t0. Overall, no evidence for meaningful and statistically significant increases in PA and HE levels of the intervention were observed in our physically active study participants (all P>.30). Conclusions: Despite incorporating behavior change techniques rooted in family life and psychological theories, the SF intervention did not yield significant increases in PA and HE levels among the participants. The results of the study were mainly limited by the physically active participants and the large age range of children and adolescents. Enhancing intervention effectiveness may involve incorporating health literacy, just-in-time adaptive interventions, and more advanced features in future app development. Further research is needed to better understand intervention engagement and tailor mHealth interventions to individuals for enhanced effectiveness in primary prevention efforts. Trial Registration: German Clinical Trials Register DRKS00010415; https://drks.de/search/en/trial/DRKS00010415 International Registered Report Identifier (IRRID): RR2-10.2196/20534 © 2024 JMIR Publications Inc.. All rights reserved.
KW  - Adolescent
KW  - Adult
KW  - Child
KW  - Diet, Healthy
KW  - Exercise
KW  - Family
KW  - Female
KW  - Health Promotion
KW  - Humans
KW  - Male
KW  - Middle Aged
KW  - Mobile Applications
KW  - Telemedicine
KW  - adolescent
KW  - adult
KW  - child
KW  - controlled study
KW  - devices
KW  - exercise
KW  - family
KW  - female
KW  - health promotion
KW  - healthy diet
KW  - human
KW  - male
KW  - middle aged
KW  - physiology
KW  - procedures
KW  - psychology
KW  - randomized controlled trial
KW  - telemedicine
M3  - Article
DB  - Scopus
N1  - Export Date: 29 September 2024; Cited By: 0
ER  -

TY  - JOUR
AU  - Fulkerson, J.A.
AU  - Loth, K.
AU  - Bruening, M.
AU  - Berge, J.
AU  - Eisenberg, M.E.
AU  - Neumark-Sztainer, D.
TI  - Time 2 tlk 2nite: Use of electronic media by adolescents during family meals and associations with demographic characteristics, family characteristics, and foods served
PY  - 2014
T2  - Journal of the Academy of Nutrition and Dietetics
VL  - 114
IS  - 7
SP  - 1053
EP  - 1058
DO  - 10.1016/j.jand.2013.10.015
UR  - https://www.scopus.com/inward/record.uri?eid=2-s2.0-84904718980&doi=10.1016%2fj.jand.2013.10.015&partnerID=40&md5=fd53b603f4cc0498e43883f22dcd2f1c
AB  - We examined the frequency of adolescents' use of electronic media (ie, television/movie watching, text messaging, talking on the telephone, listening to music with headphones, and playing with hand-held games) at family meals and examined associations with demographic characteristics, rules about media use, family characteristics, and the types of foods served at meals using an observational, cross-sectional design. Data were drawn from two coordinated, population-based studies of adolescents (Project Eating Among Teens 2010) and their parents (Project Families and Eating Among Teens). Surveys were completed during 2009-2010. Frequent television/movie watching during family meals by youth was reported by 25.5% of parents. Multivariate logistic regression analyses indicated significantly higher odds of mealtime media use (P<0.05) for girls and older teens. In addition, higher odds of mealtime media use (P<0.05) were also seen among those whose parents had low education levels or were black or Asian; having parental rules about media use significantly reduced these odds. Frequent mealtime media use was significantly associated with lower scores on family communication (P<0.05) and scores indicating less importance placed on mealtimes (P<0.001). Furthermore, frequent mealtime media use was associated with lower odds of serving green salad, fruit, vegetables, 100% juice, and milk at meals, whereas higher odds were seen for serving sugar-sweetened beverages (P<0.05). The ubiquitous use of mealtime media by adolescents and differences by sex, race/ethnicity, age, and parental rules suggest that supporting parents in their efforts to initiate and follow-through on setting mealtime media use rules may be an important public health strategy. © 2014 Academy of Nutrition and Dietetics.
KW  - Adolescent
KW  - Adolescent Behavior
KW  - Adolescent Nutritional Physiological Phenomena
KW  - Adult
KW  - Cellular Phone
KW  - Communications Media
KW  - Computers
KW  - Cross-Sectional Studies
KW  - Data Collection
KW  - Demography
KW  - Electronics
KW  - Family Characteristics
KW  - Female
KW  - Food Habits
KW  - Fruit
KW  - Humans
KW  - Logistic Models
KW  - Male
KW  - Meals
KW  - Middle Aged
KW  - Multivariate Analysis
KW  - Parent-Child Relations
KW  - Vegetables
KW  - Adolescents
KW  - Family meals
KW  - Healthful foods
KW  - Media
KW  - Parents
KW  - adolescent
KW  - adolescent behavior
KW  - adolescents
KW  - adult
KW  - article
KW  - child nutrition
KW  - child parent relation
KW  - computer
KW  - cross-sectional study
KW  - demography
KW  - electronics
KW  - family meals
KW  - family size
KW  - feeding behavior
KW  - female
KW  - fruit
KW  - Healthful foods
KW  - human
KW  - information processing
KW  - male
KW  - mass medium
KW  - meal
KW  - media
KW  - middle aged
KW  - mobile phone
KW  - multivariate analysis
KW  - parent
KW  - statistical model
KW  - vegetable
M3  - Article
DB  - Scopus
N1  - Export Date: 29 September 2024; Cited By: 52
ER  -

TY  - JOUR
AU  - Bellows, L.L.
AU  - McCloskey, M.
AU  - Clark, L.
AU  - Thompson, D.A.
AU  - Bekelman, T.A.
AU  - Chamberlin, B.
AU  - Johnson, S.L.
TI  - HEROs: Design of a Mixed-Methods Formative Research Phase for an Ecocultural Intervention to Promote Healthy Eating and Activity Behaviors in Rural Families With Preschoolers
PY  - 2018
T2  - Journal of Nutrition Education and Behavior
VL  - 50
IS  - 7
SP  - 736
EP  - 745
DO  - 10.1016/j.jneb.2018.02.012
UR  - https://www.scopus.com/inward/record.uri?eid=2-s2.0-85045102311&doi=10.1016%2fj.jneb.2018.02.012&partnerID=40&md5=2563bcd7867d422ed33c2f598085228f
AB  - Objective: To describe the mixed-methods formative research phase in the development of the Healthy Environments Study (HEROs), a technology-based, interactive family intervention to promote healthy eating and activity behaviors for young children in the home environment. Design: A mixed-method iterative approach, using ecocultural theory as a framework, will guide the development of both quantitative and qualitative formative research assessments. Setting: Rural eastern Colorado. Participants: Low-income families (n = 200) with preschool-aged children enrolled at 6 Head Start/preschool centers. Main Outcome Measures: Quantitative and qualitative methodologies will garner insights into 4 key topic areas: (1) food behaviors and environments (Remote Food Photography Method, parent focus group, and survey), (2) physical activity behaviors and environments (parent interview and survey), (3) mobile device use (parent survey and interview), and (4) daily life (ecocultural family interview and teacher/staff group discussions). Analysis: Results will be interpreted in combination to allow for a holistic understanding of participant behaviors, beliefs, attitudes and values related to each of the 4 topic areas. Collectively, outcomes will provide a comprehensive picture of preschoolers' daily life and inform intervention design and strategies to enhance preschoolers' eating and activity behaviors in the home environment. © 2018 Society for Nutrition Education and Behavior
KW  - Adult
KW  - Cell Phone
KW  - Child, Preschool
KW  - Exercise
KW  - Feeding Behavior
KW  - Health Promotion
KW  - Humans
KW  - Poverty
KW  - Research Design
KW  - Rural Population
KW  - adult
KW  - article
KW  - Colorado
KW  - eating
KW  - female
KW  - head
KW  - home environment
KW  - human
KW  - interview
KW  - lowest income group
KW  - major clinical study
KW  - male
KW  - outcome assessment
KW  - photography
KW  - physical activity
KW  - teacher
KW  - exercise
KW  - feeding behavior
KW  - health promotion
KW  - methodology
KW  - mobile phone
KW  - poverty
KW  - preschool child
KW  - procedures
KW  - rural population
M3  - Article
DB  - Scopus
N1  - Export Date: 29 September 2024; Cited By: 14
ER  -

TY  - JOUR
AU  - Dute, D.J.
AU  - Bemelmans, W.J.E.
AU  - Breda, J.
TI  - Using mobile apps to promote a healthy lifestyle among adolescents and students: A review of the theoretical basis and lessons learned
PY  - 2016
T2  - JMIR mHealth and uHealth
VL  - 4
IS  - 2
C7  - e39
DO  - 10.2196/mhealth.3559
UR  - https://www.scopus.com/inward/record.uri?eid=2-s2.0-85020922638&doi=10.2196%2fmhealth.3559&partnerID=40&md5=fc67f1e73935bda0a46ae92d6c896885
AB  - Background: European adolescents and students tend to have low levels of physical activity and eat unhealthy foods, and the prevalence of overweight and obesity has increased, which poses a public health challenge. Mobile apps play an important role in their daily lives, suggesting their potential to be used in health-promoting strategies. Objective: This review aimed to explore how mobile apps can contribute to the promotion of healthy nutrition, physical activity, and prevention of overweight in adolescents and students. For the apps identified, the review describes the content, the theoretical mechanisms applied, and lessons learned. Methods: The databases Scopus, MEDLINE, Embase, and PsycINFO were searched for English-language publications from January 2009 to November 2013. Studies were included if (1) the primary component of the intervention involves an app; (2) the intervention targets healthy nutrition, or physical activity, or overweight prevention; and (3) the target group included adolescents or students (aged 12-25 years). Results: A total of 15 studies were included, which describe 12 unique apps. Ten of these apps functioned as monitoring tools for assessing dietary intake or physical activity levels. The other apps used a Web-based platform to challenge users to exercise and to allow users to list and photograph their problem foods. For 5 apps, the behavioral theory underpinning their development was clearly specified. Frequently applied behavior change techniques are prompting self-monitoring of behavior and providing feedback on performance. Apps can function self-contained, but most of them are used as part of therapy or to strengthen school programs. From the age of 10 years users may be capable of using apps. Only 4 apps were developed specifically for adolescents. All apps were tested on a small scale and for a short period. Conclusions: Despite large potential and abundant usage by young people, limited research is available on apps and health promotion for adolescents. Apps seem to be a promising health promotion strategy as a monitoring tool. Apps can enable users to set targets, enhance self monitoring, and increase awareness. Three apps incorporated social features, making them "social media,"but hardly any evidence appeared available about their potential.  © Denise Jantine Dute, Wanda Jose Erika Bemelmans, João Breda.
M3  - Review
DB  - Scopus
N1  - Export Date: 29 September 2024; Cited By: 98
ER  -

TY  - JOUR
AU  - Wearing, J.R.
AU  - Nollen, N.
AU  - Befort, C.
AU  - Davis, A.M.
AU  - Agemy, C.K.
TI  - IPhone app adherence to expert-recommended guidelines for pediatric obesity prevention
PY  - 2014
T2  - Childhood Obesity
VL  - 10
IS  - 2
SP  - 132
EP  - 144
DO  - 10.1089/chi.2013.0084
UR  - https://www.scopus.com/inward/record.uri?eid=2-s2.0-84898040269&doi=10.1089%2fchi.2013.0084&partnerID=40&md5=ce4512fc093b8661685e24c0607dd9f0
AB  - Background: Pediatric obesity is a serious and prevalent problem. Smartphone technology, which is becoming increasingly available to children of diverse backgrounds, presents a unique opportunity to instill healthy behaviors before the onset of obesity. Past studies have examined the use of smartphone applications as tools of health behavior modification for adults. The present study examines the content of children's exercise and nutrition smartphone apps. Method: Sixty-two iPhone apps were identified and coded by two independent raters for adherence to expert-recommended behaviors (e.g., five fruits/vegetables per day) and strategies (e.g., self-monitoring diet/physical activity) for the prevention of pediatric obesity. Results: App behavioral and strategy index scores were uniformly low. Apps were more likely to address expert-recommended behaviors for the prevention of pediatric obesity (93.5%), whereas few apps addressed recommended strategies (20.9%). The most common behaviors addressed included physical activity (53.2%) and fruit/vegetable consumption (48.3%). Other important behaviors (e.g., screen time [1.6%] and family meals together [1.6%]) were rarely addressed. Conclusions: Current children's diet and exercise apps could be improved with increased adherence to expert-recommended guidelines, especially expert-recommended strategies. © Copyright 2014, Mary Ann Liebert, Inc. 2014.
KW  - Adolescent
KW  - Attitude to Computers
KW  - Cell Phones
KW  - Child
KW  - Computers, Handheld
KW  - Diet
KW  - Evidence-Based Medicine
KW  - Exercise
KW  - Female
KW  - Food Habits
KW  - Guideline Adherence
KW  - Health Behavior
KW  - Health Promotion
KW  - Humans
KW  - Male
KW  - Pediatric Obesity
KW  - Practice Guidelines as Topic
KW  - Software
KW  - adolescent
KW  - attitude to computers
KW  - child
KW  - computer program
KW  - diet
KW  - evaluation study
KW  - evidence based medicine
KW  - exercise
KW  - feeding behavior
KW  - female
KW  - health behavior
KW  - health promotion
KW  - human
KW  - male
KW  - microcomputer
KW  - mobile phone
KW  - Pediatric Obesity
KW  - practice guideline
KW  - practice guideline
KW  - procedures
M3  - Article
DB  - Scopus
N1  - Export Date: 29 September 2024; Cited By: 41
ER  -

TY  - CHAP
AU  - Kukoyi, O.B.
AU  - Amosu, A.M.
TI  - EFFECT OF NUTRITION EDUCATION AND MOBILE TEXT MESSAGES ON UNDERGRADUATES’ EATING PRACTICES AND PERCEPTION OF RISK IN OYO STATE, NIGERIA
PY  - 2022
T2  - Pediatrics and Adolescent Health: Recent International Research
SP  - 251
EP  - 270
UR  - https://www.scopus.com/inward/record.uri?eid=2-s2.0-85137464666&partnerID=40&md5=7a632c6ca51e148dc49bc13e7d137848
AB  - Young adults in the university are vulnerable in their eating habits for various reasons which include their deficiency in knowledge about what constitute healthy food that could influence their eating habits and their perception of risk by unhealthy dietary choices. The broad objective for this study was to evaluate the effect of nutrition education and mobile text messages on undergraduates eating practices and perception of risk in Oyo state, Nigeria. The study used a quasi-experimental design, comprising of three experimental groups and one control group. The study population were undergraduates in selected universities in Oyo state. This study was implemented in three phases: Baseline survey/data collection, intervention/evaluation and follow-up evaluation. A quantitative data collection instrument was used for data collection. The data obtained from completed questionnaires was collated and analysed using Statistical Package for Social Science (SPSS) version 23.0. There were 100 respondents recruited for this study with a mean age of 19.80 ± 2.22 years, however, there were 94 respondents at the follow-up stage of the study, indicating a 6% loss to follow-up. Respondents perception and eating practice was poor at baseline. However, eating practice and perception of risk significantly increased across the experimental groups at follow-up. Combination of both nutrition education and mobile text messages improved respondents’ eating practice and perception of risk more than isolation of nutrition education and mobile phone communication interventions separately. © 2022 by Nova Science Publishers, Inc.
M3  - Book chapter
DB  - Scopus
N1  - Export Date: 29 September 2024; Cited By: 0
ER  -

TY  - JOUR
AU  - Kavanagh, M.E.
AU  - Chiavaroli, L.
AU  - Glenn, A.J.
AU  - Heijmans, G.
AU  - Grant, S.M.
AU  - Chow, C.-M.
AU  - Josse, R.G.
AU  - Malik, V.S.
AU  - Watson, W.
AU  - Lofters, A.
AU  - Holmes, C.
AU  - Rackal, J.
AU  - Srichaikul, K.
AU  - Sherifali, D.
AU  - Snelgrove-Clarke, E.
AU  - Udell, J.A.
AU  - Juni, P.
AU  - Booth, G.L.
AU  - Farkouh, M.E.
AU  - Leiter, L.A.
AU  - Kendall, C.W.C.
AU  - Jenkins, D.J.A.
AU  - Sievenpiper, J.L.
TI  - A Web-Based Health Application to Translate Nutrition Therapy for Cardiovascular Risk Reduction in Primary Care (PortfolioDiet.app): Quality Improvement and Usability Testing Study
PY  - 2022
T2  - JMIR Human Factors
VL  - 9
IS  - 2
C7  - e34704
DO  - 10.2196/34704
UR  - https://www.scopus.com/inward/record.uri?eid=2-s2.0-85129673175&doi=10.2196%2f34704&partnerID=40&md5=756ee196802d190d7a191430b59daa5f
AB  - Background: The Portfolio Diet, or Dietary Portfolio, is a therapeutic dietary pattern that combines cholesterol-lowering foods to manage dyslipidemia for the prevention of cardiovascular disease. To translate the Portfolio Diet for primary care, we developed the PortfolioDiet.app as a patient and physician educational and engagement tool for PCs and smartphones. The PortfolioDiet.app is currently being used as an add-on therapy to the standard of care (usual care) for the prevention of cardiovascular disease in primary care. To enhance the adoption of this tool, it is important to ensure that the PortfolioDiet.app meets the needs of its target end users. Objective: The main objective of this project is to undertake user testing to inform modifications to the PortfolioDiet.app as part of ongoing engagement in quality improvement (QI). Methods: We undertook a 2-phase QI project from February 2021 to September 2021. We recruited users by convenience sampling. Users included patients, family physicians, and dietitians, as well as nutrition and medical students. For both phases, users were asked to use the PortfolioDiet.app daily for 7 days. In phase 1, a mixed-form questionnaire was administered to evaluate the users' perceived acceptability, knowledge acquisition, and engagement with the PortfolioDiet.app. The questionnaire collected both quantitative and qualitative data, including 2 open-ended questions. The responses were used to inform modifications to the PortfolioDiet.app. In phase 2, the System Usability Scale was used to assess the usability of the updated PortfolioDiet.app, with a score higher than 70 being considered acceptable. Results: A total of 30 and 19 users were recruited for phase 1 and phase 2, respectively. In phase 1, the PortfolioDiet.app increased users' perceived knowledge of the Portfolio Diet and influenced their perceived food choices. Limitations identified by users included challenges navigating to resources and profile settings, limited information on plant sterols, inaccuracies in points, timed-logout frustration, request for step-by-step pop-up windows, and request for a mobile app version; when looking at positive feedback, the recipe section was the most commonly praised feature. Between the project phases, 6 modifications were made to the PortfolioDiet.app to incorporate and address user feedback. At phase 2, the average System Usability Scale score was 85.39 (SD 11.47), with 100 being the best possible. Conclusions: By undertaking user testing of the PortfolioDiet.app, its limitations and strengths were able to be identified, informing modifications to the application, which resulted in a clinical tool that better meets users' needs. The PortfolioDiet.app educates users on the Portfolio Diet and is considered acceptable by users. Although further refinements to the PortfolioDiet.app will continue to be made before its evaluation in a clinical trial, the result of this QI project is an improved clinical tool. © Meaghan E Kavanagh, Laura Chiavaroli, Andrea J Glenn, Genevieve Heijmans, Shannan M Grant, Chi-Ming Chow, Robert G Josse, Vasanti S Malik, William Watson, Aisha Lofters, Candice Holmes, Julia Rackal, Kristie Srichaikul, Diana Sherifali, Erna Snelgrove-Clarke, Jacob A Udell, Peter Juni, Gillian L Booth, Michael E Farkouh, Lawrence A Leiter, Cyril WC Kendall, David JA Jenkins, John L Sievenpiper.
M3  - Article
DB  - Scopus
N1  - Export Date: 29 September 2024; Cited By: 5
ER  -

TY  - JOUR
AU  - Więckowska-Rusek, K.
AU  - Danel, J.
AU  - Deja, G.
TI  - The usefulness of the nutrition apps in self-control of diabetes mellitus – the review of literature and own experience
ST  - Przydatność żywieniowych aplikacji mobilnych w samokontroli cukrzycy – przegląd literatury i prezentacja własnych doświadczeń
PY  - 2022
T2  - Pediatric Endocrinology, Diabetes and Metabolism
VL  - 28
IS  - 1
SP  - 75
EP  - 80
DO  - 10.5114/pedm.2022.113631
UR  - https://www.scopus.com/inward/record.uri?eid=2-s2.0-85127999835&doi=10.5114%2fpedm.2022.113631&partnerID=40&md5=b651fc2bd037c9d6854c4fb8aef68664
AB  - Intensive technology development as well as the COVID-19 pandemic has contributed to the increased interest in the telemedicine and mHealth sector. Increasing availability and use of mobile devices as well as the constantly growing number of nutritional mobile applications, resulted in creating new tools for food and meals nutrients calculation which can be used by patients with diabetes. Variety of mobile applications and multiple functions included in them enable finding applications focused on individual patients’ needs. The scientific data coming from research conducted so far suggest that the regular use of mobile nutritional applications contributes to improving metabolic control of diabetes and the reduction of the value of glycated hemoglobin in patients with diabetes. Innovative solutions bring hope also for a significant improvement in the quality of life of patients. The aim of this article was to summarize the EBM knowledge about the use of mHealth in self-control and diet of patients with diabetes, especially type 1 and to present and assess the nutrition mobile applications available in polish language according to their functionality in diabetic self-control. © Copyright by PTEiDD 2022.
KW  - COVID-19
KW  - Diabetes Mellitus
KW  - Humans
KW  - Pandemics
KW  - Quality of Life
KW  - Self-Control
KW  - Article
KW  - diabetes mellitus
KW  - diabetic patient
KW  - diet
KW  - food intake
KW  - human
KW  - insulin dependent diabetes mellitus
KW  - nutrition
KW  - Polish citizen
KW  - self control
KW  - telehealth
KW  - telemedicine
KW  - diabetes mellitus
KW  - pandemic
KW  - quality of life
M3  - Article
DB  - Scopus
N1  - Export Date: 29 September 2024; Cited By: 3
ER  -

TY  - JOUR
AU  - Hermsen, S.
AU  - van Kraaij, A.
AU  - Camps, G.
TI  - Low– and Medium–Socioeconomic-Status Group Members’ Perceived Challenges and Solutions for Healthy Nutrition: Qualitative Focus Group Study
PY  - 2022
T2  - JMIR Human Factors
VL  - 9
IS  - 4
C7  - e40123
DO  - 10.2196/40123
UR  - https://www.scopus.com/inward/record.uri?eid=2-s2.0-85149861814&doi=10.2196%2f40123&partnerID=40&md5=68b49d41dc32b61696b7bef6942bc4e0
AB  - Background: Although digital tools for healthy nutrition have shown great potential, their actual impact remains variable as digital solutions often do not fit users’ needs and barriers. This is especially poignant for priority communities in society. Involving these groups in citizen science may have great benefits even beyond the increase in knowledge of the lives and experiences of these groups. However, this requires specialized skills. Participants from priority groups could benefit from an approach that offers sensitization and discussion to help them voice their needs regarding healthy nutrition and technology to support healthy eating. Objective: This study aimed to gather insights into people’s thoughts on everyday eating practices, self-regulation in healthy eating, and skill acquisition and on applying technological innovations to these domains. Methods: Participants answered 3 daily questionnaires to garner their current practices regarding habits, self-regulation, skills, and technology use surrounding healthy eating and make it easier for them to collect their thoughts and experiences (sensitization). Within a week of filling out the 3 questionnaires, participants took part in a web-based focus group discussion session. All sessions were transcribed and analyzed using a thematic qualitative approach. Results: A total of 42 people took part in 7 focus group interviews of 6 people each. The analysis showed that participants would like to receive support from technology for a broad range of aspects of nutrition, such as measuring the effect their personal nutrition has on their individual health, providing them with reliable product information, giving them practical guidance for healthy eating and snacking, and reducing the burden of registering food intake. Technology should be easy to use, reduce burdens, and be tailored to personal situations. Privacy and cost were major concerns for the participants. Conclusions: This study shows that people from low– and medium–socioeconomic-status groups have a need for specific support in tailoring their knowledge of healthy nutrition to their own situation and see technology as a means to achieve this. ©Sander Hermsen, Alex van Kraaij, Guido Camps.
M3  - Article
DB  - Scopus
N1  - Export Date: 29 September 2024; Cited By: 3
ER  -

TY  - JOUR
AU  - Park, E.-J.
AU  - Hwang, S.S.-H.
AU  - Lee, M.-S.
AU  - Bhang, S.-Y.
TI  - Food Addiction and Emotional Eating Behaviors Co-Occurring with Problematic Smartphone Use in Adolescents?
PY  - 2022
T2  - International Journal of Environmental Research and Public Health
VL  - 19
IS  - 9
C7  - 4939
DO  - 10.3390/ijerph19094939
UR  - https://www.scopus.com/inward/record.uri?eid=2-s2.0-85128405113&doi=10.3390%2fijerph19094939&partnerID=40&md5=1a6c4cb713ca39661538c3795b3aff70
AB  - Addiction in adolescence is increasing and has a significant impact on physical and mental health. Notably, addictions can be comorbid and affect each other. Despite the recent growing interest in food addiction (FA) and problematic smartphone use (PSU), few studies have investigated their association in adolescents. We investigated the relationship between FA and PSU in adolescents and the effects of eating behaviors. A total of 209 adolescents (44.5% male; mean age = 12.86 ± 0.7 years) participated in the current school-based community study. We found a positive correlation between the dimensional Yale Food Addiction Scale for Children 2.0 (dYFAS-C2.0) and the Smartphone Overdependence Scale after adjusting for age, sex, body mass index, and socioeconomic status. The high-risk PSU group accounted for 17.2% of participants. Furthermore, this group showed 2.3 times higher dYFAS-C2.0 scores than the general group. Emotional overeating and satiety responsiveness were correlated with PSU. A comprehensive evaluation of addiction symptoms is needed for proper intervention, especially in adolescents with symptoms of abnormal eating behaviors. © 2022 by the authors. Licensee MDPI, Basel, Switzerland.
KW  - Adolescent
KW  - Behavior, Addictive
KW  - Child
KW  - Emotions
KW  - Feeding Behavior
KW  - Female
KW  - Food Addiction
KW  - Humans
KW  - Male
KW  - Smartphone
KW  - child health
KW  - food consumption
KW  - mental disorder
KW  - mobile phone
KW  - young population
KW  - adolescence
KW  - age
KW  - Article
KW  - behavior disorder assessment
KW  - body mass
KW  - child
KW  - disease association
KW  - disease severity
KW  - emotional eating behavior
KW  - feeding behavior
KW  - female
KW  - food addiction
KW  - high risk population
KW  - human
KW  - low risk population
KW  - male
KW  - middle school student
KW  - mobile phone addiction
KW  - overnutrition
KW  - risk factor
KW  - satiety
KW  - sedentary lifestyle
KW  - sex difference
KW  - Smartphone Overdependence Scale
KW  - social status
KW  - Yale Food Addiction Scale
KW  - addiction
KW  - adolescent
KW  - emotion
KW  - feeding behavior
KW  - food addiction
KW  - psychology
KW  - smartphone
M3  - Article
DB  - Scopus
N1  - Export Date: 29 September 2024; Cited By: 8
ER  -

TY  - JOUR
AU  - Caon, M.
AU  - Prinelli, F.
AU  - Angelini, L.
AU  - Carrino, S.
AU  - Mugellini, E.
AU  - Orte, S.
AU  - Serrano, J.C.E.
AU  - Atkinson, S.
AU  - Martin, A.
AU  - Adorni, F.
TI  - PEGASO e-Diary: User Engagement and Dietary Behavior Change of a Mobile Food Record for Adolescents
PY  - 2022
T2  - Frontiers in Nutrition
VL  - 9
C7  - 727480
DO  - 10.3389/fnut.2022.727480
UR  - https://www.scopus.com/inward/record.uri?eid=2-s2.0-85130486323&doi=10.3389%2ffnut.2022.727480&partnerID=40&md5=f2093e8e2af58dec00cb73da4864f523
AB  - Background: Obesity amongst children and adolescents is becoming a major health problem globally and mobile food records can play a crucial role in promoting healthy dietary habits. Objective: To describe the methodology for the implementation of the e-Diary mobile food record, to assess its capability in promoting healthy eating habits, to evaluate the factors associated with its usage and engagement. Methods: This is a descriptive study that compared the characteristics of participants engaged in the e-Diary, which was part of the PEGASO project in which an app to provide proactive health promotion was given to 365 students at 4 European sites enrolled during October to December 2016: England (UK), Scotland (UK), Lombardy (Italy), and Catalonia (Spain). The e-Diary tracked the users' dietary habits in terms of food groups, dietary indexes, and 6 dietary target behaviors relating to consumption of: fruit; vegetable; breakfast; sugar-sweetened beverages; fast-food; and snacks. The e-Diary provided also personalized suggestions for the next meal and gamification. Results: The e-Diary was used for 6 months by 357 adolescents (53.8% females). The study showed that females used the e-Diary much more than males (aOR 3.8, 95% CI 1.6–8.8). Participants aged 14 years were more engaged in the e-Diary than older age groups (aOR 5.1, 95% CI 1.4–18.8) as were those with a very good/excellent self-perceived health status compared to their peers with fair/poor health perception (aOR 4.2, 95% CI 1.3–13.3). Compared to the intervention sites, those living in Catalonia (aOR 13.2 95% CI 2.5–68.8) were more engaged. In terms of behavior change, a significant positive correlation between fruit (p < 0.0001) and vegetables (p = 0.0087) intake was observed in association with increased engagement in the e-Diary. Similarly, adolescents who used the app for more than 2 weeks had significantly higher odds of not skipping breakfast over the study period (aOR 2.5, 95% CI 1.0–6.3). Conclusions: The users highly engaged with the e-Diary were associated with improved dietary behaviors: increased consumption of fruit and vegetables and reduced skipping of breakfast. Although the overall usage of the e-Diary was high during the first weeks, it declined thereafter. Future applications should foster user engagement, particularly targeting adolescents at high risk. Clinical Trial Registration: https://www.clinicaltrials.gov/, identifier: NCT02930148. Copyright © 2022 Caon, Prinelli, Angelini, Carrino, Mugellini, Orte, Serrano, Atkinson, Martin and Adorni.
M3  - Article
DB  - Scopus
N1  - Export Date: 29 September 2024; Cited By: 9
ER  -

TY  - JOUR
AU  - Respati, T.
AU  - Fitriyana, S.
AU  - Romadhona, N.
AU  - Ibnusantosa, G.
AU  - Frederrico, R.
AU  - Yulianto, F.A.
AU  - Shandriasti, A.
AU  - Nugroho, E.
TI  - Gastronot: a pilot project for promoting healthy eating habits using mixed-method study design
PY  - 2021
T2  - F1000Research
VL  - 10
C7  - 1273
DO  - 10.12688/f1000research.74159.1
UR  - https://www.scopus.com/inward/record.uri?eid=2-s2.0-85153032896&doi=10.12688%2ff1000research.74159.1&partnerID=40&md5=932623a359d065fe9539bee5cfa8a2bb
AB  - Background: Eating habits are formed from childhood and develop into adulthood. Unhealthy eating habits will persist into adulthood and can lead  to various diseases. Healthy eating and behaviour should be taught using  engaging tools. The study aims to pilot nutrition education using the game-based learning approach, implementing a specially designed learning board game entitled "Gastronot". Methods: A mixed-method study was used in two stages. The first stage was an FGD with 14 informants and in-depth interviews with six informants to develop the game. The second stage was the game's development, and a pre and post-test were conducted on 88 children to evaluate the game—the study was conducted from August 2019 to July 2020. Results: Results showed almost half the children (49%) never heard about Balanced Nutrition Diet Pyramid. There was a significant difference between respondents' knowledge before and after playing the game with a p-value of 0.021. The game was able to engage participants in the active learning process. Conclusions: We concluded that the game-based learning utilizing the Gastronot board game demonstrated good results as a method for teaching primary school students about food and healthy eating habits. Copyright: © 2021 Respati T et al.
M3  - Article
DB  - Scopus
N1  - Export Date: 29 September 2024; Cited By: 2
ER  -

TY  - JOUR
AU  - Vidal, R.
AU  - Rivera-Navarro, J.
AU  - Gravina, L.
AU  - Díez, J.
AU  - Franco, M.
TI  - Correlates of eating behaviors in adolescence: A systematic review of qualitative studies
PY  - 2024
T2  - Nutrition Reviews
VL  - 82
IS  - 6
SP  - 749
EP  - 776
DO  - 10.1093/nutrit/nuad088
UR  - https://www.scopus.com/inward/record.uri?eid=2-s2.0-85192840645&doi=10.1093%2fnutrit%2fnuad088&partnerID=40&md5=bde0b0f4bdbbed92150aeaedac40a45d
AB  - Nutrition plays a critical role in adolescence. Adolescents are vulnerable to the impact of different factors that distance them from healthy habits, increasing their risk of chronic diseases in adulthood. Qualitative methodologies allow for a better understanding of these factors. Objective: This systematic review aims to consolidate qualitative research evidence from the past 10 years to analyze the facilitators and barriers influencing adolescents' eating behaviors. Data Sources: Databases searched for relevant studies were Scopus, Medline/PubMed, PsycINFO, and Web of Science. Data Extraction: A total of 4176 records were identified. The authors used the GRADE-CERQual (Confidence in Evidence from Reviews of Qualitative Research) quality-assessment tool. Results: Fifty articles with qualitative or mixed methodologies were finally included. The most applied techniques were focus groups and semi-structured interviews. The factors influencing adolescents' diets were classified into 4 dimensions: individual, social, community, and macrosystem factors. The most influential were the following - (1) at the individual level: gender (facilitator or barrier), taste and appearance of food (barrier), and lack of time (barrier); (2) at the social level: parents' and caregivers' influence (facilitator or barrier), peer group influence (barrier), and socioeconomic position (barrier); (3) at the community level: school food environment (facilitator or barrier), neighborhood food environment (barrier), household food environment (facilitator or barrier), food insecurity (barrier), and availability and affordability of ultra-processed foods (barrier); and (4) at the macrosystem level: digital tools (facilitator or barrier). Conclusions: This systematic review identified several facilitators and barriers influencing eating behaviors among adolescents. Qualitative research provides a rich source of knowledge to inform interventions aimed at improving adolescents' diets. Qualitative research is very useful for collecting researches that help to implement intervention programs that improve adolescent nutrition.  © The Author(s) 2023.
KW  - Adolescent
KW  - Adolescent Behavior
KW  - Diet
KW  - Feeding Behavior
KW  - Female
KW  - Humans
KW  - Male
KW  - Qualitative Research
KW  - Socioeconomic Factors
KW  - adolescence
KW  - adolescent
KW  - adolescent nutrition
KW  - chronic disease
KW  - conceptual framework
KW  - data analysis
KW  - data extraction
KW  - diet
KW  - eligibility criteria
KW  - feeding behavior
KW  - female
KW  - food insecurity
KW  - healthy diet
KW  - household
KW  - human
KW  - knowledge
KW  - male
KW  - mental health
KW  - methodology
KW  - middle income country
KW  - neighborhood
KW  - peer group
KW  - physical appearance
KW  - population group
KW  - qualitative analysis
KW  - qualitative research
KW  - quality assessment tool
KW  - Review
KW  - semi structured interview
KW  - social class
KW  - systematic review
KW  - ultra-processed food
KW  - adolescent behavior
KW  - diet
KW  - psychology
KW  - socioeconomics
M3  - Review
DB  - Scopus
N1  - Export Date: 29 September 2024; Cited By: 3
ER  -

TY  - CONF
AU  - Redfern, J.
TI  - Smart health and innovation: Facilitating health-related behaviour change
PY  - 2017
T2  - Proceedings of the Nutrition Society
VL  - 76
IS  - 3
SP  - 328
EP  - 332
DO  - 10.1017/S0029665117001094
UR  - https://www.scopus.com/inward/record.uri?eid=2-s2.0-85030031703&doi=10.1017%2fS0029665117001094&partnerID=40&md5=39f95492851f6d3baca8e5081403cd62
AB  - Non-communicable diseases (NCD) are the leading cause of death globally. Smart health technology and innovation is a potential strategy for increasing reach and for facilitating health behaviour change. Despite rapid growth in the availability and affordability of technology there remains a paucity of published and robust research in the area as it relates to health. The objective of the present paper is to review and provide a snapshot of a variety of contemporary examples of smart health strategies with a focus on evidence and research as it relates to prevention with a CVD management lens. In the present analysis, five examples will be discussed and they include a physician-directed strategy, consumer directed strategies, a public health approach and a screening strategy that utilises external hardware that connects to a smartphone. In conclusion, NCD have common risk factors and all have an association with nutrition and health. Smart health and innovation is evolving rapidly and may help with diagnosis, treatment and management. While on-going research, development and knowledge is needed, the growth of technology development and utilisation offers opportunities to reach more people and achieve better health outcomes at local, national and international levels. Copyright © The Author 2017.
KW  - Biomedical Research
KW  - Cardiovascular Diseases
KW  - Congresses as Topic
KW  - Consumer Behavior
KW  - Dietetics
KW  - Food Preferences
KW  - Global Health
KW  - Healthy Diet
KW  - Healthy Lifestyle
KW  - Humans
KW  - Mobile Applications
KW  - Nutritional Sciences
KW  - Patient Compliance
KW  - Risk Factors
KW  - Societies, Scientific
KW  - Telemedicine
KW  - behavior change
KW  - cardiovascular disease
KW  - cardiovascular risk
KW  - chronic disease
KW  - clinical decision support system
KW  - clinical practice
KW  - clinical study
KW  - computer
KW  - Conference Paper
KW  - consumer
KW  - diet
KW  - disease burden
KW  - exercise
KW  - health behavior
KW  - health care delivery
KW  - human
KW  - information processing
KW  - information technology
KW  - medical technology
KW  - mobile phone
KW  - non communicable disease
KW  - nutrition
KW  - nutrition education
KW  - nutritional health
KW  - physician
KW  - primary health care
KW  - public health
KW  - risk factor
KW  - smartphone
KW  - software
KW  - text messaging
KW  - tobacco
KW  - cardiovascular disease
KW  - consumer attitude
KW  - dietetics
KW  - food preference
KW  - global health
KW  - health care organization
KW  - healthy diet
KW  - healthy lifestyle
KW  - medical research
KW  - mobile application
KW  - nutritional science
KW  - organization
KW  - patient compliance
KW  - procedures
KW  - telemedicine
KW  - trends
M3  - Conference paper
DB  - Scopus
N1  - Export Date: 29 September 2024; Cited By: 25
ER  -

TY  - JOUR
AU  - Syed, N.K.
AU  - Syed, M.H.
AU  - Meraya, A.M.
AU  - Albarraq, A.A.
AU  - Al-Kasim, M.A.
AU  - Alqahtani, S.
AU  - Makeen, H.A.
AU  - Yasmeen, A.
AU  - Banji, O.J.F.
AU  - Elnaem, M.H.
TI  - The association of dietary behaviors and practices with overweight and obesity parameters among Saudi university students
PY  - 2020
T2  - PLoS ONE
VL  - 15
IS  - 9 September
C7  - e0238458
DO  - 10.1371/journal.pone.0238458
UR  - https://www.scopus.com/inward/record.uri?eid=2-s2.0-85090820454&doi=10.1371%2fjournal.pone.0238458&partnerID=40&md5=62cfcd42c5233976c210827a105af470
AB  - Background Western dietary habits, coupled with a sedentary lifestyle, are potential contributors to the prevalence and rapid increase in the incidence of obesity in Saudi Arabia. This study aimed to investigate the association between students’ weight status and their eating behaviors and practices. Another aim was to assess students’ awareness of the health risks associated with obesity. Methods A cross-sectional survey was conducted among a sample of 416 (53% male and 47% female) undergraduate students, aged 18–26 years old, between January 6 and April 6, 2019, from colleges of Health Sciences at Jazan University in the Kingdom of Saudi Arabia (K.S.A). Students completed a self-administered questionnaire and recorded their measured anthropometric parameters. Results The prevalence of overweight (20.4%) and obesity (14.9%) were relatively high among the participants. There were statistically significant associations between Body Mass Index (BMI) and the different settings of food consumption (i.e., dining on a table (or) in the Islamic way: squatting on the ground) (p<0.001)). BMI was also associated with students’ dietary habits regarding consuming food, snacks, and drinking carbonated beverages while watching television (p<0.001), as well as consuming the same pattern of food/drink while watching television, playing video games on mobile phones or computers (p<0.001). Nearly most of the students were oblivious to the fact that metabolic syndrome, reproductive disorders, respiratory disorders along with liver and gallbladder diseases are some of the health risks associated with obesity. Conclusion The prevalence of obesity and overweight were reasonably high in our study sample and were affected by several factors related to students’ eating behaviors and practices. This warrants the need for rigorous and frequent health education interventions on healthy eating behaviors, dietary practices, with an emphasis on the importance of adopting an active, healthy lifestyle. © 2020 Syed et al. This is an open access article distributed under the terms of the Creative Commons Attribution License, which permits unrestricted use, distribution, and reproduction in any medium, provided the original author and source are credited.
KW  - Adolescent
KW  - Adult
KW  - Body Mass Index
KW  - Computers
KW  - Cross-Sectional Studies
KW  - Diet
KW  - Feeding Behavior
KW  - Female
KW  - Health Education
KW  - Humans
KW  - Incidence
KW  - Male
KW  - Obesity
KW  - Overweight
KW  - Prevalence
KW  - Saudi Arabia
KW  - Sedentary Behavior
KW  - Students
KW  - Surveys and Questionnaires
KW  - Television
KW  - Universities
KW  - Young Adult
KW  - adult
KW  - anthropometric parameters
KW  - Article
KW  - awareness
KW  - body mass
KW  - body weight
KW  - carbonated beverage
KW  - controlled study
KW  - cross-sectional study
KW  - disease association
KW  - fast food
KW  - feeding behavior
KW  - female
KW  - gallbladder disease
KW  - genital system disease
KW  - health hazard
KW  - human
KW  - liver disease
KW  - major clinical study
KW  - male
KW  - metabolic syndrome X
KW  - obesity
KW  - prevalence
KW  - questionnaire
KW  - Saudi
KW  - Saudi Arabia
KW  - screen time
KW  - sex difference
KW  - student attitude
KW  - undergraduate student
KW  - university student
KW  - video game
KW  - adolescent
KW  - computer
KW  - diet
KW  - feeding behavior
KW  - health education
KW  - incidence
KW  - obesity
KW  - psychology
KW  - student
KW  - television
KW  - university
KW  - young adult
M3  - Article
DB  - Scopus
N1  - Export Date: 29 September 2024; Cited By: 47
ER  -

TY  - JOUR
AU  - Fall, C.H.D.
AU  - Abera, M.
AU  - Chopra, H.
AU  - Hardy-Johnson, P.
AU  - Janha, R.E.
AU  - Jesson, J.
AU  - Joglekar, C.
AU  - Joseph, S.
AU  - Kehoe, S.H.
AU  - Mukoma, G.
AU  - Joshi-Reddy, K.
AU  - Kumaran, K.
AU  - Barker, M.E.
TI  - Anthropometric nutritional status, and social and dietary characteristics of African and Indian adolescents taking part in the TALENT (Transforming Adolescent Lives through Nutrition) qualitative study
PY  - 2020
T2  - Public Health Nutrition
DO  - 10.1017/S1368980020001901
UR  - https://www.scopus.com/inward/record.uri?eid=2-s2.0-85089454016&doi=10.1017%2fS1368980020001901&partnerID=40&md5=bf24439989d5bbaa5354b391cdc91648
AB  - Objective:To describe the anthropometry, socioeconomic circumstances, diet and screen time usage of adolescents in India and Africa as context to a qualitative study of barriers to healthy eating and activity.Design:Cross-sectional survey, including measured height and weight and derived rates of stunting, low BMI, overweight and obesity. Parental schooling and employment status, household assets and amenities, and adolescents' dietary diversity, intake of snack foods, mobile/smartphone ownership and TV/computer time were obtained via a questionnaire.Setting:Four settings each in Africa (rural villages, West Kiang, The Gambia; low-income urban communities, Abidjan, Cote D'Ivoire; low/middle-class urban communities, Jimma, Ethiopia; low-income township, Johannesburg, South Africa) and India (rural villages, Dervan; semi-rural villages, Pune; city slums, Mumbai; low-middle/middle-class urban communities, Mysore).Participants:Convenience samples (n 41-112 per site) of boys and girls, half aged 10-12 years and another half aged 15-17 years, were recruited for a qualitative study.Results:Both undernutrition (stunting and/or low BMI) and overweight/obesity were present in all settings. Rural settings had the most undernutrition, least overweight/obesity and greatest diet diversity. Urban Johannesburg (27 %) and Abidjan (16 %), and semi-rural Pune (16 %) had the most overweight/obesity. In all settings, adolescents reported low intakes of micronutrient-rich fruits and vegetables, and substantial intakes of salted snacks, cakes/biscuits, sweets and fizzy drinks. Smartphone ownership ranged from 5 % (West Kiang) to 69 % (Johannesburg), higher among older adolescents.Conclusions:The 'double burden of malnutrition' is present in all TALENT settings. Greater urban transition is associated with less undernutrition, more overweight/obesity, less diet diversity and higher intakes of unhealthy/snack foods. © The Author(s), 2020. Published by Cambridge University Press on behalf of The Nutrition Society.
KW  - Adolescent
KW  - Anthropometry
KW  - Cote d'Ivoire
KW  - Cross-Sectional Studies
KW  - Diet
KW  - Female
KW  - Humans
KW  - India
KW  - Male
KW  - Nutritional Status
KW  - South Africa
KW  - Urban Population
KW  - adolescent
KW  - anthropometry
KW  - Cote d'Ivoire
KW  - cross-sectional study
KW  - diet
KW  - epidemiology
KW  - female
KW  - human
KW  - India
KW  - male
KW  - nutritional status
KW  - South Africa
KW  - urban population
M3  - Article
DB  - Scopus
N1  - Export Date: 29 September 2024; Cited By: 2
ER  -

TY  - JOUR
AU  - Della Torre, S.B.
AU  - Lages, M.
AU  - Dias, S.S.
AU  - Guarino, M.P.
AU  - Braga-Pontes, C.
TI  - Translating and Testing a Digital Game Promoting Vegetable Consumption in Young Children: Usability Study
PY  - 2023
T2  - JMIR Serious Games
VL  - 11
IS  - 1
C7  - e43843
DO  - 10.2196/43843
UR  - https://www.scopus.com/inward/record.uri?eid=2-s2.0-85175491254&doi=10.2196%2f43843&partnerID=40&md5=6569c0bfbc11ea7aa9fefa6db4c5bb5f
AB  - Background: Promoting healthy eating in children is key to preventing chronic diseases, and vegetable consumption is notably lower than recommended in this population. Among the interventions tested, gamification has shown promise in promoting familiarization, increasing knowledge, and potentially increasing vegetable intake. Objective: This pilot study aimed first to translate the digital game “Veggies4myHeart” into French and to assess its influence on young children’s preferences and willingness to taste vegetables when combined with repeated tasting and education. We also aimed to investigate the acceptability and applicability of the game in 2 classrooms. Methods: During 5 consecutive weekly sessions, children from 2 elementary classes played the digital game consisting of 5 mini games on different vegetables (lettuce, carrot, red cabbage, cucumber, and tomato) in pairs for 10-15 minutes. In addition, they discussed one of the vegetables and tasted the 5 vegetables in each session. Pretest and posttest food preferences and willingness to taste the vegetables were compared. Teachers participated in a semistructured interview. Results: A total of 45 children aged 5 to 6 years tested the French version of the digital game. The children’s declared food preferences were already high for carrot, cucumber, and tomato, with scores higher than 4 out of a maximum of 5. The scores did not change significantly after the intervention, except for red cabbage (pretest: mean 2.52, SD 1.49; posttest: mean 3.29, SD 1.67; P=.006) and a composite score (pretest: mean 3.76, SD 1.06; posttest: mean 4.05, SD 1.03; P=.001). Before the intervention, 18 (44%), 30 (73%), 16 (39%), 29 (71%), and 26 (63%) children out of 41 were willing to taste lettuce, carrot, red cabbage, cucumber, and tomato, respectively. After the intervention, no significant statistical differences were observed, with 23 (51%), 36 (80%), 24 (53%), 33 (73%), and 29 (64%) children out of 45 willing to taste lettuce, carrot, red cabbage, cucumber, and tomato, respectively. Teachers supported this tool combined with repeated tasting and education and highlighted facilitators and barriers that should be anticipated to improve implementation in schools. Conclusions: In this study, we translated an existing digital game applicable and acceptable to both children and teachers. A larger study is warranted to confirm the effectiveness of interventions using the digital game to promote vegetable preference, willingness to taste, and intake. ©Sophie Bucher Della Torre, Marlene Lages, Sara S Dias, Maria P Guarino, Cátia Braga-Pontes.
M3  - Article
DB  - Scopus
N1  - Export Date: 29 September 2024; Cited By: 0
ER  -

TY  - JOUR
AU  - Duplaga, M.
AU  - Grysztar, M.
TI  - Nutritional behaviors, health literacy, and health locus of control of secondary schoolers in southern poland: A cross‐sectional study
PY  - 2021
T2  - Nutrients
VL  - 13
IS  - 12
C7  - 4323
DO  - 10.3390/nu13124323
UR  - https://www.scopus.com/inward/record.uri?eid=2-s2.0-85120065137&doi=10.3390%2fnu13124323&partnerID=40&md5=1375f90834d50205cdbe81f8faa77484
AB  - Nutritional behaviors remain an essential part of a healthy lifestyle. It seems obvious that unfavorable health behaviors adopted in adolescence are maintained late in adulthood and may have a profound effect on health status. The main aim of this study was to assess the association between nutritional behaviors and health literacy (HL), health locus of control (HLC), and socioeconomic variables in secondary school pupils from a voivodship (the main unit of territorial division) in southern Poland. The analysis was based on dataTable from a paper‐and‐pencil survey taken by 2223 pupils from schools selected as the result of cluster sampling. The survey questionnaire encompassed a set of five items asking about dietary patterns and the consumption of fruit and vegetables as well as fast food, a European Health Literacy Project Questionnaire consisting of 47 items, the Multidimensional Health Locus of Control (MHLC) scale, and items asking about sociodemographic and economic variables. Uni‐ and multivariate logistic regression models have been developed to assess the predictors of indicator nutrition behaviors. The adjusted models revealed that internal HLC was not significantly associated with any of analyzed nutritional behaviors. “Powerful other HLC” and “Chance HLC” (dimension of external HLC) were significant predictors of the selected dietary patterns. Furthermore, higher HL was associated with higher consumption of fruit and vegetables [odds ratio, 95% confidence interval (OR, 95% CI)]: 1.02 (1.01– 1.04) and with lower consumption of fast food (OR, 95% CI, 0.98, 0.95–0.999). There was a significant relationship between gender, the size of the household, self‐assessed economic situation, expenditures on mobile phones, and weekly duration of Internet use and selected nutrition behaviors. In conclusion, developed regression models confirmed a significant relationship between HL and the types of consumed food, but not with dieting patterns. Contrary to earlier studies, internal HLC was not associated with nutrition behaviors. In our study, boys showed more favorable nutritional behaviors than girls. More intense use of the Internet was associated with less beneficial nutritional behaviors. This study brings important results that should have an impact on health promotion interventions addressed to adolescents in southern Poland. © 2021 by the authors. Licensee MDPI, Basel, Switzerland.
KW  - Adolescent
KW  - Adolescent Behavior
KW  - Cross-Sectional Studies
KW  - Diet Surveys
KW  - Feeding Behavior
KW  - Female
KW  - Health Literacy
KW  - Humans
KW  - Internal-External Control
KW  - Internet Use
KW  - Logistic Models
KW  - Male
KW  - Poland
KW  - Sex Factors
KW  - Socioeconomic Factors
KW  - Students
KW  - adolescent
KW  - adolescent behavior
KW  - Article
KW  - controlled study
KW  - cross-sectional study
KW  - dietary pattern
KW  - fast food
KW  - feeding behavior
KW  - female
KW  - fruit consumption
KW  - health literacy
KW  - health promotion
KW  - health survey
KW  - high school
KW  - household
KW  - human
KW  - internet use
KW  - locus of control
KW  - male
KW  - Multidimensional Health Locus of Control scale
KW  - Poland
KW  - questionnaire
KW  - screen time
KW  - sex difference
KW  - social status
KW  - vegetable consumption
KW  - adolescent behavior
KW  - control
KW  - diet
KW  - feeding behavior
KW  - health literacy
KW  - psychology
KW  - sex factor
KW  - socioeconomics
KW  - statistical model
KW  - student
M3  - Article
DB  - Scopus
N1  - Export Date: 29 September 2024; Cited By: 6
ER  -

TY  - JOUR
AU  - Almeida, C.
AU  - Azevedo, J.
AU  - Rio, M.J.G.
AU  - Barros, R.
AU  - Severo, M.
AU  - Padraõ, P.
TI  - Parental practices, preferences, skills and attitudes on food consumption of pre-school children: Results from Nutriscience Project
PY  - 2021
T2  - PLoS ONE
VL  - 16
IS  - 5 May
C7  - e0251620
DO  - 10.1371/journal.pone.0251620
UR  - https://www.scopus.com/inward/record.uri?eid=2-s2.0-85106643339&doi=10.1371%2fjournal.pone.0251620&partnerID=40&md5=d80b533f00b342fabd3b42687da67b7a
AB  - The association between family environment and child's eating behaviors is well established but a multidimensional approach to study this relation is lacking. This study aimed to assess the proprieties of a questionnaire created to evaluate parental practices, preferences, skills and attitudes regarding fruit and vegetables (F&V), sugar and salt. Participants (n = 714) were families of pre-school children (aged 2-6 years old) of the Nutriscience Project-a webbased gamification program-who answered a questionnaire assessing socio-demographic characteristics, nutrition knowledge, and a scale evaluating parental practices, preferences, skills and attitudes, at the baseline of the project. Exploratory factorial analysis was applied to the scale: 21 items and 5 factors were extracted (52.4% of explained variance) with a Kaiser-Meyer-Olkin (KMO) value of 0.770: 1. Modelling/active promotion of F&V consumption (α = 0.73), 2. Skills for choosing/preparing healthy food (α = 0.75), 3. Food preferences and satiety perception (α = 0.70), 4. Awareness regarding sugar/salt intake (α = 0.61), 5. Allowance regarding F&V consumption (α = 0.55). Kruskal-Wallis and Mann-Whitney tests were conducted to compare factors according to socio-demographic characteristics. Higher scores for parental modelling and active promotion of F&V consumption were observed in older parents, those with higher nutrition knowledge and who reported to live without income difficulties. Regarding food preferences, higher scores were observed in mothers, with higher nutrition knowledge and from higher educated groups. Higher awareness regarding salt and sugar consumption were observed in older parents, with higher education, higher nutrition knowledge and with female children. Older parents and with female children also registered higher scores of skills for choosing/preparing healthy food. The scale showed satisfactory proprieties and may contribute to assess family food environment using a multidimensional approach. It also highlighted the importance of considering socio-demographic characteristics in interventions to promote healthy eating Copyright:  © 2021 Almeida et al. This is an open access article distributed under the terms of the Creative Commons Attribution License, which permits unrestricted use, distribution, and reproduction in any medium, provided the original author and source are credited.
KW  - Adult
KW  - Child
KW  - Child, Preschool
KW  - Feeding Behavior
KW  - Female
KW  - Food Preferences
KW  - Humans
KW  - Male
KW  - Parent-Child Relations
KW  - Parents
KW  - Socioeconomic Factors
KW  - sodium chloride
KW  - sugar
KW  - adult
KW  - Article
KW  - awareness
KW  - child
KW  - child nutrition
KW  - controlled study
KW  - demography
KW  - educational status
KW  - factor analysis
KW  - female
KW  - food intake
KW  - food preference
KW  - food processing
KW  - fruit consumption
KW  - groups by age
KW  - health food
KW  - health program
KW  - highest income group
KW  - human
KW  - Kruskal Wallis test
KW  - male
KW  - mother
KW  - parental attitude
KW  - preschool child
KW  - questionnaire
KW  - rank sum test
KW  - salt intake
KW  - satiety
KW  - sugar intake
KW  - vegetable consumption
KW  - child parent relation
KW  - feeding behavior
KW  - socioeconomics
M3  - Article
DB  - Scopus
N1  - Export Date: 29 September 2024; Cited By: 5
ER  -

TY  - CONF
AU  - Martinez, R.
AU  - Tong, M.
TI  - Can mobile health deliver participatory medicine to all citizens in modern society?
PY  - 2012
T2  - Communications in Computer and Information Science
VL  - 313 CCIS
SP  - 83
EP  - 90
DO  - 10.1007/978-3-642-32850-3_8
UR  - https://www.scopus.com/inward/record.uri?eid=2-s2.0-84865514630&doi=10.1007%2f978-3-642-32850-3_8&partnerID=40&md5=ac0b3212ac8cdecfd0aee0521b6706ec
AB  - In Finland, Cardio Vascular Diseases (CVD) made up 41% of all causes of death in 2005. Best of art health IT technologies are not accessible to everyone. Replacing lifestyle and behavior with easy to adopt social routines can also prevent other non-communicable diseases like weight disorders, diabetes, depression, dementia and musculoskeletal illness. In this paper we present the health-e-living concept: a mobile solution to deliver preventive, educational and promotional health to all citizens comfortable with IT technologies independently of their age or geographical location. The system includes a mobile phone application to collect personal data from sensors related to exercise activity, food intake and moods with minimal user intervention. The data collected is processed by an automatic learning classifier and presented to a nurse capable of instructing for better health behavior and to keep user progress on the targeted track. Health-e-Living uses the metaphor of social networks to improve health habits of persons connected to their support network in real life (family, friends, and colleagues). The first RCT covered 35-45 year old men with cardiovascular risk factors consenting on being monitored for over 12 weeks. The vitals collected are heart rate, glucose, BMI, blood pressure and emotional state along with daily pictures of their meals. The barriers and facilitators for lifestyle change are assessed during the trial period. The study showed that a generic platform is useful in medical research and protocol pilots. The adoption pattern was not validated for an active aging population segment. © 2012 Springer-Verlag.
KW  - Blood pressure
KW  - Glucose
KW  - Information science
KW  - Information technology
KW  - Adoption patterns
KW  - Aging population
KW  - Automatic-learning
KW  - Cardio-vascular disease
KW  - Cardio-vascular risk factors
KW  - Causes of death
KW  - Ehealth
KW  - Emotional state
KW  - Finland
KW  - Food intake
KW  - Generic platforms
KW  - Geographical locations
KW  - Heart rates
KW  - lifestyle intervention
KW  - Medical research
KW  - Mobile health
KW  - Mobile phone applications
KW  - Mobile solutions
KW  - Non-communicable disease
KW  - social forum
KW  - Social Networks
KW  - Support networks
KW  - Trial period
KW  - User intervention
KW  - Health
M3  - Conference paper
DB  - Scopus
N1  - Export Date: 29 September 2024; Cited By: 2
ER  -

TY  - JOUR
AU  - McDermott, K.T.
AU  - Noake, C.
AU  - Wolff, R.
AU  - Bauld, L.
AU  - Espina, C.
AU  - Foucaud, J.
AU  - Steindorf, K.
AU  - Thorat, M.A.
AU  - Weijenberg, M.P.
AU  - Schüz, J.
AU  - Kleijnen, J.
TI  - Digital interventions to moderate physical inactivity and/or nutrition in young people: a Cancer Prevention Europe overview of systematic reviews
PY  - 2023
T2  - Frontiers in Digital Health
VL  - 5
C7  - 1185586
DO  - 10.3389/fdgth.2023.1185586
UR  - https://www.scopus.com/inward/record.uri?eid=2-s2.0-85166422782&doi=10.3389%2ffdgth.2023.1185586&partnerID=40&md5=1e0b30a73b6b0facc11eef8009220e4d
AB  - Background: Strategies to increase physical activity (PA) and improve nutrition would contribute to substantial health benefits in the population, including reducing the risk of several types of cancers. The increasing accessibility of digital technologies mean that these tools could potentially facilitate the improvement of health behaviours among young people. Objective: We conducted a review of systematic reviews to assess the available evidence on digital interventions aimed at increasing physical activity and good nutrition in sub-populations of young people (school-aged children, college/university students, young adults only (over 18 years) and both adolescent and young adults (<25 years)). Methods: Searches for systematic reviews were conducted across relevant databases including KSR Evidence (www.ksrevidence.com), Cochrane Database of Systematic Reviews (CDSR) and Database of Abstracts of Reviews of Effects (DARE; CRD). Records were independently screened by title and abstract by two reviewers and those deemed eligible were obtained for full text screening. Risk of bias (RoB) was assessed with the Risk of Bias Assessment Tool for Systematic Reviews (ROBIS) tool. We employed a narrative analysis and developed evidence gap maps. Results: Twenty-four reviews were included with at least one for each sub-population and employing a range of digital interventions. The quality of evidence was limited with only one of the 24 of reviews overall judged as low RoB. Definitions of “digital intervention” greatly varied across systematic reviews with some reported interventions fitting into more than one category (i.e., an internet intervention could also be a mobile phone or computer intervention), however definitions as reported in the relevant reviews were used. No reviews reported cancer incidence or related outcomes. Available evidence was limited both by sub-population and type of intervention, but evidence was most pronounced in school-aged children. In school-aged children eHealth interventions, defined as school-based programmes delivered by the internet, computers, tablets, mobile technology, or tele-health methods, improved outcomes. Accelerometer-measured (Standardised Mean Difference [SMD] 0.33, 95% Confidence Interval [CI]: 0.05 to 0.61) and self-reported (SMD: 0.14, 95% CI: 0.05 to 0.23) PA increased, as did fruit and vegetable intake (SMD: 0.11, 95% CI: 0.03 to 0.19) (review rated as low RoB, minimal to considerable heterogeneity across results). No difference was reported for consumption of fat post-intervention (SMD: −0.06, 95% CI: −0.15 to 0.03) or sugar sweetened beverages(SSB) and snack consumption combined post-intervention (SMD: −0.02, 95% CI:–0.10 to 0.06),or at the follow up (studies reported 2 weeks to 36 months follow-up) after the intervention (SMD:–0.06, 95% CI: −0.15 to 0.03) (review rated low ROB, minimal to substantial heterogeneity across results). Smartphone based interventions utilising Short Messaging Service (SMS), app or combined approaches also improved PA measured using objective and subjective methods (SMD: 0.44, 95% CI: 0.11 to 0.77) when compared to controls, with increases in total PA [weighted mean difference (WMD) 32.35 min per day, 95% CI: 10.36 to 54.33] and in daily steps (WMD: 1,185, 95% CI: 303 to 2,068) (review rated as high RoB, moderate to substantial heterogeneity across results). For all results, interpretation has limitations in terms of RoB and presence of unexplained heterogeneity. Conclusions: This review of reviews has identified limited evidence that suggests some potential for digital interventions to increase PA and, to lesser extent, improve nutrition in school-aged children. However, effects can be small and based on less robust evidence. The body of evidence is characterised by a considerable level of heterogeneity, unclear/overlapping populations and intervention definitions, and a low methodological quality of systematic reviews. The heterogeneity across studies is further complicated when the age (older vs. more recent), interactivity (feedback/survey vs. no/less feedback/surveys), and accessibility (type of device) of the digital intervention is considered. This underscores the difficulty in synthesising evidence in a field with rapidly evolving technology and the resulting challenges in recommending the use of digital technology in public health. There is an urgent need for further research using contemporary technology and appropriate methods. 2023 McDermott, Noake, Wolff, Bauld, Espina, Foucaud, Steindorf, Thorat, Weijenberg, Schüz and Kleijnen.
KW  - college student
KW  - digital technology
KW  - fast food
KW  - fat intake
KW  - follow up
KW  - fruit consumption
KW  - game
KW  - human
KW  - Internet
KW  - nutrition
KW  - physical inactivity
KW  - Review
KW  - self report
KW  - sugar-sweetened beverage
KW  - systematic review
KW  - telehealth
KW  - university student
KW  - vegetable consumption
M3  - Review
DB  - Scopus
N1  - Export Date: 29 September 2024; Cited By: 5
ER  -

TY  - CHAP
AU  - Laureati, M.
AU  - Pagliarini, E.
TI  - The effect of context on children's eating behavior
PY  - 2019
T2  - Context: The Effects of Environment on Product Design and Evaluation
SP  - 287
EP  - 305
DO  - 10.1016/B978-0-12-814495-4.00014-3
UR  - https://www.scopus.com/inward/record.uri?eid=2-s2.0-85139996925&doi=10.1016%2fB978-0-12-814495-4.00014-3&partnerID=40&md5=90fbdcb0c571f7a0bb2d3c74b09ba53e
AB  - Contextual factors may have a strong impact on food perception and liking, especially when children are involved in behavioral, sensory, and consumer testing. In this chapter, we report and critically discuss the findings from earlier and recent studies dealing with food context and its effect on children's (age 3-18years) food perception, liking, and selection, with a specific and in-depth analysis of the following factors: the meal (i.e., portion and container size, food variety, appropriateness of eating occasion); the physical environment (i.e., laboratory vs. realistic settings); and the social environment (i.e., social influence and modeling). Attention is also devoted to the analysis of age- and gender-related differences in the effect of contextual factors on children's eating behavior. Studying the contextual factors related to food consumption among children could provide a deeper understanding of their thoughts and expectations about food and food settings, and could help in finding solutions to increase the acceptance of target products (e.g., fruits and vegetables), thus contributing to improvement of children's health, and to reducing food waste, which is a critical issue, especially in institutional contexts, such as school. © 2019 Elsevier Inc. All rights reserved.
M3  - Book chapter
DB  - Scopus
N1  - Export Date: 29 September 2024; Cited By: 6
ER  -

TY  - JOUR
AU  - Maugeri, A.
AU  - Barchitta, M.
TI  - A systematic review of ecological momentary assessment of diet: Implications and perspectives for nutritional epidemiology
PY  - 2019
T2  - Nutrients
VL  - 11
IS  - 11
C7  - 2696
DO  - 10.3390/nu11112696
UR  - https://www.scopus.com/inward/record.uri?eid=2-s2.0-85074670115&doi=10.3390%2fnu11112696&partnerID=40&md5=c90786180d151a1898e4a642b0621803
AB  - The ecological momentary assessment (EMA) of eating behaviors represents an innovative, detailed and valid approach to capture the complexity of food intake and to overcome limitations of traditional dietary assessment methods. Moreover, EMA studies might generate a large variety of data (e.g., dietary, behavioral, physical, sociopsychological, and contextual information), thereby enabling to examine concurrent exposures and events. Due to the increasing number of studies in this field of research, here we systematically reviewed EMA methods for the assessment of dietary intake in epidemiological studies, and discussed implications and perspectives for future research. Our study summarized several protocols and platforms that may be applied to assess diet in terms of eating frequency, choices, and habits. Nearly 38% of studies used an event-contingent strategy by asking participants to report foods and beverages consumed in real-time at each eating occasion. Instead, approximately 55% of studies used a signal-contingent prompting approach that notified the participants to record their dietary consumption. The remaining studies used a combination of event-and signal-contingent protocols to compare their accuracy or to improve the assessment of dietary data. Although both approaches might improve the accuracy and ecological validity of dietary assessment—also reducing the burden for participants—some limitations should nevertheless be considered. Despite these limitations, our systematic review pointed out that EMA can be applied in various fields of nutritional epidemiology, from the identification of determinants of dietary habits in healthy people to the management of patients with eating or metabolic disorders. However, more efforts should be encouraged to improve the validity and the reliability of EMA and to provide further technological innovations for public health research and interventions. © 2019 by the authors. Licensee MDPI, Basel, Switzerland.
KW  - Adolescent
KW  - Adult
KW  - Aged
KW  - Child
KW  - Child, Preschool
KW  - Diet
KW  - Ecological Momentary Assessment
KW  - Feeding Behavior
KW  - Female
KW  - Humans
KW  - Male
KW  - Middle Aged
KW  - Nutrition Assessment
KW  - Obesity
KW  - Pregnancy
KW  - Young Adult
KW  - accuracy
KW  - anorexia nervosa
KW  - behavior
KW  - data extraction
KW  - diet
KW  - dietary intake
KW  - eating habit
KW  - ecological momentary assessment
KW  - ecological validity
KW  - feeding behavior
KW  - food intake
KW  - health survey
KW  - human
KW  - mental disease
KW  - mobile phone addiction
KW  - non insulin dependent diabetes mellitus
KW  - nutritional assessment
KW  - obesity
KW  - online analysis
KW  - patient care
KW  - reliability
KW  - Review
KW  - social psychology
KW  - systematic review
KW  - validity
KW  - adolescent
KW  - adult
KW  - aged
KW  - child
KW  - female
KW  - male
KW  - middle aged
KW  - pregnancy
KW  - preschool child
KW  - psychology
KW  - young adult
M3  - Review
DB  - Scopus
N1  - Export Date: 29 September 2024; Cited By: 57
ER  -

TY  - JOUR
AU  - Hermans, R.C.J.
AU  - Van Den Broek, N.
AU  - Nederkoorn, C.
AU  - Otten, R.
AU  - Ruiter, E.L.M.
AU  - Johnson-Glenberg, M.C.
TI  - Feed the Alien! the Effects of a Nutrition Instruction Game on Children's Nutritional Knowledge and Food Intake
PY  - 2018
T2  - Games for Health Journal
VL  - 7
IS  - 3
SP  - 164
EP  - 174
DO  - 10.1089/g4h.2017.0055
UR  - https://www.scopus.com/inward/record.uri?eid=2-s2.0-85049003612&doi=10.1089%2fg4h.2017.0055&partnerID=40&md5=ec795d89088a651a6acb602f38b024a4
AB  - Objective: Serious games are a promising venue to increase children's nutritional knowledge in an entertaining format. The aim of this study was to test the short-term effectiveness of the Alien Health Game, a videogame designed to teach elementary school children about nutrition and healthy food choices. Materials and Methods: To examine the effects of the Alien Health Game, an experimental design with a single between-subjects factor (experimental condition vs. active control condition) was used. A total of 108 Dutch children (10-13 years; 58 boys) were randomly assigned to either play Alien Health using the Kinect sensor for two consecutive days, for 1 hour of gameplay (experimental condition; n = 50), or a web-based nutrition game for the same period (active control condition; n = 58). Participants' nutritional knowledge was assessed at pretest, immediate, and at 2-week follow-up. Food intake was assessed at immediate and 2-week follow-up. Results: Participants who played Alien Health had better knowledge of the five most important macronutrients of foods at immediate posttest, but not at follow-up. Participants were better able to distinguish the healthier food item out of two options over time, but this effect did not differ for those in the experimental versus the active control condition. No differences in food intake, neither in the consumption of nutrient-dense or energy-dense foods, were found between children playing both games. Conclusion: A brief game-based intervention like the Alien Health Game has the potential to improve children's nutritional knowledge in the short term, but may not be strong enough to increase nutritional knowledge and actual eating behavior in the long term. Further investigation is warranted before this game is applied in future nutrition education programs. © Copyright 2018, Mary Ann Liebert, Inc.
KW  - Adolescent
KW  - Child
KW  - Child Nutritional Physiological Phenomena
KW  - Feeding Behavior
KW  - Female
KW  - Health Education
KW  - Health Knowledge, Attitudes, Practice
KW  - Humans
KW  - Male
KW  - Netherlands
KW  - Schools
KW  - Video Games
KW  - adolescent
KW  - attitude to health
KW  - child
KW  - child nutrition
KW  - feeding behavior
KW  - female
KW  - health education
KW  - human
KW  - male
KW  - Netherlands
KW  - procedures
KW  - school
KW  - video game
M3  - Article
DB  - Scopus
N1  - Export Date: 29 September 2024; Cited By: 39
ER  -

TY  - JOUR
AU  - de Melo, R.C.
AU  - da Silva, L.A.L.B.
AU  - Toma, T.S.
AU  - de Araújo, B.C.
AU  - Luquine, C.D.
AU  - de Moura Milhomens, L.
AU  - Melo, D.S.
AU  - de Bortoli, M.C.
AU  - Barreto, J.O.M.
TI  - Telehealth, food consumption, and eating behavior in adults: a rapid review of systematic reviews
ST  - Telessaúde no consumo e comportamento alimentar em adultos: uma revisão rápida de revisões sistemáticas
PY  - 2023
T2  - Revista Panamericana de Salud Publica/Pan American Journal of Public Health
VL  - 47
C7  - e47
DO  - 10.26633/RPSP.2023.47
UR  - https://www.scopus.com/inward/record.uri?eid=2-s2.0-85165904856&doi=10.26633%2fRPSP.2023.47&partnerID=40&md5=88dbde18faed7bab822875178e257871
AB  - Objective. To synthesize the evidence about the effects of telehealth interventions provided through smartphone apps and text messages on the behavior of adults regarding healthy food consumption. Method. A rapid systematic review of the literature was performed through searches in nine electronic databases to identify systematic reviews published in English, Portuguese, and Spanish that evaluated telehealth strategies compared to face-to-face interventions to improve dietary intake in the adult population (18 to 59 years old). Searches were performed in November 2020 and updated in April 2022. The included systematic reviews were assessed for methodological quality using the AMSTAR 2 tool. Results. Five systematic reviews were included. Methodological quality was moderate in one review and critically low in four. There was a dearth of studies comparing the use of telehealth strategies with face-to-face interventions for the promotion of healthy eating in adults. The most consistent results refer to an increase in the consumption of fruits and vegetables with the use of an app or text messages, in addition to improvement in the dietary habits of people with diabetes or glucose intolerance with the use of text messages. Conclusion. Positive effects were observed on healthy eating outcomes for most interventions using mobile apps or text messages; however, the findings refer to a few clinical trials with small samples that were analyzed in the systematic reviews covered in the present rapid review, most of which had low methodological quality. Thus, the current knowledge gap warrants the performance of further methodologically robust studies. © 2023 Pan American Health Organization. All rights reserved.
KW  - adult
KW  - consumption behavior
KW  - diabetes
KW  - dietary intake
KW  - food consumption
KW  - health policy
KW  - mobile phone
KW  - A Measurement Tool to Assess Systematic Reviews
KW  - adult
KW  - Article
KW  - data accuracy
KW  - diabetes mellitus
KW  - diabetic patient
KW  - dietary intake
KW  - feeding behavior
KW  - female
KW  - food intake
KW  - glucose intolerance
KW  - health care policy
KW  - human
KW  - knowledge gap
KW  - male
KW  - systematic review
KW  - telehealth
KW  - telemedicine
M3  - Article
DB  - Scopus
N1  - Export Date: 29 September 2024; Cited By: 1
ER  -

TY  - JOUR
AU  - Mitchell, G.L.
AU  - Farrow, C.
AU  - Haycraft, E.
AU  - Meyer, C.
TI  - Parental influences on children's eating behaviour and characteristics of successful parent-focussed interventions
PY  - 2013
T2  - Appetite
VL  - 60
IS  - 1
SP  - 85
EP  - 94
DO  - 10.1016/j.appet.2012.09.014
UR  - https://www.scopus.com/inward/record.uri?eid=2-s2.0-84868676767&doi=10.1016%2fj.appet.2012.09.014&partnerID=40&md5=f829f3bd993eade8e10fd507f9cc94d9
AB  - Parental reports suggest that difficulties related to child-feeding and children's eating behaviour are extremely common. While 'fussy eating' does not pose an immediate threat to health, over the long-term, consumption of a poor diet can contribute to the development of a range of otherwise preventable diseases. In addition, the stress and anxiety that can surround difficult mealtimes can have a detrimental impact upon both child and parental psychological wellbeing. Since parents have a great influence over what, when, and how much food is offered, feeding difficulties may be preventable by better parental awareness. The aim of this review is to describe how parental factors contribute to the development of common feeding problems, and to discuss the merits of existing interventions aimed at parents/primary caregivers to improve child-feeding and children's eating behaviour. The potential for different technologies to be harnessed in order to deliver interventions in new ways will also be discussed. © 2012 Elsevier Ltd.
KW  - Child
KW  - Eating Disorders
KW  - Feeding Behavior
KW  - Humans
KW  - Parent-Child Relations
KW  - Parenting
KW  - Parents
KW  - body mass
KW  - caregiver
KW  - child behavior
KW  - child parent relation
KW  - diet restriction
KW  - feeding behavior
KW  - food intake
KW  - fruit
KW  - human
KW  - neophobia
KW  - parent
KW  - practice guideline
KW  - psychological well being
KW  - review
KW  - reward
KW  - social support
KW  - vegetable
KW  - weight gain
KW  - child
KW  - eating disorder
KW  - education
KW  - parent
KW  - psychological aspect
KW  - anxiety
KW  - awareness
KW  - child nutrition
KW  - child parent relation
KW  - diet
KW  - eating
KW  - emotion
KW  - feeding
KW  - feeding disorder
KW  - feeding simulator
KW  - food
KW  - health
KW  - health education
KW  - health program
KW  - mobile phone
KW  - simulator
KW  - stress
M3  - Review
DB  - Scopus
N1  - Export Date: 29 September 2024; Cited By: 191
ER  -
