# Supplementary material for: Mobile- and Web-Based Interventions for Promoting Healthy Diets, Preventing Obesity, and Improving Health Behaviors in Children and Adolescents: Systematic Review of Randomized Controlled Trials
Source: J Med Internet Res. 2025 May 20;27:e60602. doi: 10.2196/60602 (PMC12134700; doi:10.2196/60602)
Supplement: Multimedia Appendix 2 [file jmir_v27i1e60602_app2.zip › S2.3 Query results_WoS_Covi_290924.ris]

TY  - JOUR
AU  - Suleiman-Martos, N
AU  - García-Lara, RA
AU  - Martos-Cabrera, MB
AU  - Albendín-García, L
AU  - Romero-Béjar, JL
AU  - de la Fuente, GCA
AU  - Gómez-Urquiza, JL
TI  - Gamification for the Improvement of Diet, Nutritional Habits, and Body Composition in Children and Adolescents: A Systematic Review and Meta-Analysis
T2  - NUTRIENTS
AB  - Currently, one of the main public health problems among children and adolescents is poor adherence to healthy habits, leading to increasingly high rates of obesity and the comorbidities that accompany obesity. Early interventions are necessary, and among them, the use of gamification can be an effective method. The objective was to analyse the effect of game-based interventions (gamification) for improving nutritional habits, knowledge, and changes in body composition. A systematic review and meta-analysis were performed in CINAHL, EMBASE, LILACS, MEDLINE, SciELO, and Scopus databases, following the PRISMA recommendations. There was no restriction by year of publication or language. Only randomized controlled trials were included. Twenty-three articles were found. After the intervention, the consumption of fruit and vegetables increased, as well as the knowledge on healthy food groups. The means difference showed a higher nutritional knowledge score in the intervention group 95% CI 0.88 (0.05-1.75). No significant effect of gamification was found for body mass index z-score. Gamification could be an effective method to improve nutritional knowledge about healthier nutritional habits. Promoting the development of effective educational tools to support learning related to nutrition is necessary in order to avoid and prevent chronic diseases.
SN  - 2072-6643
DA  - JUL
PY  - 2021
VL  - 13
IS  - 7
C7  - 2478
DO  - 10.3390/nu13072478
AN  - WOS:000676170900001
ER  -

TY  - JOUR
AU  - Vik, FN
AU  - Grasaas, E
AU  - Polspoel, MEM
AU  - Roed, M
AU  - Hillesund, ER
AU  - Overby, NC
TI  - Parental phone use during mealtimes with toddlers and the associations with feeding practices and shared family meals: a cross-sectional study
T2  - BMC PUBLIC HEALTH
AB  - BackgroundPositive parental feeding practices and a higher frequency of family meals are related to healthier child dietary habits. Parents play an essential role when it comes to the development of their child's eating habits. However, parents are increasingly distracted by their mobile phone during mealtimes. The aim of this study was to describe the feeding practices and daily shared family meals among parents who use and do not use a mobile phone during mealtimes, and further to explore the associations between the use of a mobile phone during mealtimes and feeding practices and daily shared family meals, respectively.MethodsCross-sectional data from the Food4toddler study were used to explore the association between mobile use during meals and parental feeding practices including family meals. In 2017/2018 parents of toddlers were recruited through social media to participate in the study. In total 298 out of 404 who volunteered to participate, filled in a baseline questionnaire, including questions from the comprehensive feeding practices questionnaire (CFPQ), questions of frequency of family meals and use of mobile phone during meals.ResultsHerein, 4 out of 10 parents reported various levels of phone use (meal distraction) during mealtimes. Parental phone use was associated with lower use of positive parental feeding practices like modelling (B=-1.05 (95% CI -1.69; -0.41)) and family food environment (B=-0.77 (95% CI -1.51; -0.03)), and more use of negative parental feeding practices like emotional regulation (B=0.73 (95% CI 0.32; 1.14)) and the use of pressure to eat (B=1.22 (95% CI 0.41; 2.03)). Furthermore, parental phone use was associated with a lower frequency of daily family breakfast (OR=0.50 (95% CI 0.31; 0.82)) and dinner (OR=0.57 (95% CI 0.35; 0.93)).ConclusionsMobile phone use is common among parents during mealtimes, and findings indicate that parental phone use is associated with less healthy feeding practices and shared family meals. These findings highlight the importance of making parents aware of potential impacts of meal distractions.Trial registrationISRCTN92980420. Registered 13 September 2017. Retrospectively registered.
SN  - 1471-2458
DA  - APR 20
PY  - 2021
VL  - 21
IS  - 1
C7  - 756
DO  - 10.1186/s12889-021-10757-1
AN  - WOS:000642241800001
ER  -

TY  - CPAPER
AU  - Lew, E
AU  - Alviando, J
AU  - Kwon, E
AU  - Camba, JD
ED  - Zaphiris, P
ED  - Ioannou, A
TI  - Gamifying the Eating Experience: An Interactive Companion for Children's Nutrition Education and Behavior
T2  - LEARNING AND COLLABORATION TECHNOLOGIES: NOVEL LEARNING ECOSYSTEMS, LCT 2017, PT I
CP  - 4th International Conference on Learning and Collaboration Technologies (LCT) Held as Part of 19th International Conference on Human-Computer Interaction (HCI International)
AB  - We present an interactive companion for children's nutrition education that capitalizes on digital technology to promote mental and physical stimulation by adding game-like elements to the eating experience. Our device allows children to manage portion sizes easily and promotes the practice of healthy eating habits by interacting with "Cibo," a healthy kid metaphor that encourages children to learn how different food groups benefit the body. Different parts of the device provide active feedback as the child eats his/her meal. The combination of physical and digital interaction gamifies the eating experience and redefines "playing at the dinner table" into a positive event that nourishes children physically, cognitively, and emotionally.
SN  - 0302-9743
SN  - 1611-3349
SN  - 978-3-319-58509-3
SN  - 978-3-319-58508-6
PY  - 2017
VL  - 10295
SP  - 462
EP  - 473
DO  - 10.1007/978-3-319-58509-3_36
AN  - WOS:000434087100036
ER  -

TY  - JOUR
AU  - Hermans, RCJ
AU  - van den Broek, N
AU  - Nederkoorn, C
AU  - Otten, R
AU  - Ruiter, ELM
AU  - Johnson-Glenberg, MC
TI  - Feed the Alien! The Effects of a Nutrition Instruction Game on Children's Nutritional Knowledge and Food Intake
T2  - GAMES FOR HEALTH JOURNAL
AB  - Objective: Serious games are a promising venue to increase children's nutritional knowledge in an entertaining format. The aim of this study was to test the short-term effectiveness of the Alien Health Game, a videogame designed to teach elementary school children about nutrition and healthy food choices. Materials and Methods: To examine the effects of the Alien Health Game, an experimental design with a single between-subjects factor (experimental condition vs. active control condition) was used. A total of 108 Dutch children (10-13 years; 58 boys) were randomly assigned to either play Alien Health using the Kinect sensor for two consecutive days, for 1 hour of gameplay (experimental condition; n=50), or a web-based nutrition game for the same period (active control condition; n=58). Participants' nutritional knowledge was assessed at pretest, immediate, and at 2-week follow-up. Food intake was assessed at immediate and 2-week follow-up. Results: Participants who played Alien Health had better knowledge of the five most important macronutrients of foods at immediate posttest, but not at follow-up. Participants were better able to distinguish the healthier food item out of two options over time, but this effect did not differ for those in the experimental versus the active control condition. No differences in food intake, neither in the consumption of nutrient-dense or energy-dense foods, were found between children playing both games. Conclusion: A brief game-based intervention like the Alien Health Game has the potential to improve children's nutritional knowledge in the short term, but may not be strong enough to increase nutritional knowledge and actual eating behavior in the long term. Further investigation is warranted before this game is applied in future nutrition education programs.
SN  - 2161-783X
SN  - 2161-7856
DA  - JUN
PY  - 2018
VL  - 7
IS  - 3
SP  - 164
EP  - 174
DO  - 10.1089/g4h.2017.0055
C6  - APR 2018
AN  - WOS:000429663100001
ER  -

TY  - JOUR
AU  - Folkvord, F
AU  - Haga, G
AU  - Theben, A
TI  - The Effect of a Serious Health Game on Children's Eating Behavior: Cluster-Randomized Controlled Trial
T2  - JMIR SERIOUS GAMES
AB  - Background: Currently, children's dietary intake patterns do not meet prescribed dietary guidelines. Consequently, childhood obesity is one of the most serious health concerns. Therefore, innovative methods need to be developed and tested in order to effectively improve the dietary intake of children. Teaching children how to cope with the overwhelming number of unhealthy food cues could be conducted effectively by serious health games. Objective: The main aim of this study was to examine the effect of a serious health computer game on young children's eating behavior and attitudes toward healthy and unhealthy foods. Methods: A cluster-randomized controlled trial with a between-group design was conducted (n=157; 8-12 years), wherein children played a game that promoted a healthy lifestyle or attended regular classes and did not play a game (control). The game was designed in collaboration with researchers and pilot-tested among a group of children repeatedly before conducting the experiment. After 1 week of playing, attitudes toward food snacks and actual intake (children could eat ad libitum from fruits or energy-dense snacks) was assessed. Results: The results showed that playing a serious health game did not have an effect on attitude toward fruits or energy-dense snacks or on the intake of fruits or less energy-dense snacks. Additional Bayesian analyses supported these findings. Conclusions: Serious health games are increasingly considered to be a potential effective intervention when it comes to behavior change. The results of the current study stress the importance of tailoring serious health games in order to be effective, because no effect was found on attitude or eating behavior. Trial Registration: ClinicalTrials.gov NCT05025995; https://tinyurl.com/mdd7wrjd
SN  - 2291-9279
DA  - JUL-SEP
PY  - 2021
VL  - 9
IS  - 3
C7  - e23050
DO  - 10.2196/23050
AN  - WOS:000704787100015
ER  -

TY  - JOUR
AU  - Brown, ON
AU  - O'Connor, LE
AU  - Savaiano, D
TI  - Mobile MyPlate: A Pilot Study Using Text Messaging to Provide Nutrition Education and Promote Better Dietary Choices in College Students
T2  - JOURNAL OF AMERICAN COLLEGE HEALTH
AB  - Objective: To evaluate the acceptance and effectiveness of repetitive nutrition-related text messages on college students' nutrition knowledge and fruit and vegetable consumption. Participants: One hundred fifty undergraduate (18-24 years old) non-health major students with a texting mobile phone. Methods: The intervention group received biweekly text messages of the MyPlate icon and the United States Department of Agriculture's Dietary Guidelines (DGs) for 7 weeks. The control group received the same information in a mailed brochure. A pre and post online survey assessed the students' knowledge and behavior. Results: The intervention resulted in greater MyPlate food group recognition (p < .05) compared with control and a trend toward improved knowledge of the DGs. In the intervention group, fruit consumption was elevated (p < .05) and a trend toward elevated vegetable consumption was determined. No gender differences in intervention effectiveness exist. Conclusion: Texting repeated messages appears to be an acceptable and effective way to increase nutrition knowledge and promote positive diet-related behaviors in college students.
SN  - 0744-8481
SN  - 1940-3208
DA  - JUL
PY  - 2014
VL  - 62
IS  - 5
SP  - 320
EP  - 327
DO  - 10.1080/07448481.2014.899233
AN  - WOS:000337571600004
ER  -

TY  - JOUR
AU  - Delfino, LD
AU  - Silva, DAD
AU  - Tebar, WR
AU  - Zanuto, EF
AU  - Codogno, JS
AU  - Fernandes, RA
AU  - Christofaro, DG
TI  - Screen time by different devices in adolescents: association with physical inactivity domains and eating habits
T2  - JOURNAL OF SPORTS MEDICINE AND PHYSICAL FITNESS
AB  - BACKGROUND: Sedentary behaviors in adolescents are associated with using screen devices, analyzed as the total daily time in television viewing, using the computer and video game. However, an independent and clustered analysis of devices allows greater understanding of associations with physical inactivity domains and eating habits in adolescents.
   METHODS: Sample of adolescents aged 10-17 years (N.=1011) from public and private schools, randomly selected. The use of screen devices was measured by hours per week spent in each device: TV, computer, videogames and mobile phone/tablet. Physical inactivity domains (school, leisure and sports), eating habits (weekly food consumption frequency) and socioeconomic status were assessed by questionnaire.
   RESULTS: The prevalence of high use of mobile phone/tablet was 70% among adolescents, 63% showed high use of TV or computer and 24% reported high use of videogames. High use of videogames was greater among boys and high use of mobile phone/tablet was higher among girls. Significant associations of high use of TV (OR=1.43, 95% CI: 1.04-1.99), computer (OR=1.44, 95% CI: 1.03-2.02), videogames (OR=1.65, 95% CI: 1.13-2.69) and consumption of snacks were observed. High use of computer was associated with fried foods consumption (OR=1.32, 95% CI: 1.01-1.75) and physical inactivity (OR=1.41, 95% CI: 1.03-1.95). Mobile phone was associated with consumption of sweets (OR=1.33, 95% CI: 1.00-1.80). Cluster using screen devices showed associations with high consumption of snacks, fried foods and sweets, even after controlling for confounding variables.
   CONCLUSIONS: The high use of screen devices was associated with high consumption of snacks, fried foods, sweets and physical inactivity in adolescents.
SN  - 0022-4707
SN  - 1827-1928
DA  - MAR
PY  - 2018
VL  - 58
IS  - 3
SP  - 318
EP  - 325
DO  - 10.23736/S0022-4707.17.06980-8
AN  - WOS:000437188900017
ER  -

TY  - JOUR
AU  - Teo, E
AU  - Goh, D
AU  - Vijayakumar, KM
AU  - Liu, JCJ
TI  - To Message or Browse? Exploring the Impact of Phone Use Patterns on Male Adolescents' Consumption of Palatable Snacks
T2  - FRONTIERS IN PSYCHOLOGY
AB  - Surveys of mobile phone usage suggest that adolescents habitually use their phones while eating. In this study, we explored whether the manner in which one uses a mobile phone - to engage in a social or non-social activity - can affect appetite regulation. Participants were fifty male adolescents randomly assigned to engage in one of the following phone-based activities: (1) sending and receiving messages (social activity), or (2) reading a neutral article (non-social activity). When given the opportunity to snack, participants in the messaging group consumed more snacks that those who read the article. Our findings correspond to a large literature emphasizing social influences on food intake, and suggest that phone use patterns may predispose an individual to overeating.
SN  - 1664-1078
DA  - JAN 8
PY  - 2018
VL  - 8
C7  - 2298
DO  - 10.3389/fpsyg.2017.02298
AN  - WOS:000419442100001
ER  -

TY  - JOUR
AU  - Prowse, R
AU  - Carsley, S
TI  - Digital Interventions to Promote Healthy Eating in Children: Umbrella Review
T2  - JMIR PEDIATRICS AND PARENTING
AB  - Background: eHealth and web-based service delivery have become increasingly common during the COVID-19 pandemic. Digital interventions may be highly appealing to young people; however, their effectiveness compared with that of the usual face-to-face interventions is unknown. As nutrition interventions merge with the digital world, there is a need to determine the best practices for digital interventions for children.
   Objective: The aim of this study is to examine the effectiveness of digital nutrition interventions for children on dietary outcomes compared with status quo interventions (eg, conventional face-to-face programming or nondigital support).
   Methods: We conducted an umbrella review of systematic reviews of studies assessing primary research on digital interventions aimed at improving food and nutrition outcomes for children aged <18 years compared with conventional nutrition education were eligible for inclusion.
   Results: In total, 11 systematic reviews published since 2015 were included (7/11, 64%, were of moderate quality). Digital interventions ranged from internet, computer, or mobile interventions to websites, programs, apps, email, videos, CD-ROMs, games, telehealth, SMS text messages, and social media, or a combination thereof. The dose and duration of the interventions varied widely (single to multiple exposures; 1-60 minutes). Many studies have been informed by theory or used behavior change techniques (eg, feedback, goal-setting, and tailoring). The effect of digital nutrition interventions for children on dietary outcomes is small and inconsistent. Digital interventions seemed to be the most promising for improving fruit and vegetable intake compared with other nutrition outcomes; however, reviews have found mixed results.
   Conclusions: Owing to the heterogeneity and duration of digital interventions, follow-up evaluations, comparison groups, and outcomes measured, the effectiveness of these interventions remains unclear. High-quality evidence with common definitions for digital intervention types evaluated with validated measures is needed to improve the state of evidence, to inform policy and program decisions for health promotion in children. Now is the time for critical, robust evaluation of the adopted digital interventions during and after the COVID-19 pandemic to establish best practices for nutrition interventions for children.
SN  - 2561-6722
DA  - OCT-DEC
PY  - 2021
VL  - 4
IS  - 4
C7  - e30160
DO  - 10.2196/30160
AN  - WOS:000780484800013
ER  -

TY  - JOUR
AU  - Longo-Silva, G
AU  - de Menezes, RCE
AU  - de Souza, CAN
AU  - Marinho, PDM
AU  - Toloni, MHDA
AU  - de Oliveira, MAA
TI  - Factors associated with regular consumption of obesogenic foods: National School-Based Student Health Hurvey, 2012
T2  - REVISTA DE NUTRICAO-BRAZILIAN JOURNAL OF NUTRITION
AB  - Objective
   To investigate the frequency of consumption of obesogenic foods among adolescents and its association with sociodemographic, family, behavioral, and environmental variables.
   Methods
   Secondary data from the National School-Based Student Health Hurvey were analyzed from a representative sample of 9th grade Brazilian students (high school). A self-administered questionnaire, organized into thematic blocks, was used. The dependent variables were the consumption of deep fried snacks, packaged snacks, sugar candies, and soft drinks; consumption frequency for the seven days preceding the study was analyzed. Bivariate analysis was carried out to determine the empirical relationship between the regular consumption of these foods (>= 3 days/week) with sociodemographic, family, behavioral, and school structural variables. p-value <0.20 was used as the criterion for initial inclusion in the multivariate logistic analysis, which was conducted using the "Enter" method, and the results were expressed as adjusted odds ratios with 95% confidence interval and p<0.05 indicating a statistically significance.
   Results
   Regular food consumption ranged from 27.17% to 65.96%. The variables female gender, mobile phone ownership, Internet access at home, tobacco use, alcohol consumption, regular physical activity, eating while watching television or studying, watching television for at least 2 hours a day, and not willing to lose weight were associated in the final logistic models of all foods analyzed.
   Conclusion
   It was concluded that fried snacks, packaged snacks, sugar candies, and soft drinks are regularly consumed by adolescents and that such consumption was associated with the sociodemographic, family, behavioral, and school structural variables.
SN  - 1415-5273
DA  - SEP-OCT
PY  - 2016
VL  - 29
IS  - 5
SP  - 609
EP  - 633
DO  - 10.1590/1678-98652016000500001
AN  - WOS:000388739200001
ER  -

TY  - JOUR
AU  - Almeida, C
AU  - Azevedo, J
AU  - Gregório, MJ
AU  - Barros, R
AU  - Severo, M
AU  - Padrao, P
TI  - Parental practices, preferences, skills and attitudes on food consumption of pre-school children: Results from Nutriscience Project
T2  - PLOS ONE
AB  - The association between family environment and child's eating behaviors is well established but a multidimensional approach to study this relation is lacking. This study aimed to assess the proprieties of a questionnaire created to evaluate parental practices, preferences, skills and attitudes regarding fruit and vegetables (F&V), sugar and salt. Participants (n = 714) were families of pre-school children (aged 2-6 years old) of the Nutriscience Project-a web-based gamification program-who answered a questionnaire assessing socio-demographic characteristics, nutrition knowledge, and a scale evaluating parental practices, preferences, skills and attitudes, at the baseline of the project. Exploratory factorial analysis was applied to the scale: 21 items and 5 factors were extracted (52.4% of explained variance) with a Kaiser-Meyer-Olkin (KMO) value of 0.770: 1. Modelling/active promotion of F&V consumption (alpha = 0.73), 2. Skills for choosing/preparing healthy food (alpha = 0.75), 3. Food preferences and satiety perception (alpha = 0.70), 4. Awareness regarding sugar/salt intake (alpha = 0.61), 5. Allowance regarding F&V consumption (alpha = 0.55). Kruskal-Wallis and Mann-Whitney tests were conducted to compare factors according to socio-demographic characteristics. Higher scores for parental modelling and active promotion of F&V consumption were observed in older parents, those with higher nutrition knowledge and who reported to live without income difficulties. Regarding food preferences, higher scores were observed in mothers, with higher nutrition knowledge and from higher educated groups. Higher awareness regarding salt and sugar consumption were observed in older parents, with higher education, higher nutrition knowledge and with female children. Older parents and with female children also registered higher scores of skills for choosing/preparing healthy food. The scale showed satisfactory proprieties and may contribute to assess family food environment using a multidimensional approach. It also highlighted the importance of considering socio-demographic characteristics in interventions to promote healthy eating.
SN  - 1932-6203
DA  - MAY 25
PY  - 2021
VL  - 16
IS  - 5
C7  - e0251620
DO  - 10.1371/journal.pone.0251620
AN  - WOS:000664633100010
ER  -

TY  - JOUR
AU  - Brown, JM
AU  - Franco-Arellano, B
AU  - Froome, H
AU  - Siddiqi, A
AU  - Mahmood, A
AU  - Arcand, J
TI  - The Content, Quality, and Behavior Change Techniques in Nutrition-Themed Mobile Apps for Children in Canada: App Review and Evaluation Study
T2  - JMIR MHEALTH AND UHEALTH
AB  - Background: Children increasingly use mobile apps. Strategies to increase child engagement with apps include the use of gamification and images that incite fun and interaction, such as food. However, the foods and beverages that children are exposed to while using apps are unknown and may vary by app type.
   Objective: The aim of this study is to identify the app content (ie, types of foods and beverages) included in nutrition-themed apps intended for children, to assess the use of game-like features, and to examine app characteristics such as overall quality and behavior change techniques (BCTs).
   Methods: This analysis used a cross-sectional database of nutrition-themed apps intended for children (<= 12 years), collected between May 2018 and June 2019 from the Apple App Store and Google Play Store (n=259). Apps were classified into four types: food games or nongames that included didactic nutrition guides, habit trackers, and other. Food and beverages were identified in apps and classified into 16 food categories, as recommended (8/16, 50%) and as not recommended (8/16, 50%) by dietary guidelines, and quantified by app type. Binomial logistic regression assessed whether game apps were associated with foods and beverages not recommended by guidelines. App quality, overall and by subscales, was determined using the Mobile App Rating Scale. The BCT Taxonomy was used to classify the different behavioral techniques that were identified in a subsample of apps (124/259, 47.9%).
   Results: A total of 259 apps displayed a median of 6 (IQR 3) foods and beverages. Moreover, 62.5% (162/259) of apps were classified as food games, 27.4% (71/259) as didactic nutrition guides, 6.6% (17/259) as habit trackers, and 3.5% (9/259) as other. Most apps (198/259, 76.4%) displayed at least one food or beverage that was not recommended by the dietary guidelines. Food game apps were almost 3 times more likely to display food and beverages not recommended by the guidelines compared with nongame apps (beta=2.8; P<.001). The overall app quality was moderate, with a median Mobile App Rating Scale score of 3.6 (IQR 0.7). Functionality was the subscale with the highest score (median 4, IQR 0.3). Nutrition guides were more likely to be educational and contain informative content on healthy eating (score 3.7), compared with the other app types, although they also scored significantly lower in engagement (score 2.3). Most apps (105/124, 84.7%) displayed at least one BCT, with the most common BCT being information about health consequences.
   Conclusions: Findings suggest nutrition-themed apps intended for children displayed food and beverage content not recommended by dietary guidelines, with gaming apps more likely to display not recommended foods than their nongame counterparts. Many apps have a moderate app quality, and the use of consequences (instead of rewards) was the most common BCT.
SN  - 2291-5222
DA  - FEB
PY  - 2022
VL  - 10
IS  - 2
C7  - e31537
DO  - 10.2196/31537
AN  - WOS:000765484500005
ER  -

TY  - JOUR
AU  - Azevedo, J
AU  - Padrao, P
AU  - Gregório, MJ
AU  - Almeida, C
AU  - Moutinho, N
AU  - Lien, N
AU  - Barros, R
TI  - A Web-Based Gamification Program to Improve Nutrition Literacy in Families of 3-to 5-Year-Old Children: The <i>Nutriscience Project</i>
T2  - JOURNAL OF NUTRITION EDUCATION AND BEHAVIOR
AB  - Objective: Assess the impact of a web-based gamification program on nutrition literacy of families and explore differences in impact by socioeconomic status.
   Design: Quasi-experimental.
   Setting: Thirty-seven kindergartens from Portugal.
   Participants: Eight hundred seventy-seven families.
   Intervention: Web-based social network of participants' interactions, educational materials, apps and nutritional challenges, focused on fruit, vegetables, sugar, and salt.
   Main Outcome Measures: Parental nutrition literacy (self-reported survey - 4 dimensions: Nutrients, Food portions, Portuguese food wheel groups, Food labeling).
   Analysis: General linear model - Repeated measures was used to analyze the effect on the nutrition literacy score.
   Results: Families uploaded 1267 items (recipes, photographs of challenges) and educators uploaded 327 items (photographs, videos) onto the interactive platform. For the intervention group (n = 106), the final mean (SD) score of nutrition literacy was significantly higher than the baseline: 78.8% (15.6) vs 72.7% (16.2); P < .001, regardless of parental education and perceived income status. No significant differences in the scores of the control group (n = 83) were observed (final 67.8% [16.1] vs initial 66.4% [15.6]; P = .364).
   Conclusions and Implications: Gamified digital interactive platform seems to be a useful, easily adapted educational tool for the healthy eating learning process. Future implementations of the program will benefit from longer time intervention and assessment of the eating habits of families before and after intervention.
SN  - 1499-4046
SN  - 1878-2620
DA  - MAR
PY  - 2019
VL  - 51
IS  - 3
SP  - 326
EP  - 334
DO  - 10.1016/j.jneb.2018.10.008
AN  - WOS:000460390600009
ER  -

TY  - JOUR
AU  - Morales-Cahuancama, B
AU  - Verdezoto, N
AU  - Gonzales-Achuy, E
AU  - Quispe-Gala, C
AU  - Bautista-Olortegui, W
AU  - Hinojosa-Mamani, P
AU  - Aparco, JP
TI  - Exploring Children's Knowledge of Healthy Eating, Digital MediaUse, and Caregivers'Perspectives to Inform Design andContextual Considerations for Game-Based Interventions inSchools for Low-Income Families in Lima, Peru: Survey Study
T2  - JMIR FORMATIVE RESEARCH
AB  - Background: The prevalence of overweight and obesity in schoolchildren is increasing in Peru. Given the increased use ofdigital media, there is potential to develop effective digital health interventions to promote healthy eating practices at schools.This study investigates the needs of schoolchildren in relation to healthy eating and the potential role of digital media to informthe design of game-based nutritional interventions. Objective: This study aims to explore schoolchildren's knowledge about healthy eating and use of and preferences for digitalmedia to inform the future development of a serious game to promote healthy eating.Methods: A survey was conducted in 17 schools in metropolitan Lima, Peru. The information was collected virtually withspecific questions for the schoolchild and their caregiver during October 2021 and November 2021 and following the COVID-19public health restrictions. Questions on nutritional knowledge and preferences for and use of digital media were included. In thedescriptive analysis, the percentages of the variables of interest were calculated. Results: We received 3937 validated responses from caregivers and schoolchildren. The schoolchildren were aged between 8years and 15 years (2030/3937, 55.8% girls). Of the caregivers, 83% (3267/3937) were mothers, and 56.5% (2223/3937) had asecondary education. Only 5.2% (203/3937) of schoolchildren's homes did not have internet access; such access was throughWiFi (2151/3937, 54.6%) and mobile internet (1314/3937, 33.4%). In addition, 95.3% (3753/3937) of schoolchildren's homeshad a mobile phone; 31.3% (1233/3937) had computers. In relation to children's knowledge on healthy eating, 42.2% (1663/3937)of schoolchildren did not know the recommendation to consume at least 5 servings of fruits and vegetables daily, 46.7% (1837/3937)of schoolchildren did not identify front-of-package warning labels (FOPWLs), and 63.9% (2514/3937) did not relate the presenceof an FOPWL with dietary risk. Most schoolchildren (3100/3937, 78.7%) preferred to use a mobile phone. Only 38.3% (1509/3937)indicated they preferred a computer. In addition, 47.9% (1885/3937) of caregivers considered that the internet helps in the educationof schoolchildren, 82.7% (3254/3937) of caregivers gave permission for schoolchildren to play games with digital devices, and38% (1495/3937) of caregivers considered that traditional digital games for children are inadequate. Conclusions: The results suggest that knowledge about nutrition in Peruvian schoolchildren has limitations. Most schoolchildrenhave access to the internet, with mobile phones being the device type with the greatest availability and preference for use.Caregivers'perspectives on games and schoolchildren, including a greater interest in using digital games, provide opportunitiesfor the design and development of serious games to improve schoolchildren's nutritional knowledge in Peru. Future research isneeded to explore the potential of serious games that are tailored to the needs and preferences of both schoolchildren and theircaregivers in Peru in order to promote healthy eating.
SN  - 2561-326X
PY  - 2024
VL  - 8
C7  - e49168
DO  - 10.2196/49168
AN  - WOS:001303612400168
ER  -

TY  - JOUR
AU  - Caon, M
AU  - Prinelli, F
AU  - Angelini, L
AU  - Carrino, S
AU  - Mugellini, E
AU  - Orte, S
AU  - Serrano, JCE
AU  - Atkinson, S
AU  - Martin, A
AU  - Adorni, F
A1  - PEGASO Fit Future Consortium
TI  - PEGASO e-Diary: User Engagement and Dietary Behavior Change of a Mobile Food Record for Adolescents
T2  - FRONTIERS IN NUTRITION
AB  - BackgroundObesity amongst children and adolescents is becoming a major health problem globally and mobile food records can play a crucial role in promoting healthy dietary habits.& nbsp;ObjectiveTo describe the methodology for the implementation of the e-Diary mobile food record, to assess its capability in promoting healthy eating habits, to evaluate the factors associated with its usage and engagement.& nbsp;MethodsThis is a descriptive study that compared the characteristics of participants engaged in the e-Diary, which was part of the PEGASO project in which an app to provide proactive health promotion was given to 365 students at 4 European sites enrolled during October to December 2016: England (UK), Scotland (UK), Lombardy (Italy), and Catalonia (Spain). The e-Diary tracked the users' dietary habits in terms of food groups, dietary indexes, and 6 dietary target behaviors relating to consumption of: fruit; vegetable; breakfast; sugar-sweetened beverages; fast-food; and snacks. The e-Diary provided also personalized suggestions for the next meal and gamification.& nbsp;ResultsThe e-Diary was used for 6 months by 357 adolescents (53.8% females). The study showed that females used the e-Diary much more than males (aOR 3.8, 95% CI 1.6-8.8). Participants aged 14 years were more engaged in the e-Diary than older age groups (aOR 5.1, 95% CI 1.4-18.8) as were those with a very good/excellent self-perceived health status compared to their peers with fair/poor health perception (aOR 4.2, 95% CI 1.3-13.3). Compared to the intervention sites, those living in Catalonia (aOR 13.2 95% CI 2.5-68.8) were more engaged. In terms of behavior change, a significant positive correlation between fruit (p < 0.0001) and vegetables (p = 0.0087) intake was observed in association with increased engagement in the e-Diary. Similarly, adolescents who used the app for more than 2 weeks had significantly higher odds of not skipping breakfast over the study period (aOR 2.5, 95% CI 1.0-6.3).& nbsp;ConclusionsThe users highly engaged with the e-Diary were associated with improved dietary behaviors: increased consumption of fruit and vegetables and reduced skipping of breakfast. Although the overall usage of the e-Diary was high during the first weeks, it declined thereafter. Future applications should foster user engagement, particularly targeting adolescents at high risk.
SN  - 2296-861X
DA  - MAR 17
PY  - 2022
VL  - 9
C7  - 727480
DO  - 10.3389/fnut.2022.727480
AN  - WOS:000787882500001
ER  -

TY  - JOUR
AU  - Heikkilä, M
AU  - Lehtovirta, M
AU  - Autio, O
AU  - Fogelholm, M
AU  - Valve, R
TI  - The Impact of Nutrition Education Intervention with and Without a Mobile Phone Application on Nutrition Knowledge Among Young Endurance Athletes
T2  - NUTRIENTS
AB  - Athletes often have significant gaps in their nutrition knowledge. Thus, the aim of this study was to investigate whether young Finnish endurance athletes' nutrition knowledge and dietary intake can be improved through an education intervention with or without a mobile food application. Seventy-nine endurance athletes, 18.0 years (SD: 1.4), participated in this randomized, controlled intervention. We compared the effects of participatory nutrition education sessions alone (group EDU) to those including the use of a mobile food application (group EDU + APP) for four days after each session. Both groups attended three 90-min education sessions fortnightly. The participants completed a validated nutrition knowledge questionnaire in Weeks 0, 5, and 17, and a three-day food diary in Weeks 0 and 17. The education plan was based on the Self-Determination Theory and the concept of meaningful learning process. The EDU group's nutrition knowledge scores were: 78 (week 0), 85 (week 5), and 84 (week 17) and the EDU + APP group's 78, 86, and 85, respectively. Nutrition knowledge increased significantly (main effect of time (p < 0.001)), but we observed no significant group x time interaction (p = 0.309). The changes in dietary intakes were minor (p > 0.05). The amount of carbohydrates was below endurance athletes' recommendations throughout the intervention. The reported energy intakes were also below the estimated energy expenditures. In conclusion, nutrition knowledge improved significantly after only three education sessions and food diary feedback, but the mobile app did not improve learning further. However, the nutrition education intervention alone was not enough to change dietary intake.
SN  - 2072-6643
DA  - SEP
PY  - 2019
VL  - 11
IS  - 9
C7  - 2249
DO  - 10.3390/nu11092249
AN  - WOS:000487964600165
ER  -

TY  - JOUR
AU  - Scott, HC
AU  - Craddock, C
AU  - Craig, LCA
TI  - What features of a nutrition resource are important to adolescents of a low socioeconomic status?
T2  - PUBLIC HEALTH NUTRITION
AB  - Objective: To identify the key features of a nutrition resource that are important to adolescents of a low socioeconomic status (SES). Design: Structured interviews were conducted to explore participants' preferences relating to the features of a nutrition resource. Thematic framework analysis was used to determine key themes, subthemes and concepts from the data. Setting: Streetsport activity sessions, north-east of Scotland. Participants: Eighteen adolescents aged 12-17 years from a low socioeconomic background. Results: The overarching themes identified were barriers and facilitators to engagement with a nutrition resource. Adolescents expressed a preference for an app, and this was mainly attributed to convenience and low cost. There was also an emphasis on the integral role social media has in their lives. Aesthetics was a facilitator for both male and female participants, with a particular focus on weight loss. Behaviour change support, including reminders, access to simple recipes and adopting a 'small change approach', were identified as possible facilitators, whereas cost, environmental influences, and existing eating habits were identified as possible barriers to engaging with a nutrition resource. Conclusions: A number of subthemes, including aesthetics, cost and convenience, which have previously been reported in adolescents with a higher SES, were prominent in our research. The present study contributes to insights relating to behaviour change tools that should be considered when developing a nutrition resource targeting disadvantaged adolescents. Further research focusing on how mobile phone technology and social media can be utilised to support dietary behaviour change in low SES adolescents is recommended.
SN  - 1368-9800
SN  - 1475-2727
DA  - JUL
PY  - 2020
VL  - 23
IS  - 10
SP  - 1716
EP  - 1725
C7  - PII S1368980019004476
DO  - 10.1017/S1368980019004476
AN  - WOS:000537145800007
ER  -

TY  - JOUR
AU  - Hammad, NM
AU  - Kay, MC
AU  - Demie, TG
AU  - Demie, TG
AU  - Demie, TG
AU  - Demie, TG
TI  - Perspectives on healthy eating practices and acceptance of WIC-approved foods among parents of young children enrolled in WIC
T2  - PLOS ONE
AB  - Introduction The prevalence of childhood obesity remains high in the United States, particularly among children living in low-income households. Diet quality plays an important role in obesity prevention, particularly among mothers as they serve as role models. Those served by the Special Supplemental Nutrition Program for Women, Infants, and Children (WIC) receive nutrient-rich foods aimed at increasing diet quality, yet redemption is low. Digital interventions targeting WIC parents show potential for behavior change and could be used for childhood obesity prevention.Methods This study describes the formative research conducted to understand perspectives on healthy eating practices, acceptance of WIC-approved foods, and preferences for the use of digital tools to improve the purchasing and consumption of WIC-approved foods to improve diet quality. In-depth interviews were conducted with 13 WIC parents and caregivers.Results A variety of definitions for and misconceptions about healthy eating exist among WIC caregivers. Most purchased foods were fruits, vegetables, milk, cheese, and eggs and the least purchased foods were yogurt and peanut butter. The biggest facilitator for purchasing WIC-approved foods was the preference of children and caregivers, whereas the biggest barrier was children's picky eating behaviors. Most caregivers reported using their phone to get nutrition information. Most caregivers reported their interest in receiving weekly text messages and indicated preferences about receiving recipes.Conclusion A text messaging program that includes sending weekly messages, recipes, and nutrition tips is hypothesized to improve diet quality and increase redemption of WIC-approved foods.
SN  - 1932-6203
DA  - DEC 21
PY  - 2023
VL  - 18
IS  - 12
C7  - e0295902
DO  - 10.1371/journal.pone.0295902
AN  - WOS:001153816100090
ER  -

TY  - JOUR
AU  - Lamas, S
AU  - Rebelo, S
AU  - da Costa, S
AU  - Sousa, H
AU  - Zagalo, N
AU  - Pinto, E
TI  - The Influence of Serious Games in the Promotion of Healthy Diet and Physical Activity Health: A Systematic Review
T2  - NUTRIENTS
AB  - (1) Background: serious games seem to show promising strategies to promote treatment compliance and motivate behavior changes, and some studies have proven to contribute to the literature on serious games. (2) Methods: this systematic review aimed to analyze the effect of serious games in promoting healthy eating behaviors, effectively preventing childhood obesity, and improving physical activity in children. Five electronic bibliographic databases-PubMed, ACM Digital Library, Games for Health Journal, and IEEE Xplore were used to conduct a systematic literature search based on fixed inclusion and exclusion criteria. Peer-reviewed journal articles published between 2003 and 2021 were selected for data extraction. (3) Results: a total of 26 studies were identified, representing 17 games. Half of the studies tested interventions for healthy eating and physical education. Most of the intervention's games were designed according to specific behavioral change theories, predominantly the social cognitive theory. (4) Conclusions: studies confirmed the potential of serious games for obesity prevention but considering the restrictions encountered, we exhort for novel designs with different theoretical perspectives.
SN  - 2072-6643
DA  - MAR
PY  - 2023
VL  - 15
IS  - 6
C7  - 1399
DO  - 10.3390/nu15061399
AN  - WOS:000959767100001
ER  -

TY  - JOUR
AU  - Langlet, B
AU  - Maramis, C
AU  - Diou, C
AU  - Maglaveras, N
AU  - Fagerberg, P
AU  - Heimeier, R
AU  - Lekka, I
AU  - Delopoulos, A
AU  - Ioakimidis, I
TI  - Formative Evaluation of a Smartphone App for Monitoring Daily Meal Distribution and Food Selection in Adolescents: Acceptability and Usability Study
T2  - JMIR MHEALTH AND UHEALTH
AB  - Background: Obesity interventions face the problem of weight regain after treatment as a result of low compliance. Mobile health (mHealth) technologies could potentially increase compliance and aid both health care providers and patients.
   Objective: This study aimed to evaluate the acceptability and usability and define system constraints of an mHealth system used to monitor dietary habits of adolescents in real life, as a first step in the development of a self-monitoring and lifestyle management system against adolescent obesity.
   Methods: We recruited 26 students from a high school in Stockholm, Sweden. After a 30-minute information meeting and 5-minute individual instruction on how to use an mHealth system (smartphone with app and two external sensors), participants used it for 2-3 weeks to objectively collect dietary habits. The app and sensors were used by the participants, without supervision, to record as many main meals and snacks as possible in real life. Feasibility was assessed following the "mHealth evidence reporting and assessment checklist," and usability was assessed by questionnaires. Compliance was estimated based on system use, where a registration frequency of 3 main meals (breakfast, lunch, and dinner) per day for the period of the experiment, constituted 100% compliance.
   Results: Participants included in the analysis had a mean age of 16.8 years (SD 0.7 years) and BMI of 21.9 kg/m2 (SD 4.1 kg/m2). Due to deviations from study instructions, 2 participants were excluded from the analysis. During the study, 6 participants required additional information on system use. The system received a 'Good' grade (77.1 of 100 points) on the System Usability Scale, with most participants reporting that they were comfortable using the smartphone app. Participants expressed a willingness to use the app mostly at home, but also at school; most of their improvement suggestions concerned design choices for the app. Of all main meals, the registration frequency increased from 70% the first week to 76% the second week. Participants reported that 40% of the registered meals were home-prepared, while 34% of the reported drinks contained sugar. On average, breakfasts took place at 8:30 AM (from 5:00 AM to 2:00 PM), lunches took place at 12:15 PM (from 10:15 AM to 6:15 PM), and dinners took place at 7:30 PM (from 3:00 PM to 11:45 PM). When comparing meal occurrence during weekdays vs weekends, breakfasts and lunches were eaten 3 hours later during weekends, while dinner timing was unaffected.
   Conclusions: From an infrastructural and functional perspective, system use was feasible in the current context. The smartphone app appears to have high acceptability and usability in high school students, which are the intended end-users. The system appears promising as a relatively low-effort method to provide real-life dietary habit measurements associated with overweight and obesity risk.
SN  - 2291-5222
DA  - JUL 21
PY  - 2020
VL  - 8
IS  - 7
C7  - e14778
DO  - 10.2196/14778
AN  - WOS:000555955500001
ER  -

TY  - JOUR
AU  - Kay, MC
AU  - Hammad, NM
AU  - Herring, SJ
AU  - Bennett, GG
TI  - Using Interactive Text Messaging to Improve Diet Quality and Increase Redemption of Foods Approved by the Special Supplemental Nutrition Program for Women, Infants, and Children: Protocol for a Cohort Feasibility Study
T2  - JMIR RESEARCH PROTOCOLS
AB  - Background: Children in the United States eat too few fruits, vegetables, and whole grains and too many energy-dense foods; these dietary behaviors are associated with increased risk of obesity. Maternal diet plays a key role in shaping children's diets; however, many mothers have poor diet quality, especially those living in low-income households. The Special Supplemental Nutrition Program for Women, Infants, and Children (WIC) is a federal nutrition assistance program that provides mothers and children with nutrient-dense foods, and those who participate have better diet quality. However, many mothers do not redeem all their WIC-approved foods. Thus, there is a need to create effective interventions to improve diet quality, especially among low-income children and families.
   Objective: This paper aims to describe the development and protocol for a study to evaluate the feasibility, satisfaction, and preliminary efficacy of a fully automated text messaging intervention as a strategy to improve maternal diet quality and the redemption of WIC-approved foods.
   Methods: We describe the use of the framework developed for the description of nonrandomized feasibility studies. Using an observational, prospective cohort study design, we will recruit mothers enrolled in WIC with a child aged <= 2 years. Participants will receive automated SMS text messages aimed at improving the redemption of WIC-approved foods to improve the participants' diet quality for 12 weeks. All outcome measures will be analyzed using descriptive and inferential statistics. Qualitative data will be analyzed using thematic analysis.
   Results: Data collection for this study began in March 2021. We expect the study results to be available within 9 months of study commencement. The results will shed light on the feasibility, acceptability, and effectiveness of using automated text messages as a behavior change strategy for mothers enrolled in WIC.
   Conclusions: The results of this pilot study will explore whether this digital behavioral intervention, which will deliver nutrition guidance in accordance with the Dietary Guidelines for Americans using interactive self-monitoring and feedback, is feasible and acceptable. This will lay the foundation for a larger evaluation to determine efficacy for improving diet quality in those most at risk for obesity.
SN  - 1929-0748
DA  - DEC
PY  - 2021
VL  - 10
IS  - 12
C7  - e32441
DO  - 10.2196/32441
AN  - WOS:000744166500016
ER  -

TY  - JOUR
AU  - Wunsch, K
AU  - Eckert, T
AU  - Fiedler, J
AU  - Cleven, L
AU  - Niermann, C
AU  - Reiterer, H
AU  - Renner, B
AU  - Woll, A
TI  - Effects of a Collective Family-Based Mobile Health Intervention Called "SMARTFAMILY" on Promoting Physical Activity and Healthy Eating: Protocol for a Randomized Controlled Trial
T2  - JMIR RESEARCH PROTOCOLS
AB  - Background: Numerous smartphone apps are targeting physical activity and healthy eating, but empirical evidence on their effectiveness for initialization and maintenance of behavior change, especially in children and adolescents, is still limited.
   Objective: The aim of this study was to conceptualize a theory-based and evidence-based mHealth intervention called SMARTFAMILY (SF) that targets physical activity and healthy eating in a collective family-based setting. Subsequently, the app will be refined and re-evaluated to analyze additional effects of just-in-time adaptive interventions (JITAIs) and gamification features.
   Methods: A smartphone app based on behavior change theories and behavior change techniques was developed and implemented and will be evaluated with family members individually and cooperatively (SF trial). Existing evidence and gained results were used to refine and will be used to re-evaluate the app (SF2.0 trial). Both trials are cluster randomized controlled trials with 3 measurement occasions. The intervention group uses the app for 3 consecutive weeks, whereas the control group receives no treatment. Baseline measurements (T-0) and postintervention measurements (T-1) include physical activity (ie, self-reported and accelerometly) and healthy eating measurements (ie, self-reported fruit and vegetable intake) as the primary outcomes. The secondary outcomes (ie, self-reported) are intrinsic motivation, behavior-specific self-efficacy, and the family health climate, complemented by an intentional measure in SF2.0. Four weeks following T-1, a follow-up assessment (T-2) is completed by the participants, consisting of all questionnaire items to assess the stability of the intervention effects. Mixed-method analysis of covariance will be used to calculate the primary intervention effects (ie, physical activity, fruit and vegetable intake) while controlling for covariates, including family health climate, behavior-specific self-efficacy, and intrinsic motivation.
   Results: This study is funded by the German Federal Ministry of Education and Research and ethically approved by the Karlsruhe Institute of Technology. For both trials, it is hypothesized that the apps will positively influence physical activity and healthy eating in the whole family. Furthermore, SF2.0 is expected to produce stronger effects (ie, higher effect sizes) compared to SF. SF app development and piloting are completed. Data acquisition for the SF trial is terminated and discontinued due to the COVID-19 pandemic. SF2.0 app development and piloting are completed, while data acquisition is ongoing. Participant recruitment for the SF 2.0 trial started in February 2020. The results for SF are expected to be published in mid-2021, and the results of SF2.0 are expected to be published in mid-2022.
   Conclusions: In this study, it is hypothesized that targeting the whole family will facilitate behavior change at the individual level and the family level, as the implemented strategies address changes in daily family life. Furthermore, subsequent app development (SF2.0) with supplementary addition of motivation-enhancing features and a JITAI approach is expected to enhance positive intervention effects.
SN  - 1929-0748
DA  - NOV
PY  - 2020
VL  - 9
IS  - 11
C7  - e20534
DO  - 10.2196/20534
AN  - WOS:000601314500023
ER  -

TY  - JOUR
AU  - De Cock, N
AU  - Vangeel, J
AU  - Lachat, C
AU  - Beullens, K
AU  - Vervoort, L
AU  - Goossens, L
AU  - Maes, L
AU  - Deforche, B
AU  - De Henauw, S
AU  - Braet, C
AU  - Eggermont, S
AU  - Kolsteren, P
AU  - Van Camp, J
AU  - Van Lippevelde, W
TI  - Use of Fitness and Nutrition Apps: Associations With Body Mass Index, Snacking, and Drinking Habits in Adolescents
T2  - JMIR MHEALTH AND UHEALTH
AB  - Background: Efforts to improve snacking and drinking habits are needed to promote a healthy body mass index (BMI) in adolescents. Although commercial fitness and nutrition mobile phone apps are widely used, little is known regarding their potential to improve health behaviors, especially in adolescents. In addition, evidence on the mechanisms through which such fitness and nutrition apps influence behavior is lacking.
   Objectives: This study assessed whether the use of commercial fitness or nutrition apps was associated with a lower BMI and healthier snacking and drinking habits in adolescents. Additionally, it explored if perceived behavioral control to eat healthy; attitudes to eat healthy for the good taste of healthy foods, for overall health or for appearance; social norm on healthy eating and social support to eat healthy mediated the associations between the frequency of use of fitness or nutrition apps and BMI, the healthy snack, and beverage ratio.
   Methods: Cross-sectional self-reported data on snack and beverage consumption, healthy eating determinants, and fitness and nutrition app use of adolescents (N=889; mean age 14.7 years, SD 0.8; 54.8% [481/878] boys; 18.1% [145/803] overweight) were collected in a representative sample of 20 schools in Flanders, Belgium. Height and weight were measured by the researchers. The healthy snack ratio and the healthy beverage ratio were calculated as follows: gram healthy snacks or beverages/(gram healthy snacks or beverages+ gram unhealthy snacks or beverages) x100. Multilevel regression and structural equation modeling were used to analyze the proposed associations and to explore multiple mediation.
   Results: A total of 27.6% (245/889) of the adolescents used fitness, nutrition apps or both. Frequency of using nutrition apps was positively associated with a higher healthy beverage ratio (b=2.96 [1.11], P=.008) and a higher body mass index z-scores (zBMI; b=0.13 [0.05], P=.008. A significant interaction was found between the frequency of using nutrition and for the zBMI (b=-0.03 [0.02], P=.04) and the healthy snack ratio (b=-0.84 [0.37], P=.03). Attitude to eat healthy for appearance mediated both the fitness app use frequency-zBMI (a x b=0.02 [0.01], P=.02) and the nutrition app use frequency-zBMI (a x b= 0.04 [0.01], P=.001) associations. No mediation was observed for the associations between the frequency of use of fitness or nutrition apps and the healthy snack or beverage ratio.
   Conclusions: Commercial fitness and nutrition apps show some association with healthier eating behaviors and BMI in adolescents. However, effective behavior change techniques should be included to affect key determinants of healthy eating.
SN  - 2291-5222
DA  - APR
PY  - 2017
VL  - 5
IS  - 4
C7  - e58
DO  - 10.2196/mhealth.6005
AN  - WOS:000416727100001
ER  -

TY  - JOUR
AU  - Rohde, A
AU  - Duensing, A
AU  - Dawczynski, C
AU  - Godemann, J
AU  - Lorkowski, S
AU  - Brombach, C
TI  - An App to Improve Eating Habits of Adolescents and Young Adults (Challenge to Go): Systematic Development of a Theory-Based and Target Group-Adapted Mobile App Intervention
T2  - JMIR MHEALTH AND UHEALTH
AB  - Background: Due to the widespread use of mobile phones, dietary mobile apps are promising tools for preventing diet-related noncommunicable diseases early in life. However, most of the currently available nutrition apps lack scientific evaluation and user acceptance.
   Objective: The objective of this study was the systematic design of a theory-driven and target group-adapted dietary mobile app concept to promote healthy eating habits with a focus on drinking habits as well as consumption of fruits and vegetables in adolescents and young adults, especially from disadvantaged backgrounds.
   Methods: The design process was guided by the behavior change wheel (BCW). The development process comprised 3 stages. In stage 1, the target behavior was specified, and facilitators and barriers were identified. Furthermore, important insights into target group interests, needs, and values in the field of nutrition and apps were revealed. To this end, 2 empirical studies were conducted with the target group. In stage 2, results of stage 1 were translated into behavior change techniques (BCTs) and, finally, into app functionalities and features. Consequently, in stage 3, the concept was evaluated and optimized through expert interviews.
   Results: Facilitators and barriers for achieving the target behavior were psychological capabilities (eg, self-efficacy), reflective motivation (eg, fitness), automatic motivation, social support, and physical opportunity (eg, time). Target group interests, needs, and values in the field of nutrition were translated into target group preferences for app usage, for example, low usage effort, visual feedback, or recipes. Education, training, incentives, persuasion, and enablement were identified as relevant intervention functions. Together with the target group preferences, these were translated via 14 BCTs, such as rewards, graded tasks, or self-monitoring into the app concept Challenge to go (C2go). The expert evaluation suggested changes of some app features for improving adherence, positive health effects, and technical feasibility. The C2go concept comprises 3 worlds: the (1) drinking, (2) vegetable, and (3) fruit worlds. In each world, the users are faced with challenges including feedback and a quiz. Tips were developed based on the health action process approach and to help users gain challenges and, thereby, achieve the target behavior. Challenges can be played alone or against someone in the community. Due to different activities, points can be collected, and levels can be achieved. Collected points open access to an Infothek (information section), where users can choose content that interests them. An avatar guides user through the app.
   Conclusions: C2go is aimed at adolescents and young adults and aims to improve their fruit and vegetable consumption as well as drinking habits. It is a theory-driven and target group-adapted dietary mobile intervention concept that uses gamification and was systematically developed using the BCW.
SN  - 2291-5222
DA  - AUG 12
PY  - 2019
VL  - 7
IS  - 8
C7  - e11575
DO  - 10.2196/11575
AN  - WOS:000482775800001
ER  -

TY  - JOUR
AU  - Zarnowiecki, D
AU  - Mauch, CE
AU  - Middleton, G
AU  - Matwiejczyk, L
AU  - Watson, WL
AU  - Dibbs, J
AU  - Dessaix, A
AU  - Golley, RK
TI  - A systematic evaluation of digital nutrition promotion websites and apps for supporting parents to influence children's nutrition
T2  - INTERNATIONAL JOURNAL OF BEHAVIORAL NUTRITION AND PHYSICAL ACTIVITY
AB  - Background Globally children's diet quality is poor. Parents are primary gatekeepers to children's food intake; however, reaching and engaging parents in nutrition promotion can be challenging. With growth in internet and smartphone use, digital platforms provide potential to disseminate information rapidly to many people. The objectives of this review were to conduct a comprehensive and systematic evaluation of nutrition promotion via websites and apps supporting parents to influence children's nutrition, from three different perspectives: 1) current evidence base, 2) end user (parent) experience and 3) current commercial offerings. Methods Three systematic reviews were undertaken of (1) studies evaluating the effectiveness for digital platforms for improving nutrition in children and parents, (2) studies conducting user-testing of digital tools with parents, (3) websites and apps providing lunch-provision information to parents. Searches were conducted in five databases for reviews one and two, and systematic search of Google and App Store for review three. Randomised controlled trials, cohort and cross-sectional and qualitative studies (study two only) were included if published in English, from 2013, with the intervention targeted at parents and at least 50% of intervention content focused on nutrition. Search results were double screened, with data extracted into standardised spreadsheets and quality appraisal of included search results. Results Studies evaluating digital nutrition interventions targeting parents (n = 11) demonstrated effectiveness for improving nutrition outcomes, self-efficacy and knowledge. Six of the included randomised controlled trials reported digital interventions to be equal to, or better than comparison groups. User-testing studies (n = 9) identified that digital platforms should include both informative content and interactive features. Parents wanted evidence-based information from credible sources, practical tools, engaging content and connection with other users and health professionals. Websites targeting lunch provision (n = 15) were developed primarily by credible sources and included information-based content consistent with dietary guidelines and limited interactive features. Lunchbox apps (n = 6), developed mostly by commercial organisations, were more interactive but provided less credible information. Conclusions Digital nutrition promotion interventions targeting parents can be effective for improving nutrition-related outcomes in children and parents. As demonstrated from the lunchbox context and user-testing with parents, they need to go beyond just providing information about positive dietary changes, to include the user-desired features supporting interactivity and personalisation.
SN  - 1479-5868
DA  - FEB 10
PY  - 2020
VL  - 17
IS  - 1
C7  - 17
DO  - 10.1186/s12966-020-0915-1
AN  - WOS:000519959000002
ER  -

TY  - JOUR
AU  - Li, Y
AU  - Ding, JM
AU  - Wang, YS
AU  - Tang, CY
AU  - Zhang, PH
TI  - Nutrition-Related Mobile Apps in the China App Store: Assessment of Functionality and Quality
T2  - JMIR MHEALTH AND UHEALTH
AB  - Background: There are an increasing number of mobile apps that provide dietary guidance to support a healthy lifestyle and disease management. However, the characteristics of these nutrition-related apps are not well analyzed.
   Objective: This study aimed to evaluate the functionality and quality of nutrition-related apps in China.
   Methods: Mobile apps providing dietary guidance were screened in the Chinese iOS and Android app stores in November 2017, using stepwise searching criteria. The first screening consisted of extracting information from the app descriptions. Apps that (1) were free, (2) contain information on diet and nutrition, and (3) were last updated after Jan 1, 2016, were downloaded for further analysis. Nutritional functionalities were determined according to the Chinese Dietary Guidelines framework. Market-related functionalities were developed from previous studies and tailored to downloaded apps. The quality of apps was assessed with the user version of the Mobile App Rating Scale (uMARS).
   Results: Out of 628 dietary guidance apps screened, 44 were nutrition-related. Of these, guidance was provided on diet exclusively (11/44, 25%), fitness (17/44, 39%), disease management (11/44, 25%), or maternal health (5/44, 11%). Nutritional functionalities included nutritional information inquiry (40/44, 91%), nutrition education (35/44, 80%), food record (34/44, 77%), diet analysis (34/44, 77%), and personalized recipes (21/44, 48%). Dietary analysis and suggestions mainly focused on energy intake (33/44, 75%) and less on other factors such as dietary structure (10/44, 23%). Social communication functionalities were available in 42 apps (96%), user incentives were supported in 26 apps (59%), and intelligent recognition technology was available in 8 apps (18%). The median score for the quality of the 44 apps, as determined on a 5-point uMARS scale, was 3.6 (interquartile range 0.7).
   Conclusions: Most nutrition-related apps are developed for health management rather than for dietary guidance exclusively. Although basic principles of energy balance are used, their nutritional functionality was relatively limited and not individualized. More efforts should be made to develop nutrition-related apps with evidence-based nutritional knowledge, comprehensive and personalized dietary guidance, and innovative technology.
SN  - 2291-5222
DA  - JUL 30
PY  - 2019
VL  - 7
IS  - 7
C7  - e13261
DO  - 10.2196/13261
AN  - WOS:000477961400001
ER  -

TY  - JOUR
AU  - Torre, SBD
AU  - Lages, M
AU  - Dias, SS
AU  - Guarino, MP
AU  - Braga-Ponte, C
TI  - Translating and Testing a Digital Game Promoting Vegetable Consumption in Young Children: Usability Study
T2  - JMIR SERIOUS GAMES
AB  - Background: Promoting healthy eating in children is key to preventing chronic diseases, and vegetable consumption is notably lower than recommended in this population. Among the interventions tested, gamification has shown promise in promoting familiarization, increasing knowledge, and potentially increasing vegetable intake. Objective: This pilot study aimed first to translate the digital game "Veggies4myHeart" into French and to assess its influence on young children's preferences and willingness to taste vegetables when combined with repeated tasting and education. We also aimed to investigate the acceptability and applicability of the game in 2 classrooms. Methods: During 5 consecutive weekly sessions, children from 2 elementary classes played the digital game consisting of 5 mini games on different vegetables (lettuce, carrot, red cabbage, cucumber, and tomato) in pairs for 10-15 minutes. In addition, they discussed one of the vegetables and tasted the 5 vegetables in each session. Pretest and posttest food preferences and willingness to taste the vegetables were compared. Teachers participated in a semistructured interview. Results: A total of 45 children aged 5 to 6 years tested the French version of the digital game. The children's declared food preferences were already high for carrot, cucumber, and tomato, with scores higher than 4 out of a maximum of 5. The scores did not change significantly after the intervention, except for red cabbage (pretest: mean 2.52, SD 1.49; posttest: mean 3.29, SD 1.67; P=.006) and a composite score (pretest: mean 3.76, SD 1.06; posttest: mean 4.05, SD 1.03; P=.001). Before the intervention, 18 (44%), 30 (73%), 16 (39%), 29 (71%), and 26 (63%) children out of 41 were willing to taste lettuce, carrot, red cabbage, cucumber, and tomato, respectively. After the intervention, no significant statistical differences were observed, with 23 (51%), 36 (80%), 24 (53%), 33 (73%), and 29 (64%) children out of 45 willing to taste lettuce, carrot, red cabbage, cucumber, and tomato, respectively. Teachers supported this tool combined with repeated tasting and education and highlighted facilitators and barriers that should be anticipated to improve implementation in schools. Conclusions: In this study, we translated an existing digital game applicable and acceptable to both children and teachers. A larger study is warranted to confirm the effectiveness of interventions using the digital game to promote vegetable preference, willingness to taste, and intake.
SN  - 2291-9279
PY  - 2023
VL  - 11
C7  - e43843
DO  - 10.2196/43843
AN  - WOS:001086137400001
ER  -

TY  - CPAPER
AU  - Villasana, MV
AU  - Pires, IM
AU  - Sà, J
AU  - Garcia, NM
AU  - Pombo, N
AU  - Zdravevski, E
AU  - Chorbev, I
A1  - Assoc Comp Machinery
TI  - CoviHealth: Novel approach of a mobile application for nutrition and physical activity management for teenagers
T2  - PROCEEDINGS OF THE 5TH EAI INTERNATIONAL CONFERENCE ON SMART OBJECTS AND TECHNOLOGIES FOR SOCIAL GOOD (GOODTECHS 2019)
CP  - 5th EAI International Conference on Smart Objects and Technologies for Social Good (GOODTECHS)
AB  - The increasing number of teenagers with obesity and sedentary lifestyle is related to the poor habits of diet and physical activity. There is a large diversity of mobile applications related to diet control and physical activity, mainly directed to adults and without any medical control. CoviHealth project consists of the implementation of a mobile application for young people to promote healthy dietary habits and physical activity based on anthropometric parameters control and gamification. The main contribution of this paper is a detailed specification of an integrated mobile for promoting healthy habits for young people. Additionally, it leverages the effects of the gamification and medical control on stimulating education with healthy habits. Even though other mobile applications have some features that the proposed application has, to the best of our knowledge, a standardized specification for the integration of activity recognition, healthy habits and food intake for teenagers lacks.
SN  - 978-1-4503-6261-0
PY  - 2019
SP  - 261
EP  - 266
DO  - 10.1145/3342428.3342657
AN  - WOS:000557848700049
ER  -

TY  - JOUR
AU  - Hermsen, S
AU  - van Kraaij, A
AU  - Camps, G
TI  - Low- and Medium-Socioeconomic-Status Group Members' Perceived Challenges and Solutions for Healthy Nutrition: Qualitative Focus Group Study
T2  - JMIR HUMAN FACTORS
AB  - Background: Although digital tools for healthy nutrition have shown great potential, their actual impact remains variable as digital solutions often do not fit users' needs and barriers. This is especially poignant for priority communities in society. Involving these groups in citizen science may have great benefits even beyond the increase in knowledge of the lives and experiences of these groups. However, this requires specialized skills. Participants from priority groups could benefit from an approach that offers sensitization and discussion to help them voice their needs regarding healthy nutrition and technology to support healthy eating.Objective: This study aimed to gather insights into people's thoughts on everyday eating practices, self-regulation in healthy eating, and skill acquisition and on applying technological innovations to these domains.Methods: Participants answered 3 daily questionnaires to garner their current practices regarding habits, self-regulation, skills, and technology use surrounding healthy eating and make it easier for them to collect their thoughts and experiences (sensitization). Within a week of filling out the 3 questionnaires, participants took part in a web-based focus group discussion session. All sessions were transcribed and analyzed using a thematic qualitative approach. Results: A total of 42 people took part in 7 focus group interviews of 6 people each. The analysis showed that participants would like to receive support from technology for a broad range of aspects of nutrition, such as measuring the effect their personal nutrition has on their individual health, providing them with reliable product information, giving them practical guidance for healthy eating and snacking, and reducing the burden of registering food intake. Technology should be easy to use, reduce burdens, and be tailored to personal situations. Privacy and cost were major concerns for the participants.Conclusions: This study shows that people from low- and medium-socioeconomic-status groups have a need for specific support in tailoring their knowledge of healthy nutrition to their own situation and see technology as a means to achieve this.
SN  - 2292-9495
DA  - OCT-DEC
PY  - 2022
VL  - 9
IS  - 4
C7  - e40123
DO  - 10.2196/40123
AN  - WOS:000996482000025
ER  -

TY  - JOUR
AU  - Karimi, N
AU  - Opie, R
AU  - Crawford, D
AU  - O'Connell, S
AU  - Hamblin, PS
AU  - Steele, C
AU  - Ball, K
TI  - Participants' and Health Care Providers' Insights Regarding a Web-Based and Mobile-Delivered Healthy Eating Program for Disadvantaged People With Type 2 Diabetes: Descriptive Qualitative Study
T2  - JMIR FORMATIVE RESEARCH
AB  - Background: Healthy eating is a key element of type 2 diabetes (T2D) self-management. Digital interventions offer new avenues to reach broad audiences to promote healthy eating behaviors. However, acceptance of these interventions by socioeconomically disadvantaged people (eg, those with lower levels of education and income or from ethnic minority groups) has not yet been fully evaluated.Objective: This study aimed to investigate the acceptability and usability of EatSmart, a 12-week web-based and mobile-delivered healthy eating behavior change support program, from the perspective of intervention participants living with T2D and healthMethods: This study used a qualitative descriptive design. Overall, 60 disadvantaged adults with T2D, as determined by receipt of either a HealthCare Card or a pension or benefit as the main source of income, were recruited. Data from participants regarding their experiences with and perceptions of the program and longer-term maintenance of any behavior or attitudinal changes were collected through a web-based self-report survey with open-ended questions administered 12 weeks after baseline (54/60, 90%) and semistructured telephone interviews administered 36 weeks after baseline (16/60, 27%). Supplementary semistructured interviews with 6 HCPs involved in diabetes care (endocrinologists, accredited practicing dietitians, and diabetes nurse educators) were also conducted 36 weeks after baseline. These interviews aimed to understand HCPs' views on successful and unsuccessful elements of EatSmart as a technology-delivered intervention; any concerns or barriers regarding the use of these types of interventions; and feedback from their interactions with patients on the intervention's content, impact, or observed benefits. All data from the surveys and interviews were pooled and thematically analyzed. Results: In total, 5 key themes emerged from the data: program impact on food-related behaviors and routines, satisfaction with the program, reasons for low engagement and suggestions for future programs, benefits and challenges of digital interventions, and cultural considerations. Results showed that EatSmart was acceptable to participants and contributed positively to improving food-related behaviors. Most participants (27/43, 63%) mentioned that they enjoyed their experience with EatSmart and expressed high satisfaction with its content and delivery. The educational and motivational content was considered the most useful part of the program. Benefits discussed by intervention participants included gaining health knowledge and skills, positive changes in their food purchasing and cooking, and eating greater quantities and varieties of fruits and vegetables. HCPs also described the intervention as beneficial and persuasive for the target audience and had specific suggestions for future tailoring of such programs.Conclusions: The findings suggested that this digitally delivered intervention with supportive educational modules and SMS text messages was generally appealing for both participants and HCPs. This intervention medium shows promise and could International Registered Report Identifier (IRRID): RR2-10.2196/19488
SN  - 2561-326X
PY  - 2023
VL  - 7
C7  - e37429
DO  - 10.2196/37429
AN  - WOS:000998464900032
ER  -

TY  - JOUR
AU  - Karimi, N
AU  - Crawford, D
AU  - Opie, R
AU  - Maddison, R
AU  - O'Connell, S
AU  - Hamblin, PS
AU  - Ng, AH
AU  - Steele, C
AU  - Rasmussen, B
AU  - Ball, K
TI  - EatSmart, a Web-Based and Mobile Healthy Eating Intervention for Disadvantaged People With Type 2 Diabetes: Protocol for a Pilot Mixed Methods Intervention Study
T2  - JMIR RESEARCH PROTOCOLS
AB  - Background: People of low socioeconomic position (SEP) are disproportionately affected by type 2 diabetes (T2D), partly due to unhealthy eating patterns that contribute to inadequate disease self-management and prognosis. Digital technologies have the potential to provide a suitable medium to facilitate diabetes education, support self-management, and address some of the barriers to healthy eating, such as lack of nutritional knowledge or shopping or cooking skills, in this target group.
   Objective: This study aims to test the feasibility, appeal, and potential effectiveness of EatSmart, a 12-week, evidence-based, theoretically grounded, fully automated web-based and mobile-delivered healthy eating behavior change program to help disadvantaged people living with T2D to eat healthily on a budget and improve diabetes self-management.
   Methods: EatSmart is a mixed methods (quantitative and qualitative) pre-post design pilot study. Sixty socioeconomically disadvantaged people with T2D aged 18 to 75 years will be recruited. Participants will complete self-reported baseline assessments of their basic demographic and clinical data, dietary intake, dietary self-efficacy, and barriers to healthy eating. They will be provided with login access to the EatSmart web program, which includes six progressive skill-based modules covering healthy eating planning; smart food budgeting and shopping; time-saving meal strategies, healthy cooking methods, modifying recipes; and a final reinforcement and summary module. Over the 3-month intervention, participants will also receive 3 text messages weekly, encouraging them to review goals, continue to engage with different components of the EatSmart web program, and eat healthily. Participants will undertake follow-up assessments directly following the intervention 3 months post baseline and again after a 6-month postintervention follow-up period (9 months post baseline). Feasibility will be evaluated using the number of participants recruited and retained and objective indicators of engagement with the website. Program appeal and potential effects on primary and secondary outcomes will be assessed via the same surveys used at baseline, with additional questions asking about experience with and perceptions of the program. In-depth qualitative interviews will also be conducted 6 months post intervention to provide deeper insight into experiences with EatSmart and a more comprehensive description of the program's appeal.
   Results: The EatSmart website has been developed, and all participants have viewed the modules as of May 2020. Results are expected to be submitted for publication in December 2020.
   Conclusions: This study will provide data to address the currently limited evidence regarding whether disadvantaged populations with T2D may benefit from digitally delivered behavior change programs that facilitate eating healthily on a budget.
SN  - 1929-0748
DA  - NOV
PY  - 2020
VL  - 9
IS  - 11
C7  - e19488
DO  - 10.2196/19488
AN  - WOS:000601314500032
ER  -

TY  - JOUR
AU  - Jimoh, F
AU  - Lund, EK
AU  - Harvey, LJ
AU  - Frost, C
AU  - Lay, WJ
AU  - Roe, MA
AU  - Berry, R
AU  - Finglas, PM
TI  - Comparing Diet and Exercise Monitoring Using Smartphone App and Paper Diary: A Two-Phase Intervention Study
T2  - JMIR MHEALTH AND UHEALTH
AB  - Background: There is increasing recognition that personalized approaches may be more effective in helping people establish healthier eating patterns and exercise more, and that this approach may be particularly effective in adolescents.
   Objective: The objective of this study was to investigate the use of a smartphone app (FoodWiz2) in supporting healthy lifestyle choices in adolescence.
   Methods: Participants (N=34: 11 male, 23 female) aged 16-19 years in full- or part-time education were recruited from sixth form colleges, schools, and other further education establishments in Norfolk and Suffolk, United Kingdom, between February and May 2015. Participants recorded food intake and exercise using a paper diary for 4-5 weeks and then used the app for the same duration. Initial nutrition education and general support were provided during the paper diary use, but the app included personalized messages sent in response to app activity. At the end of each study phase, participants completed an online questionnaire to describe their experience of using the paper diary and app.
   Results: Record completion declined throughout the study, possibly affected by examination pressure. Food intake data showed increased fruit consumption and significantly reduced consumption of chocolate snacks (P=.01) and fizzy drinks (P=.002) among participants using the app. Questionnaire responses indicated that the app was generally preferred to the paper diary, in particular, the app was seen as less boring to use (P=.03) and more acceptable in social settings (P<.001).
   Conclusions: This app-based approach has shown the potential for a more effective approach to improving adolescent diet and exercise levels.
SN  - 2291-5222
DA  - JAN
PY  - 2018
VL  - 6
IS  - 1
C7  - e17
DO  - 10.2196/mhealth.7702
AN  - WOS:000433951300013
ER  -

TY  - JOUR
AU  - Wunsch, K
AU  - Fiedler, J
AU  - Hubenschmid, S
AU  - Reiterer, H
AU  - Renner, B
AU  - Woll, A
TI  - An mHealth Intervention Promoting Physical Activity and Healthy Eating in a Family Setting (SMARTFAMILY): Randomized Controlled Trial
T2  - JMIR MHEALTH AND UHEALTH
AB  - Background: Numerous smartphone apps are targeting physical activity (PA) and healthy eating (HE), but empirical evidence on their effectiveness for the initialization and maintenance of behavior change, especially in children and adolescents, is still limited. Social settings influence individual behavior; therefore, core settings such as the family need to be considered when designing mobile health (mHealth) apps.<br /> Objective: The purpose of this study was to evaluate the effectiveness of a theory- and evidence -based mHealth intervention (called SMARTFAMILY [SF]) targeting PA and HE in a collective family-based setting.<br /> Methods: A smartphone app based on behavior change theories and techniques was developed, implemented, and evaluated with a cluster randomized controlled trial in a collective family setting. Baseline (t(0)) and postintervention (t(1)) measurements included PA (self -reported and accelerometry) and HE measurements (self -reported fruit and vegetable intake) as primary outcomes. Secondary outcomes (self -reported) were intrinsic motivation, behavior -specific self -efficacy, and the family health climate. Between t(0 )and t(1) , families of the intervention group (IG) used the SF app individually and collaboratively for 3 consecutive weeks, whereas families in the control group (CG) received no treatment. Four weeks following t1 , a follow-up assessment (t(2)) was completed by participants, consisting of all questionnaire items to assess the stability of the intervention effects. Multilevel analyses were implemented in R (R Foundation for Statistical Computing) to acknowledge the hierarchical structure of persons (level 1) clustered in families (level 2). Results: Overall, 48 families (CG: n=22, 46%, with 68 participants and IG: n=26, 54%, with 88 participants) were recruited for the study. Two families (CG: n=1, 2%, with 4 participants and IG: n=1, 2%, with 4 participants) chose to drop out of the study owing to personal reasons before t(0). Overall, no evidence for meaningful and statistically significant increases in PA and HE levels of the intervention were observed in our physically active study participants (all P >.30).<br /> Conclusions: Despite incorporating behavior change techniques rooted in family life and psychological theories, the SF intervention did not yield significant increases in PA and HE levels among the participants. The results of the study were mainly limited by the physically active participants and the large age range of children and adolescents. Enhancing intervention effectiveness may involve incorporating health literacy, just -in -time adaptive interventions, and more advanced features in future app development. Further research is needed to better understand intervention engagement and tailor mHealth interventions to individuals for enhanced effectiveness in primary prevention efforts.
SN  - 2291-5222
PY  - 2024
VL  - 12
C7  - e51201
DO  - 10.2196/51201
AN  - WOS:001223118500002
ER  -

TY  - JOUR
AU  - Curtis, KE
AU  - Lahiri, S
AU  - Brown, KE
TI  - Targeting Parents for Childhood Weight Management: Development of a Theory-Driven and User-Centered Healthy Eating App
T2  - JMIR MHEALTH AND UHEALTH
AB  - Background: The proliferation of health promotion apps along with mobile phones' array of features supporting health behavior change offers a new and innovative approach to childhood weight management. However, despite the critical role parents play in children's weight related behaviors, few industry-led apps aimed at childhood weight management target parents. Furthermore, industry-led apps have been shown to lack a basis in behavior change theory and evidence. Equally important remains the issue of how to maximize users' engagement with mobile health (mHealth) interventions where there is growing consensus that inputs from the commercial app industry and the target population should be an integral part of the development process.
   Objective: The aim of this study is to systematically design and develop a theory and evidence-driven, user-centered healthy eating app targeting parents for childhood weight management, and clearly document this for the research and app development community.
   Methods: The Behavior Change Wheel (BCW) framework, a theoretically-based approach for intervention development, along with a user-centered design (UCD) philosophy and collaboration with the commercial app industry, guided the development process. Current evidence, along with a series of 9 focus groups (total of 46 participants) comprised of family weight management case workers, parents with overweight and healthy weight children aged 5-11 years, and consultation with experts, provided data to inform the app development. Thematic analysis of focus groups helped to extract information related to relevant theoretical, user-centered, and technological components to underpin the design and development of the app.
   Results: Inputs from parents and experts working in the area of childhood weight management helped to identify the main target behavior: to help parents provide appropriate food portion sizes for their children. To achieve this target behavior, the behavioral diagnosis revealed the need for eliciting change in parents' capability, motivation, and opportunity in 10-associated Theoretical Domains Framework (TDF) domains. Of the 9 possible intervention functions, 6 were selected to bring about this change which guided the selection of 21 behavior change techniques. Parents' preferences for healthy eating app features revolved around four main themes (app features, time saving and convenience, aesthetics, and gamification) whereupon a criterion was applied to guide the selection on which preferences should be integrated into the design of the app. Collaboration with the app company helped to build on users' preferences for elements of gamification such as points, quizzes, and levels to optimize user engagement. Feedback from parents on interactive mock-ups helped to inform the final development of the prototype app.
   Conclusions: Here, we fully explicate a systematic approach applied in the development of a family-oriented, healthy eating health promotion app grounded in theory and evidence, and balanced with users' preferences to help maximize its engagement with the target population.
SN  - 2291-5222
DA  - APR-JUN
PY  - 2015
VL  - 3
IS  - 2
C7  - e69
DO  - 10.2196/mhealth.3857
AN  - WOS:000359791800019
ER  -

TY  - CPAPER
AU  - Almonani, E
AU  - Husain, W
AU  - San, OY
AU  - Almomani, A
AU  - Al-Betar, M
A1  - IEEE
TI  - Mobile Game Approach to Prevent Childhood Obesity Using Persuasive Technology
T2  - 2014 INTERNATIONAL CONFERENCE ON COMPUTER AND INFORMATION SCIENCES (ICCOINS)
CP  - International Conference on Computer and Information Sciences (ICCOINS)
AB  - Obesity is a condition in which the body has excess fat. Childhood obesity has become an important public health issue because affects every aspect of the life of a child. More specifically, the condition leads to poor health and negative social perceptions. Many risk factors are linked to obesity. The varying aspects of the problem and its serious implications for future health and well-being of children are enormous. The most effective solution can be achieved via programs geared to prevent such diseases. Children spend an average of more than three hours daily in front of the television, an hour at the computer, and 30 minutes playing video games, which opens major opportunities for us to propose a mobile game approach to prevent childhood obesity (MACO) using persuasive technology. MACO is a game-based persuasive mobile technology designed to inspire children to apply healthy eating habits as well as to begin and continue being physically active. This technology also introduces fun activities to motivate children to exercise more and encourage them to choose healthier food in appropriate amounts. A study on persuasive technologies application and childhood obesity prevention is conducted to determine the best persuasive technology application for MACO. The study proposes a framework and develops a system prototype.
SN  - 978-1-4799-4391-3
PY  - 2014
AN  - WOS:000347892600072
ER  -

TY  - JOUR
AU  - Kikkenborg, J
AU  - Magelund, E
AU  - Riise, MS
AU  - Kayser, L
AU  - Terp, R
TI  - Knowledge, Skills, and Experience With Technology in Relation to Nutritional Intake and Physical Activity Among Older Adults at Risk of Falls: Semistructured Interview Study
T2  - JMIR HUMAN FACTORS
AB  - Background: More than one-third of older adults (aged >= 65 y) experience falls every year. The prevalent modifiable risk factors for falling are malnutrition and physical inactivity, among others. The involvement of older adults in the prevention of falls can decrease injuries, hospitalizations, and dependency on health care professionals. In this regard, eHealth can support older adults' self -management through more physical activity and adequate food intake. eHealth must be tailored to older adults' needs and preferences so that they can reap its full benefits. Therefore, it is necessary to gain insight into the knowledge, skills, and mindset of older adults living at home who are at risk of falls regarding eHealth. Objective: This qualitative study aims to explore older adults' use of everyday digital services and technology and how they acquire knowledge about and manage their nutritional intake and physical activity in relation to their health. Methods: Semistructured interviews were conducted with 15 older adults (n=9, 60% women; n=6, 40% men; age range 71-87 y) who had all experienced falls or were at risk of falling. These individuals were recruited from a geriatric outpatient clinic. The interviews were analyzed using deductive content analysis based on a modification of the Readiness and Enablement Index for Health Technology framework. Results: The qualitative data showed that the informants' social networks had a positive impact on their self -management, use of technology, and mindset toward nutritional intake and physical activity. Although the informants generally lived active lives, they all lacked knowledge about how their food intake influenced their physical health, including their risk of falling. Another finding was the large diversity in the use of technology among the informants, which was related to their mindset toward technology. Conclusions: Older adults can use technology for everyday purposes, but some need additional introduction and support to be able to use it for managing their health. They also need to learn about the importance of proper nutritional intake and physical activity in preventing falls. Older adults need a more personalized introduction to technology, nutrition, and physical activity in their contact with health professionals. (JMIR Hum Factors 2024;11:e52575) doi: 10.2196/52575
SN  - 2292-9495
PY  - 2024
VL  - 11
C7  - e52575
DO  - 10.2196/52575
AN  - WOS:001241559000002
ER  -

TY  - JOUR
AU  - Karimi, N
AU  - Opie, R
AU  - Crawford, D
AU  - O'Connell, S
AU  - Ball, K
TI  - Digitally Delivered Interventions to Improve Nutrition Behaviors Among Resource-Poor and Ethnic Minority Groups With Type 2 Diabetes: Systematic Review
T2  - JOURNAL OF MEDICAL INTERNET RESEARCH
AB  - Background: Resource-poor individuals, such as those with a low income, are disproportionately affected by diabetes and unhealthy eating patterns that contribute to poor disease self-management and prognosis. Digitally delivered interventions have the potential to address some of the barriers to healthy eating experienced by this group. However, little is known about their effectiveness in disadvantaged populations. Objective: This systematic review is conducted to assess the effectiveness of digitally delivered interventions in improving nutritional behaviors and nutrition-related health outcomes among disadvantaged people with type 2 diabetes (T2D). Methods: MEDLINE complete, Global Health, Embase, CINAHL complete, Informit Health, IEEE Xplore, and Applied Science and Technology Source databases were searched for studies published between 1990 and 2022 on digitally delivered nutrition interventions for disadvantaged people with T2D. Two reviewers independently assessed the studies for eligibility and determined the study quality using the Cochrane Risk-of-Bias Assessment Tool. The Behavioral Change Technique Taxonomy V1 was used to identify behavior change techniques used in the design of interventions. Results: Of the 2434 identified records, 10 (0.4%), comprising 947 participants, met the eligibility criteria and were included in the review. A total of 2 digital platforms, web and messaging services (eg, SMS text messaging interventions or multimedia messaging service), were used to deliver interventions. Substantial improvements in dietary behaviors were reported in 5 (50%) of the 10 studies, representing improvements in healthier food choices or increases in dietary knowledge and skills or self-efficacy. Of the 10 studies, 7 (70%) examined changes in blood glucose levels, of which 4 (57%) out of 7 achieved significant decreases in hemoglobin A1C levels ranging from 0.3% to 1.8%. The most frequently identified behavior change techniques across all studies were instruction on how to perform the behavior, information about health consequences, and social support. Conclusions: This review provided some support for the efficacy of digitally delivered interventions in improving healthy eating behaviors in disadvantaged people with T2D, an essential dietary prerequisite for changes in clinical metabolic parameters. Further research is needed into how disadvantaged people with T2D may benefit more from digital approaches and to identify the specific features of effective digital interventions for supporting healthy behaviors among disadvantaged populations.
SN  - 1438-8871
DA  - FEB 1
PY  - 2024
VL  - 26
C7  - e42595
DO  - 10.2196/42595
AN  - WOS:001167472700003
ER  -

TY  - JOUR
AU  - McGuirt, JT
AU  - Enahora, B
AU  - Dyson, OL
AU  - Tripicchio, GL
AU  - Mallard, L
AU  - Rhea, CK
TI  - Virtual Avatar Coaching With Community Context for Adult-Child Dyads with Low Income
T2  - JOURNAL OF NUTRITION EDUCATION AND BEHAVIOR
AB  - Objective: Examine the acceptability of an evidence-based, contextually tailored, virtual avatar coaching approach for nutrition education among adult-child dyads with low income.
   Design: Structured observations and semistructured interviews.
   Setting: Low-income communities in 2 midsized urban areas.
   Participants: Fifteen African American adult and child (aged 5-10 years old) dyads recruited from community agencies.
   Phenomenon of Interest: Structured observation during the use of the virtual avatar coaching program and qualitative feedback on program experience after using the program.
   Analysis: Transcripts were independently coded by 2 trained coders. Content analysis was conducted to determine trends and patterns in responses, and salient quotes were extracted from the manuscripts.
   Results: The program generated dialogue between the children and adults around preferences and dietary habits. Adults and children described the program as being helpful, informative, motivational, and fun. Adults and children liked that the avatar acknowledged them at a personal level, provided accountability, and was tailored to them and their environment. Children wanted the ability to customize the avatar, more gamification, and avatar demonstration of healthy behaviors. Children felt the program would improve their health behaviors and were interested in using it again.
   Conclusions and Implications: This study highlights information that can be used to improve avatarbased programs for nutrition education with children and their adult caregivers who have low income. Future work should assess the impact of user customization experience, program impact on dietary behaviors, and resources required to scale and maintain the program with community agencies.
SN  - 1499-4046
SN  - 1878-2620
DA  - MAR
PY  - 2021
VL  - 53
IS  - 3
SP  - 232
EP  - 239
DO  - 10.1016/j.jneb.2020.12.004
C6  - MAR 2021
AN  - WOS:000631874800005
ER  -

TY  - JOUR
AU  - Kavanagh, ME
AU  - Chiavaroli, L
AU  - Glenn, AJ
AU  - Heijmans, G
AU  - Grant, SM
AU  - Chow, CM
AU  - Josse, RG
AU  - Malik, VS
AU  - Watson, W
AU  - Lofters, A
AU  - Holmes, C
AU  - Rackal, J
AU  - Srichaikul, K
AU  - Sherifali, D
AU  - Snelgrove-Clarke, E
AU  - Udell, JA
AU  - Juni, P
AU  - Booth, GL
AU  - Farkouh, ME
AU  - Leiter, LA
AU  - Kendall, CWC
AU  - Jenkins, DJA
AU  - Sievenpiper, JL
TI  - A Web-Based Health Application to Translate Nutrition Therapy for Cardiovascular Risk Reduction in Primary Care (PortfolioDiet.app): Quality Improvement and Usability Testing Study
T2  - JMIR HUMAN FACTORS
AB  - Background: The Portfolio Diet, or Dietary Portfolio, is a therapeutic dietary pattern that combines cholesterol-lowering foods to manage dyslipidemia for the prevention of cardiovascular disease. To translate the Portfolio Diet for primary care, we developed the PortfolioDiet.app as a patient and physician educational and engagement tool for PCs and smartphones. The PortfolioDiet.app is currently being used as an add-on therapy to the standard of care (usual care) for the prevention of cardiovascular disease in primary care. To enhance the adoption of this tool, it is important to ensure that the PortfolioDiet.app meets the needs of its target end users.
   Objective: The main objective of this project is to undertake user testing to inform modifications to the PortfolioDiet.app as part of ongoing engagement in quality improvement (QI).
   Methods: We undertook a 2-phase QI project from February 2021 to September 2021. We recruited users by convenience sampling. Users included patients, family physicians, and dietitians, as well as nutrition and medical students. For both phases, users were asked to use the PortfolioDiet.app daily for 7 days. In phase 1, a mixed-form questionnaire was administered to evaluate the users' perceived acceptability, knowledge acquisition, and engagement with the PortfolioDiet.app. The questionnaire collected both quantitative and qualitative data, including 2 open-ended questions. The responses were used to inform modifications to the PortfolioDiet.app. In phase 2, the System Usability Scale was used to assess the usability of the updated PortfolioDiet.app, with a score higher than 70 being considered acceptable.
   Results: A total of 30 and 19 users were recruited for phase 1 and phase 2, respectively. In phase 1, the PortfolioDiet.app increased users' perceived knowledge of the Portfolio Diet and influenced their perceived food choices. Limitations identified by users included challenges navigating to resources and profile settings, limited information on plant sterols, inaccuracies in points, timed-logout frustration, request for step-by-step pop-up windows, and request for a mobile app version; when looking at positive feedback, the recipe section was the most commonly praised feature. Between the project phases, 6 modifications were made to the PortfolioDiet.app to incorporate and address user feedback. At phase 2, the average System Usability Scale score was 85.39 (SD 11.47), with 100 being the best possible.
   Conclusions: By undertaking user testing of the PortfolioDiet.app, its limitations and strengths were able to be identified, informing modifications to the application, which resulted in a clinical tool that better meets users' needs. The PortfolioDiet.app educates users on the Portfolio Diet and is considered acceptable by users. Although further refinements to the PortfolioDiet.app will continue to be made before its evaluation in a clinical trial, the result of this QI project is an improved clinical tool.
SN  - 2292-9495
DA  - APR-JUN
PY  - 2022
VL  - 9
IS  - 2
C7  - e34704
DO  - 10.2196/34704
AN  - WOS:000787635700011
ER  -
