# Supplementary material for: Mobile- and Web-Based Interventions for Promoting Healthy Diets, Preventing Obesity, and Improving Health Behaviors in Children and Adolescents: Systematic Review of Randomized Controlled Trials
Source: J Med Internet Res. 2025 May 20;27:e60602. doi: 10.2196/60602 (PMC12134700; doi:10.2196/60602)
Supplement: Multimedia Appendix 5 [file jmir_v27i1e60602_app5.xlsx]

## Sheet: final
	Supplementary file S4. Anthropometric measurements, dietary habits, physical activity, knowledge, and attitudes outcomes considered in the included studies.
		Bannon et al. 2006	Baños et al. 2013	Baranowski et al. 2003, Cullen et al. 2005	Baranowski et al. 2011	Byrne et al. 2012	Carlin et al. 2021	Chagas et al. 2020	Clarke et al. 2019	de Vlieger et al. 2022	Espinosa-Curiel et al. 2022	Fassnacht et al. 2015	Folkvord et al., 2013	Folkvord et al., 2021	Froome et al. 2020	Gan et al. 2019	Haddad et al. 2023	Hammersley et al. 2019	Heikkilä et al., 2019	Hermans et al. 2018	Kato-Lin et al., 2020	Mack et al. 2020	Marsh et al. 2015	Nezami et al. 2020	Nollen et al., 2014	Nyström et al. 2017, 2018	Pope et al. 2018	Putnam et al. 2018	Røed et al. 2021	Rosi et al. 2016	Sharma et al. 2015	Spook et al. 2016	Thompson et al. 2015, 2016	Wengreen et al. 2021	Wunsch et al. 2024
	Intervention duration	3 DAYS	2 WEEKS	5 WEEKS	1 playing occasion/ 8 WEEKS	9 DAYS	16 WEEKS	17 DAYS	10 WEEKS	1 WEEK	4 WEEKS	8 WEEKS	1 playing occasion	1 WEEK	5 DAYS	1 playing occasion	10 WEEKS	6 MONTHS	5/17 WEEKS	1 playing occasion/ 2 days	2 DAYS	2/4 WEEKS	1 HOUR	6 MONTHS	4 WEEKS	6 MONTHS	12 WEEKS	1 playing occasion	26/52 WEEKS	4 WEEKS	6 WEEKS	4 WEEKS	6 MONTHS	5 DAYS/12 WEEKS	3 WEEKS		»	¯	UN	TOTAL
	Anthropometric measurements
	Body mass index (BMI)				»													»							»											0	3	0	0	3
	Body fat mass index (FMI)																									»										0	1	0	0	1
	Fat-free mass index (FFMI)																																			1	0	0	0	1
																																				0	0	0	0	0
	Dietary intake																																			0	0	0	0	0
	Intake of:																																			0	0	0	0	0
	Brussel sprout																»																			0	1	0	0	1
	Whole-meal pasta																»
	Vegetables				»													»							»	»					»	»	»	»		2	8	0	0	10
	High-fat vegetables			»																																0	1	0	0	1
	Fruit																	»							»	»			»		»	»				5	6	0	0	11
	Fruit and vegetable																																		»	2	1	0	0	3
	Sugar-sweetened beverages or soft drinks																							¯	»	¯						»				0	2	2	0	4
	Discretionary foods																	¯											»							0	1	1	0	2
	Juice			»																																0	1	0	0	1
	100% fruit juice																																			1	0	0	0	1
	Fruit, juice and vegetables				»																															1	1	0	0	2
	Fruit, juice and vegetables with high-fat vegetables																																			1	0	0	0	1
	Snacks or energy-dense snacks																															»				1	1	0	0	2
	Dessert																																			0	0	0	0	0
	Candy																									»										0	1	0	0	1
	Jelly candy													»																						1	1	0	0	2
	Banana												»	»																						0	2	0	0	2
	Apple																																			0	0	0	0	0
	Mandarin													»																						0	1	0	0	1
	Chocolate													»																						1	1	0	0	2
	Water				»																															0	1	0	0	1
	Nutrient-dense food																			»																0	1	0	0	1
	Energy-dense food																			»																0	1	0	0	1
	Carbohydrates																		»												»					0	2	0	0	2
	Sugar or sucrose																	»		»											¯					0	2	1	0	3
	Fat																		»												»					0	2	0	0	2
	Saturated fat																	»																						0
	Protein																		»												»					0	2	0	0	2
	Fibre																														»					1	1	0	0	2
	Calcium																														»					0	1	0	0	1
	Vitamin C																																			0	0	0	0	0
	Beta carotene																																			0	0	0	0	0
	Sodium																																			0	0	0	0	0
	Potassium																																			0	0	0	0	0
	Total food intake in one meal																																			1	0	0	0	1
	Energy intake (kcal):																																			0	0	0	0	0
	Total energy intake				»														»				»								¯					0	3	1	0	4
	From drinks																						»													0	1	0	0	1
	From high-energy density foods																						»													0	1	0	0	1
	From low-energy density foods																						»													0	1	0	0	1
	From M&M																						»													0	1	0	0	1
	From potato chips																						»													0	1	0	0	1
	From popcorn																						»													0	1	0	0	1
	From apple																						»													0	1	0	0	1
	From yogurt																						»													0	1	0	0	1
	Estimated energy requirements (kcal)																																			0	0	0	0	0
	Energy density																																			0	0	0	0	0
	Other intake-related outcomes:																																			0	0	0	0	0
	Skin carotenoids concentration																																			1	0	0	0	1
	Frequency of having breakfast																														»					1	1	0	0	2
	Target vegetables preparations																																			1	0	0	0	1
	General vegetables preparations																																			1	0	0	0	1
	Healthy food choices																											»								2	1	0	0	3
	Composite scorea																																			1	0	0	0	1
																																				0	0	0	0	0
	Healthy nutrition index																					»														0	1	0	0	1
	Variety of vegetable intake																																			1	0	0	0	1
	Variety of fruit intake																												»							0	1	0	0	1
																																				0	0	0	0	0
	Physical activity																																			0	0	0	0	0
	Steps took per day																										b*								»	0	1	0	0	1
	Active time per day						b					»						»									b*									0	2	0	0	2
	Sedentary time per day				»		b											»								»										0	3	0	0	3
	Frequency of physical activity																														»					0	1	0	0	1
	Frequency of outdoor physical activity																														»					0	1	0	0	1
	Frequency of sport teams played																														»					0	1	0	0	1
	Frequency of other physical activities																														»					0	1	0	0	1
	Frequency of light activity				»													»																		0	2	0	0	2
	Frequency of moderate physical activity																	»														»				0	2	0	0	2
	Frequency of vigorous physical activity																	»														»				0	2	0	0	2
	Frequency of moderate-to-vigorous activity				»																					»									»	0	3	0	0	3
	Active transport																															»				0	1	0	0	1
	Physical activity score																					»														0	1	0	0	1
	International physical activity questionnaire (IPAQ)																																		»	0	1	0	0	1
	60 min screening measure (KIKA)																																		»	0	1	0	0	1
																																				0	0	0	0	0
	Attitude/Intrinsic Motivation Towards:																																			0	0	0	0	0
	Banana													»																						0	1	0	0	1
	Mandarin													»																						0	1	0	0	1
	Jelly candy													»																						0	1	0	0	1
	Chocolate													»																						0	1	0	0	1
	Fruit and vegetable																															»				0	1	0	0	1
	Snack and soft drink																															»				0	1	0	0	1
	Food liking																b																			0	0	0	0	0
	Healthy eating																																			1	0	0	0	1
	Child feeding practices																																			1	0	0	0	1
	Parental concern about the child´s diet																							¯												0	0	1	0	1
	Knowledge on:																																			0	0	0	0	0
	Nutrition							»											»																	4	2	0	0	6
	Nutrition and Physical Activity																														¯					0	0	1	0	1
	Nutrition recommendations for endurance athletes																		»																	0	1	0	0	1
	Healthy eating							»																												1	1	0	0	2
	Dietary supplements																		»																	0	1	0	0	1
	Fluid balance and hydration																		»																	0	1	0	0	1
	Energy intake and recovery																		»																	0	1	0	0	1
	Association between food choices and body image																		»																	0	1	0	0	1
	Vegetables and fruit																																			1	0	0	0	1
	Protein foods																																			1	0	0	0	1
	Whole grain foods																																			1	0	0	0	1
	Drinks														»																					0	1	0	0	1
	Macronutrients																																			0	0	0	0	0
	Macronutrient function																			»																0	1	0	0	1
	Healthier food items																			»																0	1	0	0	1
	Food pyramid score																																			1	0	0	0	1
	Dietary energy density score																					»														0	1	0	0	1
	Food groups																																			1	0	0	0	1
	Food frequencies																																			1	0	0	0	1
																																				0	0	0	0	0
	Others																																			0	0	0	0	0
	Note: The symbols indicate the direction and statistical significance of the association and the author’s interpretation of the results. a Composite score: combination of scores for dietary and physical activity variables as well as FMI, “: significant increase, "¯" significant decrease, "»" no significant difference, b Outcomes without a statistical analysis
	Outcomes that were evaluated by at least two studies.
	Primary outcome*
	Secondary outcome
	Unclear whether primary of secondary outcome**
	*Labelled as primary outcome only when the authors had performed a sample size calculation for the outcome in question.
	**Labelled as unclear if no power calculation was done or if not mentioned for which outcome the power calculation was done.
	References
35	Bannon K, Schwartz MB. Impact of nutrition messages on children’s food choice: Pilot study. Appetite 2006 Mar;46(2):124–129. doi: 10.1016/j.appet.2005.10.009
39	Baños RM, Cebolla A, Oliver E, Alcañiz M, Botella C. Efficacy and acceptability of an Internet platform to improve the learning of nutritional knowledge in children: the ETIOBE mates. Health Educ Res Oxford Academic; 2013 Apr 1;28(2):234–248. doi: 10.1093/her/cys044
40	Baranowski T, Baranowski J, Cullen KW, Marsh T, Islam N, Zakeri I, Honess-Morreale L, deMoor C. Squire’s Quest!: Dietary outcome evaluation of a multimedia game. American Journal of Preventive Medicine 2003 Jan 1;24(1):52–61. doi: 10.1016/S0749-3797(02)00570-6
45	Cullen KW, Liu Y, Thompson DI. Meal-Specific Dietary Changes From Squires Quest! II: A Serious Video Game Intervention. Journal of Nutrition Education and Behavior 2016 May 1;48(5):326-330.e1. doi: 10.1016/j.jneb.2016.02.004
41	Baranowski T, Baranowski J, Thompson D, Buday R, Jago R, Griffith MJ, Islam N, Nguyen N, Watson KB. Video Game Play, Child Diet, and Physical Activity Behavior Change: A Randomized Clinical Trial. American Journal of Preventive Medicine 2011 Jan 1;40(1):33–38. doi: 10.1016/j.amepre.2010.09.029
56	Byrne S, Gay G, Pollack JP, Gonzales A, Retelny D, Lee T, Wansink B. Caring for Mobile Phone-Based Virtual Pets can Influence Youth Eating Behaviors. Journal of Children and Media Routledge; 2012 Feb 1;6(1):83–99. doi: 10.1080/17482798.2011.633410
42	Carlin A, Logue C, Flynn J, Murphy MH, Gallagher AM. Development and Feasibility of a Family-Based Health Behavior Intervention Using Intelligent Personal Assistants: Randomized Controlled Trial. JMIR Form Res 2021 Jan 28;5(1):e17501. doi: 10.2196/17501
43	Chagas CM dos S, Melo GR-S, Botelho RBA, Toral N. Effects of the Rango Cards game intervention on food consumption, nutritional knowledge and self-efficacy in the adoption of healthy eating practices of high school students: a cluster randomised controlled trial. Public Health Nutrition Cambridge University Press; 2020 Sep;23(13):2424–2433. doi: 10.1017/S1368980020000531
44	Clarke P, Evans SH, Neffa-Creech D. Mobile app increases vegetable-based preparations by low-income household cooks: a randomized controlled trial. Public Health Nutr 2019 Mar;22(4):714–725. PMID:30472970
46	de Vlieger NM, Sainsbury L, Smith SP, Riley N, Miller A, Collins CE, Bucher T. Feasibility and Acceptability of ‘VitaVillage’: A Serious Game for Nutrition Education. Nutrients Multidisciplinary Digital Publishing Institute; 2022 Jan;14(1):189. doi: 10.3390/nu14010189
22	Espinosa-Curiel IE, Pozas-Bogarin EE, Lozano-Salas JL, Martínez-Miranda J, Delgado-Pérez EE, Estrada-Zamarron LS. Nutritional Education and Promotion of Healthy Eating Behaviors Among Mexican Children Through Video Games: Design and Pilot Test of FoodRateMaster. JMIR Serious Games 2020 Apr 13;8(2):e16431. doi: 10.2196/16431
66	Fassnacht DB, Ali K, Silva C, Gonçalves S, Machado PPP. Use of Text Messaging Services to Promote Health Behaviors in Children. Journal of Nutrition Education and Behavior 2015 Jan 1;47(1):75–80. doi: 10.1016/j.jneb.2014.08.006
47	Folkvord F, Anschütz DJ, Buijzen M, Valkenburg PM. The effect of playing advergames that promote energy-dense snacks or fruit on actual food intake among children123. The American Journal of Clinical Nutrition 2013 Feb 1;97(2):239–245. doi: 10.3945/ajcn.112.047126
67	Folkvord F, Haga G, Theben A. The Effect of a Serious Health Game on Children’s Eating Behavior: Cluster-Randomized Controlled Trial. JMIR Serious Games 2021 Sep 2;9(3):e23050. doi: 10.2196/23050
48	Froome HM, Townson C, Rhodes S, Franco-Arellano B, LeSage A, Savaglio R, Brown JM, Hughes J, Kapralos B, Arcand J. The Effectiveness of the Foodbot Factory Mobile Serious Game on Increasing Nutrition Knowledge in Children. Nutrients Multidisciplinary Digital Publishing Institute; 2020 Nov;12(11):3413. doi: 10.3390/nu12113413
49	Gan FR, Cunanan E, Castro R. Effectiveness of Healthy Foodie Nutrition Game Application as Reinforcement Intervention to Previous Standard Nutrition Education of School-Aged Children: A Randomized Controlled Trial. J ASEAN Fed Endocr Soc 2019 Nov 26;34(2):144–152. doi: 10.15605/jafes.034.02.04
50	Haddad J, Vasiloglou MF, Scheidegger-Balmer F, Fiedler U, Van Der Horst K. Home-based cooking intervention with a smartphone app to improve eating behaviors in children aged 7–9 years: a feasibility study. Discov Soc Sci Health 2023 Jun 1;3(1):13. doi: 10.1007/s44155-023-00042-4
36	Hammersley ML, Okely AD, Batterham MJ, Jones RA. An Internet-Based Childhood Obesity Prevention Program (Time2bHealthy) for Parents of Preschool-Aged Children: Randomized Controlled Trial. J Med Internet Res 2019 Feb 8;21(2):e11964. PMID:30735139
63	Heikkilä M, Lehtovirta M, Autio O, Fogelholm M, Valve R. The impact of nutrition education intervention with and without a mobile phone application on nutrition knowledge among young endurance athletes. Nutrients 2019;11(9). doi: 10.3390/nu11092249
51	Hermans RCJ, van den Broek N, Nederkoorn C, Otten R, Ruiter ELM, Johnson-Glenberg MC. Feed the Alien! The Effects of a Nutrition Instruction Game on Children’s Nutritional Knowledge and Food Intake. Games for Health Journal Mary Ann Liebert, Inc., publishers; 2018 Jun 1;7(3):164–174. doi: 10.1089/g4h.2017.0055
64	Kato-Lin Y-C, Kumar UB, Sri Prakash B, Prakash B, Varadan V, Agnihotri S, Subramanyam N, Krishnatray P, Padman R. Impact of Pediatric Mobile Game Play on Healthy Eating Behavior: Randomized Controlled Trial. JMIR Mhealth Uhealth 2020 Nov 18;8(11):e15717. doi: 10.2196/15717
52	Mack I, Reiband N, Etges C, Eichhorn S, Schaeffeler N, Zurstiege G, Gawrilow C, Weimer K, Peeraully R, Teufel M, Blumenstock G, Giel KE, Junne F, Zipfel S. The Kids Obesity Prevention Program: Cluster Randomized Controlled Trial to Evaluate a Serious Game for the Prevention and Treatment of Childhood Obesity. Journal of Medical Internet Research 2020 Apr 24;22(4):e15725. doi: 10.2196/15725
57	Marsh S, Ni Mhurchu C, Jiang Y, Maddison R. Modern screen-use behaviors: The effects of single- and multi-screen use on energy intake. Journal of Adolescent Health 2015;56(5):543–549. doi: 10.1016/j.jadohealth.2015.01.009
37	Nezami BT, Ward DS, Lytle LA, Ennett ST, Tate DF. A mHealth randomized controlled trial to reduce sugar-sweetened beverage intake in preschool-aged children. Pediatr Obes 2018 Nov;13(11):668–676. PMID:29119719
55	Nollen NL, Mayo MS, Carlson SE, Rapoff MA, Goggin KJ, Ellerbeck EF. Mobile Technology for Obesity Prevention: A Randomized Pilot Study in Racial- and Ethnic-Minority Girls. American Journal of Preventive Medicine 2014 Apr;46(4):404–408. doi: 10.1016/j.amepre.2013.12.011
31	Nyström CD, Sandin S, Henriksson P, Henriksson H, Trolle-Lagerros Y, Larsson C, Maddison R, Ortega FB, Pomeroy J, Ruiz JR, Silfvernagel K, Timpka T, Löf M. Mobile-based intervention intended to stop obesity in preschool-aged children: the MINISTOP randomized controlled trial. Am J Clin Nutr 2017 Jun;105(6):1327–1335. doi: 10.3945/ajcn.116.150995
33	Nyström CD, Sandin S, Henriksson P, Henriksson H, Maddison R, Löf M. A 12-month follow-up of a mobile-based (mHealth) obesity prevention intervention in pre-school children: the MINISTOP randomized controlled trial. BMC Public Health 2018 May 24;18(1):658. PMID:29793467
58	Pope L, Garnett B, Dibble M. Lessons Learned Through the Implementation of an eHealth Physical Activity Gaming Intervention with High School Youth. Games Health J 2018 Apr;7(2):136–142. doi: 10.1089/g4h.2017.0164
38	Putnam MM, Cotto CE, Calvert SL. Character Apps for Children’s Snacks: Effects of Character Awareness on Snack Selection and Consumption Patterns. Games for Health Journal Mary Ann Liebert, Inc., publishers; 2018 Apr;7(2):116–120. doi: 10.1089/g4h.2017.0097
65	Røed M, Medin AC, Vik FN, Hillesund ER, Van Lippevelde W, Campbell K, Øverby NC. Effect of a parent-focused eHealth intervention on children’s fruit, vegetable, and discretionary food intake (Food4toddlers): Randomized controlled trial. Journal of medical Internet research JMIR Publications Toronto, Canada; 2021;23(2):e18311.
53	Rosi A, Dall’Asta M, Brighenti F, Del Rio D, Volta E, Baroni I, Nalin M, Coti Zelati M, Sanna A, Scazzina F. The use of new technologies for nutritional education in primary schools: a pilot study. Public Health 2016 Nov;140:50–55. doi: 10.1016/j.puhe.2016.08.021
59	Sharma SV, Shegog R, Chow J, Finley C, Pomeroy M, Smith C, Hoelscher DM. Effects of the Quest to Lava Mountain Computer Game on Dietary and Physical Activity Behaviors of Elementary School Children: A Pilot Group-Randomized Controlled Trial. Journal of the Academy of Nutrition and Dietetics Elsevier; 2015 Aug 1;115(8):1260–1271. PMID:25912520
60	Spook J, Paulussen T, Kok G, Empelen P van. Evaluation of a Serious Self-Regulation Game Intervention for Overweight-Related Behaviors (“Balance It”): A Pilot Study. Journal of Medical Internet Research 2016 Sep 26;18(9):e4964. doi: 10.2196/jmir.4964
32	Thompson D, Bhatt R, Vazquez I, Cullen KW, Baranowski J, Baranowski T, Liu Y. Creating action plans in a serious video game increases and maintains child fruit-vegetable intake: a randomized controlled trial. Int J Behav Nutr Phys Act 2015 Mar 18;12(1):39. doi: 10.1186/s12966-015-0199-z
34	Thompson D, Ferry RJ, Cullen KW, Liu Y. Improvement in Fruit and Vegetable Consumption Associated with More Favorable Energy Density and Nutrient and Food Group Intake, but not Kilocalories. Journal of the Academy of Nutrition and Dietetics 2016 Sep;116(9):1443–1449. doi: 10.1016/j.jand.2016.05.002
54	Wengreen HJ, Joyner D, Kimball SS, Schwartz S, Madden GJ. A Randomized Controlled Trial Evaluating the FIT Game’s Efficacy in Increasing Fruit and Vegetable Consumption. Nutrients 2021 Aug;13(8). doi: 10.3390/nu13082646
62	Wunsch K, Fiedler J, Hubenschmid S, Reiterer H, Renner B, Woll A. An mHealth Intervention Promoting Physical Activity and Healthy Eating in a Family Setting (SMARTFAMILY): Randomized Controlled Trial. JMIR mHealth and uHealth 2024;12. doi: 10.2196/51201
