# Supplementary material for: Mobile- and Web-Based Interventions for Promoting Healthy Diets, Preventing Obesity, and Improving Health Behaviors in Children and Adolescents: Systematic Review of Randomized Controlled Trials
Source: J Med Internet Res. 2025 May 20;27:e60602. doi: 10.2196/60602 (PMC12134700; doi:10.2196/60602)
Supplement: Multimedia Appendix 6 [file jmir_v27i1e60602_app6.xlsx]

## Sheet: Sheet1
Supplementary file S6. Behavior change techniques used in the studies investigating the effect of mobile and web-based interventions on fruit and vegetable intake.
		Baranowski et al. 2003, Cullen et al. 2005		Baranowski et al. 2011		Fassnacht et al. 2015		Folkvord et al., 2013			Folkvord et al., 2021		Hammersley et al. 2019		Nollen 2014		Nyström et al. 2017, 2018		Røed et al. 2021		Sharma et al. 2015		Spook et al. 2016		Thompson et al. 2015, 2016				Wengreen et al. 2021		Wunsch et al. 2024
		Group allocation
BCT* code**	Behavior change technique	Int	Cont	Int	Cont	Int	Cont	Int 1	Int 2	Cont	Int	Cont	Int	Cont	Int	Cont	Int	Cont	Int	Cont	Int	Cont	Int	Cont	Int 1	Int2	Int3	Int4	Int	Cont	Int	Cont
1.1	Goal setting (behavior)	x		x		x					x		x		x	x							x		x		x	x	x		x
1.2	Problem solving	x		x																						x	x
1.3	Goal setting (outcome)																						x
1.4	Action planning			x							x		x		x	x							x		x		x
1.5	Review behavior goal(s)	x		x							x		x										x								x
1.6	Discrepancy between current behavior and goal												x
2.2	Feedback on behavior			x		x					x		x		x		x						x								x
2.3	Self-monitoring of behavior			x		x									x	x	x						x		x	x	x	x			x
3.1	Social support (unspecified)												x				x		x				x								x
4.1	Instruction on how to perform a behavior	x		x		x	x				x		x				x		x				x		x	x	x	x
4.4	Behavioral experiments										x
5.1	Information about health consequences										x										x
5.3	Information about social and environmental consequences			x
6.1	Demonstration of the behavior	x		x							x														x	x	x	x
6.3	Information about others’ approval																				x
7.1	Prompts/cues							x	x				x										x
8.1	Behavioral practice/ rehearsal	x		x									x
8.7	Graded tasks			x							x										x		x						x		x
10.2	Material reward (behavior)	x		x							x				x						x		x						x
10.3	Non-specific reward																												x
10.4	Social reward										x																		x
10.6	Non-specific incentive												x																x
10.11	Future punishment																						x						x
12.1	Restructuring the physical environment																		x
13.1	Identification of self as role model																														x
13.3	Incompatible beliefs												x
13.4	Valued self-identity			x
14.1	Behavior cost										x
15.3	Focus on past success			x
16.3	Vicarious consequences			x
*BCT, behavior change technique. ** Michie S, Richardson M, Johnston M, Abraham C, Francis J, Hardeman W, et al. The Behavior Change Technique Taxonomy (v1) of 93 Hierarchically Clustered Techniques: Building an International Consensus for the Reporting of Behavior Change Interventions. Annals of Behavioral Medicine. 2013 Aug 1;46(1):81–95.
40	Baranowski T, Baranowski J, Cullen KW, Marsh T, Islam N, Zakeri I, Honess-Morreale L, deMoor C. Squire’s Quest!: Dietary outcome evaluation of a multimedia game. American Journal of Preventive Medicine 2003 Jan 1;24(1):52–61. doi: 10.1016/S0749-3797(02)00570-6
45	Cullen KW, Liu Y, Thompson DI. Meal-Specific Dietary Changes From Squires Quest! II: A Serious Video Game Intervention. Journal of Nutrition Education and Behavior 2016 May 1;48(5):326-330.e1. doi: 10.1016/j.jneb.2016.02.004
41	Baranowski T, Baranowski J, Thompson D, Buday R, Jago R, Griffith MJ, Islam N, Nguyen N, Watson KB. Video Game Play, Child Diet, and Physical Activity Behavior Change: A Randomized Clinical Trial. American Journal of Preventive Medicine 2011 Jan 1;40(1):33–38. doi: 10.1016/j.amepre.2010.09.029
66	Fassnacht DB, Ali K, Silva C, Gonçalves S, Machado PPP. Use of Text Messaging Services to Promote Health Behaviors in Children. Journal of Nutrition Education and Behavior 2015 Jan 1;47(1):75–80. doi: 10.1016/j.jneb.2014.08.006
47	Folkvord F, Anschütz DJ, Buijzen M, Valkenburg PM. The effect of playing advergames that promote energy-dense snacks or fruit on actual food intake among children123. The American Journal of Clinical Nutrition 2013 Feb 1;97(2):239–245. doi: 10.3945/ajcn.112.047126
67	Folkvord F, Haga G, Theben A. The Effect of a Serious Health Game on Children’s Eating Behavior: Cluster-Randomized Controlled Trial. JMIR Serious Games 2021 Sep 2;9(3):e23050. doi: 10.2196/23050
36	Hammersley ML, Okely AD, Batterham MJ, Jones RA. An Internet-Based Childhood Obesity Prevention Program (Time2bHealthy) for Parents of Preschool-Aged Children: Randomized Controlled Trial. J Med Internet Res 2019 Feb 8;21(2):e11964. PMID:30735139
55	Nollen NL, Mayo MS, Carlson SE, Rapoff MA, Goggin KJ, Ellerbeck EF. Mobile Technology for Obesity Prevention: A Randomized Pilot Study in Racial- and Ethnic-Minority Girls. American Journal of Preventive Medicine 2014 Apr;46(4):404–408. doi: 10.1016/j.amepre.2013.12.011
33	Nyström CD, Sandin S, Henriksson P, Henriksson H, Trolle-Lagerros Y, Larsson C, Maddison R, Ortega FB, Pomeroy J, Ruiz JR, Silfvernagel K, Timpka T, Löf M. Mobile-based intervention intended to stop obesity in preschool-aged children: the MINISTOP randomized controlled trial. Am J Clin Nutr 2017 Jun;105(6):1327–1335. doi: 10.3945/ajcn.116.150995
31	Nyström CD, Sandin S, Henriksson P, Henriksson H, Maddison R, Löf M. A 12-month follow-up of a mobile-based (mHealth) obesity prevention intervention in pre-school children: the MINISTOP randomized controlled trial. BMC Public Health 2018 May 24;18(1):658. PMID:29793467
65	Røed M, Medin AC, Vik FN, Hillesund ER, Van Lippevelde W, Campbell K, Øverby NC. Effect of a parent-focused eHealth intervention on children’s fruit, vegetable, and discretionary food intake (Food4toddlers): Randomized controlled trial. Journal of medical Internet research JMIR Publications Toronto, Canada; 2021;23(2):e18311.
59	Sharma SV, Shegog R, Chow J, Finley C, Pomeroy M, Smith C, Hoelscher DM. Effects of the Quest to Lava Mountain Computer Game on Dietary and Physical Activity Behaviors of Elementary School Children: A Pilot Group-Randomized Controlled Trial. Journal of the Academy of Nutrition and Dietetics Elsevier; 2015 Aug 1;115(8):1260–1271. PMID:25912520
60	Spook J, Paulussen T, Kok G, Empelen P van. Evaluation of a Serious Self-Regulation Game Intervention for Overweight-Related Behaviors (“Balance It”): A Pilot Study. Journal of Medical Internet Research 2016 Sep 26;18(9):e4964. doi: 10.2196/jmir.4964
34	Thompson D, Bhatt R, Vazquez I, Cullen KW, Baranowski J, Baranowski T, Liu Y. Creating action plans in a serious video game increases and maintains child fruit-vegetable intake: a randomized controlled trial. Int J Behav Nutr Phys Act 2015 Mar 18;12(1):39. doi: 10.1186/s12966-015-0199-z
32	Thompson D, Ferry RJ, Cullen KW, Liu Y. Improvement in Fruit and Vegetable Consumption Associated with More Favorable Energy Density and Nutrient and Food Group Intake, but not Kilocalories. Journal of the Academy of Nutrition and Dietetics 2016 Sep;116(9):1443–1449. doi: 10.1016/j.jand.2016.05.002
54	Wengreen HJ, Joyner D, Kimball SS, Schwartz S, Madden GJ. A Randomized Controlled Trial Evaluating the FIT Game’s Efficacy in Increasing Fruit and Vegetable Consumption. Nutrients 2021 Aug;13(8). doi: 10.3390/nu13082646
62	Wunsch K, Fiedler J, Hubenschmid S, Reiterer H, Renner B, Woll A. An mHealth Intervention Promoting Physical Activity and Healthy Eating in a Family Setting (SMARTFAMILY): Randomized Controlled Trial. JMIR mHealth and uHealth 2024;12. doi: 10.2196/51201
